# Supplementary material for: Perceptual decisions and oculomotor responses rely on temporally distinct streams of evidence
Source: Commun Biol. 2022 Mar 1;5:189. doi: 10.1038/s42003-022-03141-1 (PMC8888581; doi:10.1038/s42003-022-03141-1)
Supplement: Supplementary file 4 — Supplementary Data 1 [file 42003_2022_3141_MOESM4_ESM.xlsx]

## Sheet: EXP1_individual_functions
w	w_se	lb	ub	D	type	id
-0.0228798	0.00961975	-0.0408739	-0.00346474	-895.5	saccade	js
-0.0246437	0.00958828	-0.0432113	-0.00566904	-886.5	saccade	js
-0.024318	0.00851261	-0.0413241	-0.00806333	-877.5	saccade	js
-0.0230922	0.00844842	-0.0395582	-0.0063179	-868.5	saccade	js
-0.0209714	0.00860281	-0.0378753	-0.00446789	-859.5	saccade	js
-0.0165766	0.0084982	-0.0333501	0.000837464	-850.5	saccade	js
-0.011458	0.00858404	-0.0288943	0.00593489	-841.5	saccade	js
-0.00675358	0.00858021	-0.0235657	0.0107632	-832.5	saccade	js
-0.00343915	0.00875893	-0.020406	0.0145219	-823.5	saccade	js
-0.000507753	0.00858366	-0.017894	0.016101	-814.5	saccade	js
0.00197292	0.00872988	-0.0138965	0.0204387	-805.5	saccade	js
0.00297824	0.00839523	-0.0139722	0.0186824	-796.5	saccade	js
0.00289652	0.0083075	-0.0135717	0.0193866	-787.5	saccade	js
0.00234325	0.0082399	-0.0146673	0.0179903	-778.5	saccade	js
0.00273063	0.00806923	-0.0131791	0.0189499	-769.5	saccade	js
0.0035077	0.00849834	-0.0132626	0.0207624	-760.5	saccade	js
0.00418175	0.00823135	-0.0137806	0.0191962	-751.5	saccade	js
0.00359968	0.00842539	-0.0128821	0.0209596	-742.5	saccade	js
0.0040478	0.0082888	-0.0130645	0.0198656	-733.5	saccade	js
0.00553639	0.00818258	-0.0110542	0.02163	-724.5	saccade	js
0.00840047	0.00811495	-0.00766024	0.0245354	-715.5	saccade	js
0.00932894	0.00812789	-0.00603112	0.0267149	-706.5	saccade	js
0.00889313	0.00825641	-0.00738042	0.0254284	-697.5	saccade	js
0.00863184	0.0083879	-0.00753885	0.0254932	-688.5	saccade	js
0.00648534	0.0081467	-0.0100072	0.0226911	-679.5	saccade	js
0.00402845	0.00796062	-0.0123804	0.0195275	-670.5	saccade	js
0.00257567	0.00808173	-0.0130533	0.0187322	-661.5	saccade	js
0.00202448	0.00831908	-0.0143594	0.0186589	-652.5	saccade	js
0.0014352	0.00815586	-0.0147447	0.0176624	-643.5	saccade	js
-0.000994766	0.00784168	-0.0169872	0.0140557	-634.5	saccade	js
-0.00326544	0.00760847	-0.0179804	0.0121162	-625.5	saccade	js
-0.00673812	0.0079212	-0.0225494	0.00877747	-616.5	saccade	js
-0.00807	0.00809783	-0.0250522	0.00734388	-607.5	saccade	js
-0.0084358	0.00784671	-0.0250409	0.0063718	-598.5	saccade	js
-0.00907182	0.0078915	-0.0252437	0.00640946	-589.5	saccade	js
-0.0103816	0.00808821	-0.0261069	0.00596871	-580.5	saccade	js
-0.0100135	0.0079415	-0.0260163	0.00477852	-571.5	saccade	js
-0.00829793	0.00780798	-0.0242039	0.00662401	-562.5	saccade	js
-0.00486653	0.00767184	-0.0200138	0.0104542	-553.5	saccade	js
-0.00244342	0.00767395	-0.0174924	0.0131208	-544.5	saccade	js
-0.00119116	0.00766902	-0.0154087	0.0148896	-535.5	saccade	js
-0.000589855	0.0076752	-0.0158385	0.0145126	-526.5	saccade	js
0.00129295	0.0076929	-0.0133588	0.0168918	-517.5	saccade	js
0.00349199	0.00732431	-0.0104229	0.0185212	-508.5	saccade	js
0.00415775	0.00744775	-0.0106446	0.0188356	-499.5	saccade	js
0.00406138	0.00735188	-0.0105747	0.0185827	-490.5	saccade	js
0.00300742	0.00757103	-0.0129383	0.0173852	-481.5	saccade	js
0.00202212	0.00761577	-0.0129881	0.0176296	-472.5	saccade	js
0.0019281	0.007479	-0.0131239	0.0162237	-463.5	saccade	js
0.00347477	0.00756135	-0.0115433	0.0186098	-454.5	saccade	js
0.00503453	0.00760068	-0.010907	0.0193115	-445.5	saccade	js
0.00500568	0.00745869	-0.00906667	0.019971	-436.5	saccade	js
0.00324872	0.00760149	-0.0111677	0.0191924	-427.5	saccade	js
0.00218084	0.00761221	-0.0129454	0.0171028	-418.5	saccade	js
0.00171153	0.00787361	-0.0131687	0.0184463	-409.5	saccade	js
0.000944009	0.00799623	-0.0158903	0.0162484	-400.5	saccade	js
0.0014988	0.00792019	-0.0138231	0.0176577	-391.5	saccade	js
0.00218988	0.00795863	-0.0135958	0.0183722	-382.5	saccade	js
0.00271274	0.00812678	-0.0127251	0.0192507	-373.5	saccade	js
0.00304447	0.00806975	-0.0124353	0.0196113	-364.5	saccade	js
0.00386297	0.00830904	-0.0124926	0.0203856	-355.5	saccade	js
0.00423754	0.00840442	-0.0121139	0.020883	-346.5	saccade	js
0.00418062	0.00857808	-0.0132941	0.0211054	-337.5	saccade	js
0.0034092	0.00861746	-0.0136733	0.0204423	-328.5	saccade	js
0.00231471	0.00868595	-0.0150711	0.0194941	-319.5	saccade	js
0.000947792	0.00881116	-0.0165706	0.018447	-310.5	saccade	js
-0.00155027	0.00873808	-0.018238	0.0173181	-301.5	saccade	js
-0.00432549	0.00904056	-0.0222363	0.0136579	-292.5	saccade	js
-0.00628288	0.00931366	-0.0248933	0.0118426	-283.5	saccade	js
-0.00565408	0.00920261	-0.0255592	0.0105565	-274.5	saccade	js
-0.00226467	0.00929155	-0.0209374	0.0149323	-265.5	saccade	js
0.00160545	0.0089942	-0.0165689	0.0190246	-256.5	saccade	js
0.00560621	0.00892842	-0.0126701	0.023211	-247.5	saccade	js
0.0095119	0.00909764	-0.00836363	0.0276225	-238.5	saccade	js
0.0120867	0.00906573	-0.00540371	0.0304655	-229.5	saccade	js
0.0137636	0.00917081	-0.00355705	0.0326685	-220.5	saccade	js
0.0137444	0.0091866	-0.00398621	0.0322245	-211.5	saccade	js
0.0113903	0.00909186	-0.00617735	0.0299843	-202.5	saccade	js
0.00835818	0.00909568	-0.0101442	0.0256747	-193.5	saccade	js
0.00537252	0.00931881	-0.0140826	0.0227706	-184.5	saccade	js
0.0022548	0.00978873	-0.0168716	0.0209345	-175.5	saccade	js
0.00103963	0.010215	-0.0203815	0.0193333	-166.5	saccade	js
0.00272624	0.010446	-0.0176573	0.0223512	-157.5	saccade	js
0.00718169	0.0104928	-0.0137872	0.0265504	-148.5	saccade	js
0.0151203	0.00999002	-0.00419495	0.0347226	-139.5	saccade	js
0.0254212	0.00924766	0.00602905	0.0425139	-130.5	saccade	js
0.0355963	0.00932516	0.0180372	0.054659	-121.5	saccade	js
0.0456985	0.0100975	0.0272302	0.0660888	-112.5	saccade	js
0.0526532	0.0111127	0.0321171	0.0747889	-103.5	saccade	js
0.0556674	0.011596	0.033771	0.078204	-94.5	saccade	js
0.0547006	0.0113035	0.0329118	0.0764254	-85.5	saccade	js
0.0499616	0.0103658	0.0308229	0.0710494	-76.5	saccade	js
0.0426472	0.00943941	0.0262833	0.0633022	-67.5	saccade	js
0.0341226	0.0092058	0.0152716	0.0515955	-58.5	saccade	js
0.0265776	0.00961497	0.00766822	0.0454907	-49.5	saccade	js
0.0215663	0.0098197	0.00159292	0.0395297	-40.5	saccade	js
0.019005	0.00979461	-0.000164834	0.0376741	-31.5	saccade	js
0.0189947	0.0100908	-0.000772121	0.0387069	-22.5	saccade	js
0.0197691	0.0109791	-0.00145323	0.042268	-13.5	saccade	js
0.0201864	0.0128657	-0.00650898	0.0445034	-4.5	saccade	js
0.0066743	0.0180421	-0.0279122	0.0469768	-895.5	perception	js
0.00757993	0.0181135	-0.0284873	0.0468461	-886.5	perception	js
0.00760804	0.0169955	-0.0266102	0.0423478	-877.5	perception	js
0.00788122	0.0159647	-0.0231001	0.0426885	-868.5	perception	js
0.00797785	0.0150744	-0.0220024	0.0395471	-859.5	perception	js
0.00845651	0.014523	-0.019685	0.0392785	-850.5	perception	js
0.00922205	0.0138489	-0.0185767	0.0377305	-841.5	perception	js
0.0105633	0.0135025	-0.0153379	0.0383804	-832.5	perception	js
0.0126831	0.0133955	-0.0104306	0.0425353	-823.5	perception	js
0.0147582	0.0132988	-0.00880567	0.0427726	-814.5	perception	js
0.0166974	0.0135399	-0.00811107	0.0444605	-805.5	perception	js
0.0185101	0.0137575	-0.00570259	0.0478774	-796.5	perception	js
0.0197285	0.014103	-0.00441297	0.0486444	-787.5	perception	js
0.0199278	0.0140029	-0.0025973	0.0503722	-778.5	perception	js
0.019008	0.0136639	-0.00425071	0.0471565	-769.5	perception	js
0.0169081	0.0128111	-0.00490709	0.0441112	-760.5	perception	js
0.0144639	0.0122022	-0.00751701	0.0396418	-751.5	perception	js
0.0121031	0.0117947	-0.00825828	0.0384756	-742.5	perception	js
0.00965768	0.0116762	-0.0139595	0.0325285	-733.5	perception	js
0.00776436	0.0113066	-0.0134978	0.0317818	-724.5	perception	js
0.00644066	0.0109551	-0.0133032	0.0305619	-715.5	perception	js
0.00501429	0.0106837	-0.015229	0.0280135	-706.5	perception	js
0.00323618	0.0106531	-0.0203654	0.0236916	-697.5	perception	js
0.00125703	0.0105586	-0.0209596	0.0216875	-688.5	perception	js
-0.000266636	0.0105735	-0.0223747	0.0211774	-679.5	perception	js
-0.00099103	0.010562	-0.0235217	0.0200029	-670.5	perception	js
-0.00103735	0.0104857	-0.0246532	0.0191276	-661.5	perception	js
-0.00094017	0.0105924	-0.0232682	0.0199221	-652.5	perception	js
-0.000188034	0.0104358	-0.0217613	0.0210706	-643.5	perception	js
0.00092376	0.0104126	-0.0201579	0.0220592	-634.5	perception	js
0.00273732	0.0103403	-0.018095	0.0240695	-625.5	perception	js
0.0048324	0.0104353	-0.0152421	0.0272095	-616.5	perception	js
0.00721227	0.0105411	-0.0133676	0.0289642	-607.5	perception	js
0.00944424	0.010926	-0.0112006	0.0319337	-598.5	perception	js
0.0113146	0.0112076	-0.00897429	0.0355409	-589.5	perception	js
0.0135712	0.0114484	-0.00597833	0.0387225	-580.5	perception	js
0.0166265	0.0118832	-0.00350521	0.0425575	-571.5	perception	js
0.0201023	0.012347	-0.00151291	0.0448371	-562.5	perception	js
0.0236001	0.013353	0.00265805	0.0519604	-553.5	perception	js
0.0265546	0.014171	0.00333158	0.0543104	-544.5	perception	js
0.0286883	0.0146887	0.00492458	0.0590942	-535.5	perception	js
0.0305061	0.0151236	0.00600955	0.0617988	-526.5	perception	js
0.0322642	0.0154996	0.00682781	0.0637693	-517.5	perception	js
0.0340141	0.0159882	0.00743014	0.0658369	-508.5	perception	js
0.0349618	0.0160519	0.00749992	0.0665404	-499.5	perception	js
0.0352416	0.0161468	0.0077829	0.0669245	-490.5	perception	js
0.0356006	0.0165232	0.00865027	0.0694256	-481.5	perception	js
0.0361682	0.0164021	0.00921046	0.0697496	-472.5	perception	js
0.0373115	0.0169297	0.00864008	0.0706408	-463.5	perception	js
0.0387576	0.0175459	0.00905327	0.0733742	-454.5	perception	js
0.040218	0.0179691	0.00989432	0.0757765	-445.5	perception	js
0.0419383	0.0186313	0.010112	0.0788015	-436.5	perception	js
0.0443429	0.0191725	0.00987566	0.0810156	-427.5	perception	js
0.0473016	0.0200292	0.0112318	0.0863783	-418.5	perception	js
0.0493636	0.0208222	0.0137006	0.0917873	-409.5	perception	js
0.051232	0.0213108	0.0129298	0.0932067	-400.5	perception	js
0.0526099	0.021587	0.0150204	0.0953667	-391.5	perception	js
0.053532	0.0219372	0.0148386	0.0963936	-382.5	perception	js
0.05386	0.0222329	0.0147779	0.0977756	-373.5	perception	js
0.0537155	0.0225506	0.0140448	0.0973498	-364.5	perception	js
0.0534984	0.0224367	0.0163682	0.0988918	-355.5	perception	js
0.0532276	0.022087	0.016165	0.0981808	-346.5	perception	js
0.052924	0.0220023	0.0163897	0.0982135	-337.5	perception	js
0.0521162	0.02172	0.0134773	0.0950711	-328.5	perception	js
0.051201	0.0214119	0.0131678	0.0929423	-319.5	perception	js
0.0498123	0.0209602	0.0128984	0.0911874	-310.5	perception	js
0.046617	0.0198062	0.0124111	0.0845725	-301.5	perception	js
0.0416671	0.0179031	0.0118472	0.0777302	-292.5	perception	js
0.0358276	0.0160987	0.00789484	0.0664996	-283.5	perception	js
0.0294262	0.0141183	0.00526038	0.0569388	-274.5	perception	js
0.0235566	0.0124832	0.00261381	0.0486202	-265.5	perception	js
0.0184032	0.0112904	-0.000223171	0.0426946	-256.5	perception	js
0.0139485	0.0105468	-0.00366721	0.0369555	-247.5	perception	js
0.01087	0.0100455	-0.00677059	0.0333632	-238.5	perception	js
0.00953828	0.00972072	-0.0079139	0.0311001	-229.5	perception	js
0.00951568	0.00950165	-0.00778084	0.0300206	-220.5	perception	js
0.0107344	0.00952923	-0.00644366	0.0307861	-211.5	perception	js
0.0119588	0.0097353	-0.0056934	0.0320204	-202.5	perception	js
0.0124495	0.0100038	-0.00648473	0.0325032	-193.5	perception	js
0.0128154	0.0100421	-0.0043606	0.0343355	-184.5	perception	js
0.0130876	0.010123	-0.0038348	0.0351862	-175.5	perception	js
0.0122334	0.0101213	-0.00597646	0.033016	-166.5	perception	js
0.0103932	0.00981908	-0.00750702	0.0305859	-157.5	perception	js
0.0075791	0.00921641	-0.009689	0.02785	-148.5	perception	js
0.00463525	0.00894877	-0.0131248	0.023535	-139.5	perception	js
0.00181764	0.00858882	-0.0151359	0.0201376	-130.5	perception	js
-0.000766858	0.00891032	-0.0202883	0.0167062	-121.5	perception	js
-0.00303958	0.00883117	-0.0213364	0.0152664	-112.5	perception	js
-0.00473327	0.00898425	-0.0234744	0.0129535	-103.5	perception	js
-0.0056759	0.00924422	-0.0247967	0.0126057	-94.5	perception	js
-0.00560532	0.00891471	-0.0245305	0.0120064	-85.5	perception	js
-0.00509857	0.00897046	-0.0240443	0.0126642	-76.5	perception	js
-0.00457303	0.00883639	-0.0230749	0.0132179	-67.5	perception	js
-0.00487001	0.00895411	-0.0232688	0.0131304	-58.5	perception	js
-0.0056179	0.00889019	-0.0244608	0.0113519	-49.5	perception	js
-0.00605417	0.00905418	-0.0248373	0.011217	-40.5	perception	js
-0.00643454	0.0092298	-0.0250084	0.0120955	-31.5	perception	js
-0.00789478	0.0101516	-0.0292528	0.0114252	-22.5	perception	js
-0.0094555	0.011203	-0.0321046	0.0125136	-13.5	perception	js
-0.0107491	0.0127376	-0.0384977	0.0121164	-4.5	perception	js
-0.0107823	0.00937115	-0.0297625	0.00697193	-895.5	saccade	lo
-0.0107309	0.00930087	-0.028405	0.00808078	-886.5	saccade	lo
-0.00494689	0.00878864	-0.0219363	0.0128249	-877.5	saccade	lo
-0.00222479	0.00912095	-0.019692	0.0167169	-868.5	saccade	lo
-0.000206864	0.00939088	-0.018186	0.01847	-859.5	saccade	lo
0.00275888	0.00929083	-0.0153252	0.021171	-850.5	saccade	lo
0.00395833	0.00942548	-0.0140417	0.0226366	-841.5	saccade	lo
0.0040335	0.00944996	-0.0153249	0.0214062	-832.5	saccade	lo
0.00425003	0.00931337	-0.0136878	0.0229465	-823.5	saccade	lo
0.00413546	0.00909832	-0.0142224	0.021722	-814.5	saccade	lo
0.00443012	0.00904715	-0.0129413	0.022656	-805.5	saccade	lo
0.00526817	0.0089735	-0.011324	0.0237673	-796.5	saccade	lo
0.00586013	0.00906645	-0.0122228	0.024153	-787.5	saccade	lo
0.00406656	0.00912222	-0.0136499	0.0220411	-778.5	saccade	lo
-0.00136862	0.00898329	-0.0196202	0.0154104	-769.5	saccade	lo
-0.00676063	0.0090765	-0.0247603	0.0105631	-760.5	saccade	lo
-0.00662415	0.00910431	-0.0248403	0.0109674	-751.5	saccade	lo
-0.00255511	0.00888263	-0.018938	0.0163539	-742.5	saccade	lo
0.00200108	0.00890469	-0.015693	0.0194908	-733.5	saccade	lo
0.00492849	0.00871151	-0.0120648	0.0214144	-724.5	saccade	lo
0.00373253	0.00867371	-0.0127386	0.0211303	-715.5	saccade	lo
-0.000430533	0.00857158	-0.0184463	0.015788	-706.5	saccade	lo
-0.00355799	0.00861026	-0.0192071	0.0151614	-697.5	saccade	lo
-0.00516234	0.00877733	-0.0222649	0.012259	-688.5	saccade	lo
-0.00640695	0.00844906	-0.0228318	0.0104197	-679.5	saccade	lo
-0.00532932	0.00861014	-0.0212405	0.012424	-670.5	saccade	lo
-0.0039529	0.00853925	-0.0202396	0.0135045	-661.5	saccade	lo
-0.0033698	0.00830852	-0.0195688	0.0131824	-652.5	saccade	lo
-0.0038991	0.00851571	-0.0209769	0.0125578	-643.5	saccade	lo
-0.00515893	0.00846108	-0.021792	0.0113924	-634.5	saccade	lo
-0.00674172	0.00833166	-0.0233399	0.00945923	-625.5	saccade	lo
-0.0035045	0.008231	-0.0199967	0.0124539	-616.5	saccade	lo
0.00267392	0.00868444	-0.0143439	0.0194186	-607.5	saccade	lo
0.00566464	0.0084253	-0.0111037	0.022053	-598.5	saccade	lo
0.00623901	0.0081917	-0.0102467	0.0218327	-589.5	saccade	lo
0.0044474	0.00844699	-0.0115515	0.021231	-580.5	saccade	lo
0.000550444	0.0081911	-0.0158016	0.0164372	-571.5	saccade	lo
-0.00368478	0.00836666	-0.0192343	0.0135433	-562.5	saccade	lo
-0.0072428	0.00852855	-0.0239297	0.00942098	-553.5	saccade	lo
-0.00679732	0.0084025	-0.0234361	0.00958447	-544.5	saccade	lo
-0.00159567	0.00820205	-0.0185737	0.013906	-535.5	saccade	lo
0.00412322	0.0081938	-0.0125667	0.0194933	-526.5	saccade	lo
0.00681326	0.00840183	-0.00983484	0.0234369	-517.5	saccade	lo
0.00426343	0.00827235	-0.0127044	0.0198967	-508.5	saccade	lo
0.00462256	0.00841668	-0.0118981	0.020995	-499.5	saccade	lo
0.00597772	0.00824439	-0.0104147	0.0217061	-490.5	saccade	lo
0.00500744	0.00821729	-0.0116151	0.0207433	-481.5	saccade	lo
0.00590792	0.00820176	-0.00980002	0.0228935	-472.5	saccade	lo
0.00583604	0.00846465	-0.0105824	0.0226689	-463.5	saccade	lo
0.00262604	0.00831558	-0.0138261	0.01895	-454.5	saccade	lo
6.3998e-05	0.00860971	-0.0174451	0.0163777	-445.5	saccade	lo
-0.000314673	0.00846445	-0.0172586	0.0158896	-436.5	saccade	lo
-0.00293048	0.00882956	-0.0198314	0.0146174	-427.5	saccade	lo
-0.0057768	0.00871919	-0.0227586	0.0113302	-418.5	saccade	lo
-0.00693405	0.00894994	-0.0247726	0.0106588	-409.5	saccade	lo
-0.00411988	0.00888707	-0.0219227	0.0131403	-400.5	saccade	lo
0.000630273	0.0089761	-0.0167053	0.0182476	-391.5	saccade	lo
0.00525676	0.00940714	-0.014323	0.0228043	-382.5	saccade	lo
0.00954754	0.00899446	-0.00819873	0.0267696	-373.5	saccade	lo
0.0103157	0.0090768	-0.00632378	0.0291542	-364.5	saccade	lo
0.0112107	0.0093077	-0.0069742	0.0293981	-355.5	saccade	lo
0.011519	0.00950473	-0.00590837	0.0321133	-346.5	saccade	lo
0.0124271	0.0096173	-0.0060299	0.0319742	-337.5	saccade	lo
0.0141709	0.00960937	-0.00385639	0.0335784	-328.5	saccade	lo
0.0136582	0.00978322	-0.00606574	0.0325576	-319.5	saccade	lo
0.011707	0.00950529	-0.00796307	0.0293007	-310.5	saccade	lo
0.00789799	0.00948595	-0.0111396	0.026175	-301.5	saccade	lo
0.00444034	0.00950878	-0.0135205	0.0233924	-292.5	saccade	lo
0.00370713	0.00967558	-0.0159577	0.0222783	-283.5	saccade	lo
0.00316804	0.00964721	-0.0152491	0.0228379	-274.5	saccade	lo
0.00328566	0.00975273	-0.0163788	0.0219291	-265.5	saccade	lo
0.00297052	0.00951179	-0.0162093	0.0215866	-256.5	saccade	lo
0.00230955	0.0095699	-0.0170782	0.0209929	-247.5	saccade	lo
0.00188994	0.00974151	-0.0173964	0.0209635	-238.5	saccade	lo
-0.000362435	0.0099598	-0.0196843	0.0193683	-229.5	saccade	lo
-0.00407216	0.00979236	-0.0220207	0.0161215	-220.5	saccade	lo
-0.0103512	0.00962391	-0.0289827	0.00918317	-211.5	saccade	lo
-0.0143882	0.0100478	-0.0352201	0.0042193	-202.5	saccade	lo
-0.0133375	0.00998558	-0.033746	0.00557718	-193.5	saccade	lo
-0.00660479	0.00996443	-0.0260753	0.012469	-184.5	saccade	lo
0.00453746	0.00987065	-0.0152428	0.0229061	-175.5	saccade	lo
0.0181927	0.00984508	-0.00158362	0.0367826	-166.5	saccade	lo
0.0337716	0.00987952	0.0141541	0.0527483	-157.5	saccade	lo
0.0498428	0.00987135	0.0297305	0.0683741	-148.5	saccade	lo
0.0640715	0.00988854	0.044643	0.0835659	-139.5	saccade	lo
0.0743864	0.0101987	0.0552241	0.0949094	-130.5	saccade	lo
0.0791798	0.0103395	0.0595732	0.0996625	-121.5	saccade	lo
0.0767426	0.00996138	0.0584233	0.0969953	-112.5	saccade	lo
0.0690077	0.00969873	0.0501482	0.0882163	-103.5	saccade	lo
0.0585968	0.00974355	0.0388838	0.0774353	-94.5	saccade	lo
0.0477629	0.00990481	0.0280097	0.0670069	-85.5	saccade	lo
0.0369927	0.00972869	0.018255	0.0566902	-76.5	saccade	lo
0.0272826	0.00970135	0.00829737	0.0456689	-67.5	saccade	lo
0.0170403	0.00963654	-0.00200399	0.0359185	-58.5	saccade	lo
0.00842219	0.00997699	-0.011364	0.027477	-49.5	saccade	lo
0.00330988	0.00942786	-0.0157429	0.021395	-40.5	saccade	lo
0.0026052	0.0096426	-0.0161247	0.0224402	-31.5	saccade	lo
0.000950861	0.00967847	-0.0180056	0.019941	-22.5	saccade	lo
0.000328972	0.0101743	-0.0187349	0.0211632	-13.5	saccade	lo
-0.000490057	0.0128206	-0.0259387	0.0244292	-4.5	saccade	lo
-0.0157568	0.0412555	-0.108179	0.063776	-895.5	perception	lo
-0.0175687	0.0414013	-0.112186	0.0593621	-886.5	perception	lo
-0.0186271	0.0393527	-0.103265	0.0586154	-877.5	perception	lo
-0.0201802	0.0373049	-0.10049	0.0504529	-868.5	perception	lo
-0.0217904	0.0359135	-0.097693	0.0496746	-859.5	perception	lo
-0.0234588	0.0347927	-0.0962638	0.0444584	-850.5	perception	lo
-0.0246719	0.0330577	-0.0963378	0.0328365	-841.5	perception	lo
-0.0258674	0.0322321	-0.0972536	0.0312609	-832.5	perception	lo
-0.0268449	0.0313394	-0.100101	0.0237487	-823.5	perception	lo
-0.0275312	0.0305003	-0.0946936	0.0251599	-814.5	perception	lo
-0.0280162	0.0297521	-0.0943707	0.0216644	-805.5	perception	lo
-0.0285179	0.0294362	-0.0932106	0.0210373	-796.5	perception	lo
-0.0287017	0.0289457	-0.0915315	0.0205047	-787.5	perception	lo
-0.028631	0.0281099	-0.0895215	0.0187362	-778.5	perception	lo
-0.0286252	0.0279107	-0.0855911	0.0207719	-769.5	perception	lo
-0.0280355	0.0274732	-0.0905664	0.015083	-760.5	perception	lo
-0.0268701	0.0271266	-0.086625	0.0189269	-751.5	perception	lo
-0.0257291	0.0266253	-0.086984	0.0180967	-742.5	perception	lo
-0.0249016	0.0264637	-0.0828621	0.0209078	-733.5	perception	lo
-0.0241678	0.025634	-0.080873	0.0180501	-724.5	perception	lo
-0.0232516	0.0246852	-0.0756864	0.0204594	-715.5	perception	lo
-0.0228247	0.0245096	-0.0776917	0.0176438	-706.5	perception	lo
-0.0223919	0.0245721	-0.0779136	0.0187481	-697.5	perception	lo
-0.0211364	0.0241433	-0.0748637	0.0216617	-688.5	perception	lo
-0.0191135	0.0234411	-0.0688589	0.0252311	-679.5	perception	lo
-0.0163339	0.0224047	-0.0661259	0.023866	-670.5	perception	lo
-0.0127669	0.0223686	-0.0607246	0.0286848	-661.5	perception	lo
-0.00861531	0.0218989	-0.0555353	0.0351545	-652.5	perception	lo
-0.00376092	0.020693	-0.0494813	0.0352726	-643.5	perception	lo
0.0010405	0.0209057	-0.0411963	0.0462091	-634.5	perception	lo
0.00603094	0.0211952	-0.0369126	0.0487095	-625.5	perception	lo
0.011184	0.0222517	-0.0294462	0.0595463	-616.5	perception	lo
0.0159869	0.0228127	-0.0230655	0.0674011	-607.5	perception	lo
0.0203818	0.0234379	-0.0185724	0.0729465	-598.5	perception	lo
0.0239903	0.0246179	-0.014455	0.0809775	-589.5	perception	lo
0.0272662	0.0249829	-0.013158	0.0806454	-580.5	perception	lo
0.030433	0.0262258	-0.0111563	0.0862557	-571.5	perception	lo
0.0341039	0.0280105	-0.00858884	0.0942268	-562.5	perception	lo
0.0382514	0.0294442	-0.00563148	0.0991702	-553.5	perception	lo
0.0431793	0.0317222	-0.00203026	0.111175	-544.5	perception	lo
0.0488207	0.0342482	0.000401536	0.120122	-535.5	perception	lo
0.0567301	0.0368736	0.00349968	0.131078	-526.5	perception	lo
0.0657029	0.0398672	0.00686837	0.142157	-517.5	perception	lo
0.074644	0.0426805	0.00712617	0.156086	-508.5	perception	lo
0.0822364	0.0454824	0.015331	0.175351	-499.5	perception	lo
0.0889495	0.0484922	0.0180388	0.188302	-490.5	perception	lo
0.0939625	0.050943	0.0137462	0.191664	-481.5	perception	lo
0.0983921	0.0532784	0.0168392	0.201439	-472.5	perception	lo
0.101356	0.0544406	0.0197885	0.206677	-463.5	perception	lo
0.103791	0.0557428	0.0177285	0.2131	-454.5	perception	lo
0.105804	0.0566918	0.0187399	0.216995	-445.5	perception	lo
0.10662	0.0570656	0.0196835	0.218247	-436.5	perception	lo
0.106745	0.0575548	0.0199927	0.220997	-427.5	perception	lo
0.106677	0.0578196	0.0185327	0.219806	-418.5	perception	lo
0.106008	0.0575929	0.0173319	0.216993	-409.5	perception	lo
0.105145	0.0575031	0.0170557	0.2142	-400.5	perception	lo
0.104885	0.0573009	0.0209659	0.219466	-391.5	perception	lo
0.104773	0.0569246	0.0196305	0.218047	-382.5	perception	lo
0.104423	0.0564471	0.0164787	0.211824	-373.5	perception	lo
0.103061	0.0556508	0.0137366	0.208991	-364.5	perception	lo
0.101282	0.0544039	0.0166807	0.20594	-355.5	perception	lo
0.0985505	0.0528982	0.0171622	0.203135	-346.5	perception	lo
0.094353	0.0508015	0.0166031	0.196022	-337.5	perception	lo
0.0885613	0.0479828	0.0140687	0.180456	-328.5	perception	lo
0.0813636	0.0452298	0.0131003	0.169717	-319.5	perception	lo
0.0728876	0.0416437	0.0113082	0.155836	-310.5	perception	lo
0.0634828	0.0379165	0.00872921	0.140219	-301.5	perception	lo
0.0542547	0.0339916	0.00421112	0.122513	-292.5	perception	lo
0.0458528	0.0312594	-9.33321e-05	0.112637	-283.5	perception	lo
0.0387682	0.0285903	-0.00491234	0.098904	-274.5	perception	lo
0.0323921	0.026175	-0.00687748	0.0895473	-265.5	perception	lo
0.0275609	0.0242097	-0.0119261	0.0783561	-256.5	perception	lo
0.024382	0.0231545	-0.010842	0.0778979	-247.5	perception	lo
0.0224912	0.0224689	-0.0148049	0.072584	-238.5	perception	lo
0.0210531	0.0215087	-0.0144216	0.0681445	-229.5	perception	lo
0.0197088	0.0213057	-0.0158494	0.0662844	-220.5	perception	lo
0.0187634	0.0211862	-0.0169825	0.065019	-211.5	perception	lo
0.0185666	0.0211666	-0.0163895	0.0668516	-202.5	perception	lo
0.0187044	0.0207197	-0.0181531	0.0641769	-193.5	perception	lo
0.0195711	0.0202598	-0.0161394	0.0630593	-184.5	perception	lo
0.021678	0.0210072	-0.0118878	0.0699783	-175.5	perception	lo
0.0242081	0.0218213	-0.01009	0.0749639	-166.5	perception	lo
0.0272344	0.0225742	-0.00801714	0.0749387	-157.5	perception	lo
0.0294618	0.0226542	-0.00695239	0.0759015	-148.5	perception	lo
0.0301099	0.02265	-0.00283943	0.0803737	-139.5	perception	lo
0.0282415	0.0220619	-0.00763246	0.075927	-130.5	perception	lo
0.0242481	0.0208535	-0.00935047	0.0712562	-121.5	perception	lo
0.0187587	0.0199749	-0.0162087	0.0621312	-112.5	perception	lo
0.0131215	0.0191235	-0.0204216	0.0555065	-103.5	perception	lo
0.00802056	0.018373	-0.0261492	0.0488357	-94.5	perception	lo
0.00315847	0.0182227	-0.0344455	0.0414044	-85.5	perception	lo
-0.000153501	0.0179623	-0.0397203	0.0355109	-76.5	perception	lo
-0.0016536	0.0178564	-0.0383244	0.0363303	-67.5	perception	lo
-0.00156088	0.0178853	-0.0375092	0.0353534	-58.5	perception	lo
-0.000207785	0.0178863	-0.0365182	0.0382996	-49.5	perception	lo
0.00141242	0.0184323	-0.0374625	0.0392345	-40.5	perception	lo
0.00411078	0.0189605	-0.035585	0.0439599	-31.5	perception	lo
0.00760924	0.0202869	-0.0314838	0.050867	-22.5	perception	lo
0.0105572	0.0221269	-0.0303229	0.0603034	-13.5	perception	lo
0.011801	0.0246337	-0.0379798	0.0647395	-4.5	perception	lo
-0.0133206	0.00803185	-0.0297082	0.0012169	-895.5	saccade	ml
-0.0140626	0.00800952	-0.03038	0.000685739	-886.5	saccade	ml
-0.00666984	0.00852172	-0.0233633	0.00981061	-877.5	saccade	ml
-0.002829	0.00910931	-0.0213189	0.0147201	-868.5	saccade	ml
-0.00424924	0.00913373	-0.0216237	0.0139332	-859.5	saccade	ml
-0.00532656	0.00933718	-0.0237441	0.0129005	-850.5	saccade	ml
-0.00619823	0.00893859	-0.0237594	0.0109923	-841.5	saccade	ml
-0.00523709	0.00869894	-0.0227483	0.0116854	-832.5	saccade	ml
-0.00567805	0.00884445	-0.0233527	0.0114485	-823.5	saccade	ml
0.00164889	0.00874771	-0.0148185	0.0192606	-814.5	saccade	ml
0.00749696	0.00867431	-0.00993244	0.0242862	-805.5	saccade	ml
0.00845945	0.00864843	-0.0073058	0.0268233	-796.5	saccade	ml
0.00130611	0.0085774	-0.0157673	0.0175143	-787.5	saccade	ml
-0.005604	0.00841729	-0.0224432	0.0105167	-778.5	saccade	ml
-0.00925683	0.00853986	-0.0257271	0.00731333	-769.5	saccade	ml
-0.00518435	0.00836122	-0.0215908	0.0113327	-760.5	saccade	ml
-0.000393309	0.00810455	-0.0158913	0.016064	-751.5	saccade	ml
0.00237786	0.00811925	-0.0134494	0.018258	-742.5	saccade	ml
0.00097977	0.00817228	-0.0151862	0.0168096	-733.5	saccade	ml
-0.00288307	0.00802659	-0.0186562	0.0129692	-724.5	saccade	ml
-0.00138641	0.00808917	-0.0179866	0.0134515	-715.5	saccade	ml
0.000917903	0.00798504	-0.0138949	0.0171184	-706.5	saccade	ml
0.00375223	0.00783198	-0.0124324	0.0185746	-697.5	saccade	ml
0.00465357	0.00761885	-0.0109182	0.0190192	-688.5	saccade	ml
-0.000618179	0.00790356	-0.0165208	0.014578	-679.5	saccade	ml
-0.000608301	0.00803607	-0.0162492	0.0150533	-670.5	saccade	ml
0.00374925	0.00784657	-0.0122139	0.018415	-661.5	saccade	ml
0.00730646	0.00787244	-0.00798731	0.0226976	-652.5	saccade	ml
0.00482296	0.00792856	-0.0106879	0.019937	-643.5	saccade	ml
-0.00275979	0.00774648	-0.0173885	0.0126544	-634.5	saccade	ml
-0.00627579	0.00776984	-0.0222825	0.0085976	-625.5	saccade	ml
-0.0029398	0.0077348	-0.0181572	0.0121332	-616.5	saccade	ml
-0.00588814	0.00760743	-0.0205575	0.008589	-607.5	saccade	ml
-0.00270799	0.00770991	-0.0186177	0.0117074	-598.5	saccade	ml
0.00255971	0.00766089	-0.0123802	0.0173455	-589.5	saccade	ml
0.00132799	0.00768309	-0.0137775	0.0160274	-580.5	saccade	ml
-0.00211518	0.00770979	-0.016192	0.0137132	-571.5	saccade	ml
-0.000641357	0.00776168	-0.0151808	0.0152908	-562.5	saccade	ml
0.0028758	0.00777318	-0.0128403	0.017762	-553.5	saccade	ml
7.77366e-05	0.00752685	-0.01501	0.0147208	-544.5	saccade	ml
0.00101058	0.00761568	-0.0140798	0.0158727	-535.5	saccade	ml
0.00351557	0.0076504	-0.0108031	0.0191518	-526.5	saccade	ml
-0.00122807	0.00741613	-0.0157519	0.0133613	-517.5	saccade	ml
-0.00190744	0.0075205	-0.0167493	0.0128896	-508.5	saccade	ml
-0.00181311	0.00765546	-0.0163965	0.0135563	-499.5	saccade	ml
0.000694158	0.00760185	-0.0133572	0.0168851	-490.5	saccade	ml
0.00377981	0.00751682	-0.00995853	0.019481	-481.5	saccade	ml
0.00710518	0.00773465	-0.00895063	0.0214323	-472.5	saccade	ml
0.0061739	0.00766048	-0.00839038	0.0216974	-463.5	saccade	ml
0.00441477	0.00780731	-0.0111918	0.0193712	-454.5	saccade	ml
-0.0014815	0.00786535	-0.0173617	0.0132018	-445.5	saccade	ml
-0.00892907	0.00791637	-0.024261	0.00649428	-436.5	saccade	ml
-0.0051403	0.0077771	-0.0202066	0.0104694	-427.5	saccade	ml
0.00183555	0.00770291	-0.0138419	0.0166954	-418.5	saccade	ml
0.00664515	0.00806624	-0.00876022	0.0227639	-409.5	saccade	ml
0.0107581	0.00811763	-0.00510801	0.0266085	-400.5	saccade	ml
0.00900176	0.00828938	-0.00718935	0.0256055	-391.5	saccade	ml
0.00470935	0.00814711	-0.010874	0.0209864	-382.5	saccade	ml
-0.00399549	0.00818646	-0.0200704	0.0117497	-373.5	saccade	ml
-0.00494691	0.00834576	-0.0215877	0.0117039	-364.5	saccade	ml
0.000600189	0.00829584	-0.0157179	0.0169263	-355.5	saccade	ml
0.00272407	0.00820017	-0.0136579	0.0182481	-346.5	saccade	ml
0.00466809	0.00830365	-0.0116561	0.0202215	-337.5	saccade	ml
0.00477388	0.00850859	-0.0127447	0.0209919	-328.5	saccade	ml
0.00450208	0.00848571	-0.0125625	0.02068	-319.5	saccade	ml
0.00849907	0.0086567	-0.00915545	0.0248095	-310.5	saccade	ml
0.0142657	0.00828914	-0.00247472	0.0299384	-301.5	saccade	ml
0.0175717	0.00875676	0.000565599	0.0347123	-292.5	saccade	ml
0.0160849	0.00880145	-0.000812993	0.0338681	-283.5	saccade	ml
0.00579562	0.00841734	-0.0114858	0.0215281	-274.5	saccade	ml
-0.00577533	0.00843269	-0.0227435	0.0103027	-265.5	saccade	ml
-0.00592604	0.00869713	-0.0230707	0.0107143	-256.5	saccade	ml
-0.00331973	0.00863458	-0.0205049	0.0130404	-247.5	saccade	ml
0.00123151	0.00852631	-0.0156458	0.0175747	-238.5	saccade	ml
0.000525308	0.00833375	-0.015367	0.0170965	-229.5	saccade	ml
-0.00162565	0.00851002	-0.0183011	0.0153933	-220.5	saccade	ml
-0.0031365	0.00863706	-0.0193145	0.0139621	-211.5	saccade	ml
-0.00450263	0.00836175	-0.0212864	0.0115602	-202.5	saccade	ml
-0.00608348	0.00850296	-0.0232457	0.0100996	-193.5	saccade	ml
-0.00989091	0.00852214	-0.0275853	0.00627586	-184.5	saccade	ml
-0.00608486	0.00860537	-0.0227304	0.0113251	-175.5	saccade	ml
0.00753247	0.00866991	-0.0104981	0.0230135	-166.5	saccade	ml
0.0220384	0.00877758	0.00471829	0.039557	-157.5	saccade	ml
0.0433452	0.00877405	0.0263444	0.0606858	-148.5	saccade	ml
0.0668996	0.00880936	0.0497072	0.0845771	-139.5	saccade	ml
0.0862258	0.00924484	0.0684078	0.104438	-130.5	saccade	ml
0.0955959	0.009486	0.0772575	0.11415	-121.5	saccade	ml
0.0903915	0.00906156	0.0733981	0.108996	-112.5	saccade	ml
0.0774291	0.00870465	0.0603598	0.0943917	-103.5	saccade	ml
0.0596661	0.00877338	0.0416407	0.0758268	-94.5	saccade	ml
0.0435724	0.00866555	0.0269993	0.0611453	-85.5	saccade	ml
0.0311761	0.00849824	0.0145984	0.0475906	-76.5	saccade	ml
0.0197226	0.00851343	0.00372485	0.0372907	-67.5	saccade	ml
0.00809871	0.00852855	-0.00848402	0.0248688	-58.5	saccade	ml
0.00240931	0.00852508	-0.0136179	0.0198045	-49.5	saccade	ml
0.000765014	0.00859859	-0.015037	0.0189332	-40.5	saccade	ml
-0.00156099	0.00834477	-0.0169389	0.0158011	-31.5	saccade	ml
-0.000486027	0.0080407	-0.0153469	0.0159726	-22.5	saccade	ml
0.00185754	0.00772196	-0.013712	0.0163116	-13.5	saccade	ml
0.00577164	0.00956784	-0.0130152	0.0245336	-4.5	saccade	ml
0.0318688	0.0265737	-0.0100845	0.088103	-895.5	perception	ml
0.0311649	0.0261863	-0.00942357	0.0882335	-886.5	perception	ml
0.0306777	0.0247661	-0.00791679	0.084008	-877.5	perception	ml
0.0293227	0.0231557	-0.00755956	0.0784009	-868.5	perception	ml
0.0271714	0.0213175	-0.00887671	0.0712171	-859.5	perception	ml
0.0240186	0.019508	-0.0099406	0.0653277	-850.5	perception	ml
0.0204584	0.017812	-0.0108057	0.0586328	-841.5	perception	ml
0.016762	0.016648	-0.0135937	0.0513966	-832.5	perception	ml
0.0134836	0.0158253	-0.0129733	0.0487397	-823.5	perception	ml
0.0102725	0.0148767	-0.0168165	0.0436313	-814.5	perception	ml
0.00765335	0.014027	-0.0199732	0.036179	-805.5	perception	ml
0.0056795	0.013517	-0.0190778	0.0369902	-796.5	perception	ml
0.00421683	0.0129831	-0.0206552	0.0331602	-787.5	perception	ml
0.00296169	0.0128359	-0.0243474	0.0289254	-778.5	perception	ml
0.00203658	0.012262	-0.0208547	0.0297395	-769.5	perception	ml
0.000695413	0.0120437	-0.0255723	0.0242259	-760.5	perception	ml
-0.00074631	0.0115637	-0.0242031	0.0242084	-751.5	perception	ml
-0.00281217	0.0116613	-0.0266446	0.0210772	-742.5	perception	ml
-0.0044981	0.0118335	-0.0296844	0.0185227	-733.5	perception	ml
-0.00649783	0.0119305	-0.0337438	0.0141993	-724.5	perception	ml
-0.00816443	0.012075	-0.0346916	0.0139756	-715.5	perception	ml
-0.010061	0.0120322	-0.036006	0.0100192	-706.5	perception	ml
-0.0109903	0.0124853	-0.0373161	0.0106545	-697.5	perception	ml
-0.0103088	0.0121809	-0.0365987	0.011524	-688.5	perception	ml
-0.00886428	0.0116612	-0.0345053	0.0126498	-679.5	perception	ml
-0.00679241	0.0114132	-0.0302416	0.016064	-670.5	perception	ml
-0.00307275	0.010807	-0.0269297	0.0178263	-661.5	perception	ml
0.00127156	0.0108345	-0.0199604	0.0249608	-652.5	perception	ml
0.00615999	0.011131	-0.0146473	0.0304836	-643.5	perception	ml
0.0103596	0.011381	-0.010116	0.03497	-634.5	perception	ml
0.0136553	0.0120825	-0.00679878	0.03959	-625.5	perception	ml
0.015651	0.0125714	-0.0050571	0.0432231	-616.5	perception	ml
0.0156876	0.0122597	-0.00289027	0.0435991	-607.5	perception	ml
0.01464	0.0118756	-0.00528172	0.0402788	-598.5	perception	ml
0.0129618	0.0118009	-0.00676992	0.0390171	-589.5	perception	ml
0.0110121	0.0115065	-0.00973929	0.0355822	-580.5	perception	ml
0.0106565	0.0116194	-0.00914377	0.0368681	-571.5	perception	ml
0.0125084	0.0118851	-0.00816671	0.0385439	-562.5	perception	ml
0.0161347	0.0127588	-0.00615948	0.0436398	-553.5	perception	ml
0.0205058	0.0137651	-0.000945946	0.0505207	-544.5	perception	ml
0.0257634	0.0150121	0.00056203	0.0551333	-535.5	perception	ml
0.0317617	0.0165363	0.00456753	0.0653655	-526.5	perception	ml
0.0378428	0.0188507	0.00674908	0.0746946	-517.5	perception	ml
0.0435564	0.0209638	0.00851329	0.0832872	-508.5	perception	ml
0.0476222	0.0224676	0.00977066	0.0904925	-499.5	perception	ml
0.0506495	0.0237365	0.0100365	0.0968429	-490.5	perception	ml
0.053674	0.0249058	0.0111585	0.101724	-481.5	perception	ml
0.0570851	0.0258597	0.0130807	0.106866	-472.5	perception	ml
0.060306	0.0272433	0.0162326	0.116414	-463.5	perception	ml
0.0624824	0.0282797	0.0159136	0.120071	-454.5	perception	ml
0.0631587	0.0288354	0.0147706	0.119532	-445.5	perception	ml
0.0624783	0.0286221	0.0155397	0.119564	-436.5	perception	ml
0.062502	0.0287528	0.0134684	0.117711	-427.5	perception	ml
0.0630521	0.02902	0.0142376	0.11978	-418.5	perception	ml
0.0637793	0.0293178	0.0156594	0.120378	-409.5	perception	ml
0.0640525	0.0292267	0.014957	0.121099	-400.5	perception	ml
0.0635035	0.0289064	0.0151989	0.120063	-391.5	perception	ml
0.0627828	0.028494	0.0157456	0.118943	-382.5	perception	ml
0.0622202	0.0283325	0.0142427	0.116953	-373.5	perception	ml
0.0619701	0.0282511	0.0123151	0.114968	-364.5	perception	ml
0.0617699	0.028144	0.0126963	0.114121	-355.5	perception	ml
0.0607272	0.0276388	0.0156841	0.115954	-346.5	perception	ml
0.059208	0.0270196	0.0140473	0.112597	-337.5	perception	ml
0.0575653	0.0265299	0.0127842	0.108727	-328.5	perception	ml
0.0548553	0.0252075	0.0132345	0.103716	-319.5	perception	ml
0.0510401	0.0237695	0.0104247	0.0963062	-310.5	perception	ml
0.0466221	0.0221041	0.00814966	0.0882451	-301.5	perception	ml
0.0414433	0.0200222	0.00828692	0.0797608	-292.5	perception	ml
0.0358122	0.0182713	0.00601441	0.0714569	-283.5	perception	ml
0.0306921	0.0164108	0.00476838	0.0622113	-274.5	perception	ml
0.026485	0.0151846	0.00140552	0.0560542	-265.5	perception	ml
0.0237539	0.0143989	0.000665358	0.0522088	-256.5	perception	ml
0.0231181	0.0138627	0.00121012	0.0511733	-247.5	perception	ml
0.0235346	0.0139984	0.00133051	0.0517477	-238.5	perception	ml
0.0246887	0.0143352	0.00279857	0.0551709	-229.5	perception	ml
0.0267481	0.0148067	0.00241513	0.0561991	-220.5	perception	ml
0.0288252	0.0154305	0.00410507	0.0601008	-211.5	perception	ml
0.030516	0.0159026	0.00520884	0.061471	-202.5	perception	ml
0.030341	0.0157992	0.00551214	0.0614673	-193.5	perception	ml
0.0271721	0.0146078	0.00414516	0.0558449	-184.5	perception	ml
0.0221468	0.0133047	0.000635745	0.0488943	-175.5	perception	ml
0.0172402	0.0120966	-0.00196947	0.0434736	-166.5	perception	ml
0.0136191	0.0111014	-0.00447569	0.0378813	-157.5	perception	ml
0.0106698	0.0105172	-0.00683466	0.0341473	-148.5	perception	ml
0.00720258	0.00965221	-0.0106145	0.0275631	-139.5	perception	ml
0.00265587	0.00930885	-0.0146505	0.0232166	-130.5	perception	ml
-0.00168481	0.00929622	-0.021178	0.0170668	-121.5	perception	ml
-0.00426135	0.009386	-0.0238151	0.0138755	-112.5	perception	ml
-0.00471328	0.0093001	-0.0236409	0.014071	-103.5	perception	ml
-0.00492088	0.00964919	-0.0261825	0.0141865	-94.5	perception	ml
-0.00499946	0.00960932	-0.0260842	0.013971	-85.5	perception	ml
-0.0045297	0.00971277	-0.0243534	0.01416	-76.5	perception	ml
-0.00387634	0.00933839	-0.0228942	0.0155741	-67.5	perception	ml
-0.00133788	0.0091949	-0.0186035	0.0189037	-58.5	perception	ml
0.00203727	0.00910413	-0.0164312	0.0207657	-49.5	perception	ml
0.00542835	0.00956385	-0.0136927	0.0243966	-40.5	perception	ml
0.00773998	0.00956238	-0.0106643	0.0276273	-31.5	perception	ml
0.00839198	0.00991132	-0.0100425	0.0291816	-22.5	perception	ml
0.00768141	0.0111275	-0.0126466	0.0316021	-13.5	perception	ml
0.00688489	0.0133798	-0.0194256	0.0360553	-4.5	perception	ml
-0.0237014	0.00867152	-0.0414707	-0.00734462	-895.5	saccade	pc
-0.02265	0.00851528	-0.0398632	-0.00649802	-886.5	saccade	pc
-0.0190599	0.00791634	-0.0343057	-0.00297257	-877.5	saccade	pc
-0.0159454	0.00835406	-0.0335532	-0.000603585	-868.5	saccade	pc
-0.0100418	0.00859389	-0.0269348	0.00665661	-859.5	saccade	pc
-0.00279244	0.00847377	-0.0187349	0.0146332	-850.5	saccade	pc
0.00161018	0.00873626	-0.0145003	0.0199913	-841.5	saccade	pc
0.00212532	0.00865734	-0.0145268	0.0194725	-832.5	saccade	pc
-0.000250442	0.00859206	-0.0173024	0.016474	-823.5	saccade	pc
-0.00107586	0.00871673	-0.0166837	0.0172966	-814.5	saccade	pc
0.000956241	0.00859068	-0.0150783	0.0184045	-805.5	saccade	pc
0.00136323	0.00876531	-0.0152369	0.019646	-796.5	saccade	pc
0.000175829	0.00859533	-0.0179146	0.0159292	-787.5	saccade	pc
-0.00263352	0.00857471	-0.0194999	0.014671	-778.5	saccade	pc
-0.00566119	0.00893517	-0.0235662	0.0113388	-769.5	saccade	pc
-0.00442532	0.00899305	-0.0224335	0.0130124	-760.5	saccade	pc
0.000394805	0.00847189	-0.0159957	0.0170747	-751.5	saccade	pc
0.00366447	0.00847906	-0.0134929	0.0198098	-742.5	saccade	pc
0.0049031	0.00875519	-0.0128778	0.0219485	-733.5	saccade	pc
0.00346011	0.00846904	-0.0122702	0.0207292	-724.5	saccade	pc
0.0010607	0.0087055	-0.0168592	0.0175785	-715.5	saccade	pc
-0.00244383	0.0083234	-0.0188424	0.0138606	-706.5	saccade	pc
-0.00472752	0.00861005	-0.0212741	0.0127381	-697.5	saccade	pc
-0.00658525	0.0086739	-0.0235764	0.0106671	-688.5	saccade	pc
-0.00739793	0.00865676	-0.0237026	0.0104792	-679.5	saccade	pc
-0.00676296	0.0087948	-0.0249516	0.00939186	-670.5	saccade	pc
-0.00400734	0.0088044	-0.0219324	0.0128711	-661.5	saccade	pc
0.000531968	0.00866218	-0.017137	0.0172376	-652.5	saccade	pc
0.00346188	0.00868607	-0.0131553	0.0209268	-643.5	saccade	pc
0.00356344	0.00856288	-0.0133644	0.0201843	-634.5	saccade	pc
0.00235511	0.00869617	-0.0146383	0.0196778	-625.5	saccade	pc
0.000620587	0.00851107	-0.0163729	0.0169633	-616.5	saccade	pc
-0.000103989	0.00853981	-0.0176739	0.0157916	-607.5	saccade	pc
0.00127831	0.00860526	-0.0151519	0.0188613	-598.5	saccade	pc
0.00148528	0.0084721	-0.0148492	0.0182307	-589.5	saccade	pc
0.00111545	0.00843471	-0.0161253	0.0172385	-580.5	saccade	pc
0.000826251	0.0086129	-0.0160649	0.017759	-571.5	saccade	pc
-0.000843536	0.00858083	-0.0182816	0.0157226	-562.5	saccade	pc
-0.00276448	0.00874253	-0.0204982	0.0145016	-553.5	saccade	pc
-0.00450504	0.00893676	-0.0218014	0.0133043	-544.5	saccade	pc
-0.00260002	0.00894203	-0.0201866	0.0143101	-535.5	saccade	pc
0.00128876	0.00884803	-0.015603	0.0186927	-526.5	saccade	pc
0.00595786	0.00875259	-0.0107854	0.0235748	-517.5	saccade	pc
0.00855918	0.00898138	-0.0087892	0.0262997	-508.5	saccade	pc
0.00964931	0.00919803	-0.00763291	0.0290174	-499.5	saccade	pc
0.00921771	0.00916934	-0.00937456	0.0268296	-490.5	saccade	pc
0.0085044	0.00914322	-0.00898988	0.0270841	-481.5	saccade	pc
0.00841136	0.00933146	-0.0102956	0.0263271	-472.5	saccade	pc
0.0103642	0.00928432	-0.00797414	0.0286987	-463.5	saccade	pc
0.0123523	0.0092875	-0.00574997	0.0312958	-454.5	saccade	pc
0.0148913	0.00913462	-0.00198866	0.0341822	-445.5	saccade	pc
0.0168384	0.00925013	-0.00116546	0.0355224	-436.5	saccade	pc
0.0173279	0.00954988	-0.00124597	0.0363241	-427.5	saccade	pc
0.0172087	0.00942036	-0.00216811	0.0349721	-418.5	saccade	pc
0.0166969	0.00930489	-0.00219552	0.034397	-409.5	saccade	pc
0.0163643	0.00938665	-0.00234509	0.0344465	-400.5	saccade	pc
0.0156396	0.00956151	-0.00373475	0.0342002	-391.5	saccade	pc
0.0153557	0.00943339	-0.00358301	0.0334768	-382.5	saccade	pc
0.0126611	0.00930828	-0.00572272	0.0309108	-373.5	saccade	pc
0.00882963	0.00932683	-0.00842736	0.028397	-364.5	saccade	pc
0.00416373	0.00932533	-0.0128941	0.0238348	-355.5	saccade	pc
-0.00206762	0.00973446	-0.0209506	0.0173152	-346.5	saccade	pc
-0.00716476	0.010082	-0.0275775	0.0119685	-337.5	saccade	pc
-0.00947426	0.00979934	-0.028657	0.00962463	-328.5	saccade	pc
-0.00967659	0.0100542	-0.029861	0.00937788	-319.5	saccade	pc
-0.00748367	0.00993061	-0.0269662	0.0114399	-310.5	saccade	pc
-0.00313978	0.010022	-0.0229902	0.0165155	-301.5	saccade	pc
0.000841159	0.0101046	-0.0204523	0.0191617	-292.5	saccade	pc
0.00282568	0.0104481	-0.0163962	0.0240298	-283.5	saccade	pc
0.00410154	0.0104112	-0.0149492	0.0253998	-274.5	saccade	pc
0.00291757	0.010234	-0.0167562	0.0234897	-265.5	saccade	pc
-0.000510503	0.00989201	-0.0194561	0.0185677	-256.5	saccade	pc
-0.00520693	0.00966509	-0.0241345	0.0135055	-247.5	saccade	pc
-0.011106	0.0098108	-0.0305022	0.00791182	-238.5	saccade	pc
-0.0175291	0.010185	-0.0371649	0.00249596	-229.5	saccade	pc
-0.0206743	0.0105825	-0.0411594	-0.000227373	-220.5	saccade	pc
-0.0196408	0.0107278	-0.0418842	0.000212663	-211.5	saccade	pc
-0.0159604	0.0105495	-0.0379485	0.00321849	-202.5	saccade	pc
-0.00943309	0.0101955	-0.0292178	0.0109769	-193.5	saccade	pc
-0.00152233	0.00983487	-0.0212192	0.0171356	-184.5	saccade	pc
0.00745377	0.0098097	-0.0111622	0.027926	-175.5	saccade	pc
0.0175441	0.00986057	-0.00216465	0.0367294	-166.5	saccade	pc
0.0279494	0.0102467	0.00835259	0.0488305	-157.5	saccade	pc
0.0366039	0.0102796	0.0166266	0.0569595	-148.5	saccade	pc
0.0438411	0.0105952	0.0234967	0.0646841	-139.5	saccade	pc
0.0485357	0.0104554	0.0287674	0.069011	-130.5	saccade	pc
0.0498464	0.0102306	0.0311396	0.0715043	-121.5	saccade	pc
0.0488161	0.0104322	0.0288827	0.0701402	-112.5	saccade	pc
0.0461762	0.0102673	0.0265589	0.0660934	-103.5	saccade	pc
0.0413179	0.0100343	0.0209693	0.0604224	-94.5	saccade	pc
0.0351819	0.0101455	0.0145881	0.0544132	-85.5	saccade	pc
0.0286353	0.0100859	0.00960395	0.0491338	-76.5	saccade	pc
0.0214083	0.00980621	0.00314922	0.0412856	-67.5	saccade	pc
0.0149868	0.0101659	-0.00411802	0.0360054	-58.5	saccade	pc
0.00892118	0.00991518	-0.0111471	0.0278482	-49.5	saccade	pc
0.00293456	0.0101107	-0.0168877	0.0239996	-40.5	saccade	pc
-0.00289379	0.0102047	-0.022829	0.0176088	-31.5	saccade	pc
-0.00622171	0.0106499	-0.026726	0.0147053	-22.5	saccade	pc
-0.00814025	0.0120559	-0.0321628	0.0148149	-13.5	saccade	pc
-0.00961066	0.0143274	-0.0385328	0.016914	-4.5	saccade	pc
0.0522609	0.0401539	-0.010613	0.139724	-895.5	perception	pc
0.0521121	0.0400546	-0.0126631	0.136785	-886.5	perception	pc
0.0524149	0.0389056	-0.0111224	0.132506	-877.5	perception	pc
0.0525319	0.0375793	-0.00560961	0.132139	-868.5	perception	pc
0.0522939	0.0358839	-0.00364547	0.127484	-859.5	perception	pc
0.0522571	0.035044	0.000500995	0.128498	-850.5	perception	pc
0.0516478	0.0342253	0.000411945	0.124288	-841.5	perception	pc
0.0510725	0.0339663	1.73711e-05	0.12457	-832.5	perception	pc
0.0503298	0.0339137	0.000313716	0.122937	-823.5	perception	pc
0.0495928	0.0332537	-0.000103315	0.1192	-814.5	perception	pc
0.049775	0.0330742	-0.000850812	0.117549	-805.5	perception	pc
0.050619	0.0331247	0.00141401	0.119043	-796.5	perception	pc
0.0516079	0.0332438	0.00207423	0.11992	-787.5	perception	pc
0.0523251	0.0333773	0.0040072	0.121562	-778.5	perception	pc
0.0535574	0.0333879	0.00264411	0.119175	-769.5	perception	pc
0.0549822	0.0334417	0.0038891	0.121394	-760.5	perception	pc
0.0555708	0.0334517	0.00469406	0.124006	-751.5	perception	pc
0.0548424	0.0329628	0.00203767	0.119354	-742.5	perception	pc
0.0521303	0.0322874	0.00494811	0.119093	-733.5	perception	pc
0.0480864	0.0307254	0.00280186	0.111528	-724.5	perception	pc
0.0431611	0.0289502	-0.00258207	0.101239	-715.5	perception	pc
0.0387981	0.0280481	-0.00355613	0.0980065	-706.5	perception	pc
0.0345587	0.0277677	-0.0108994	0.0927079	-697.5	perception	pc
0.0315683	0.0278072	-0.0127949	0.0926168	-688.5	perception	pc
0.0304286	0.0283467	-0.0192656	0.0907556	-679.5	perception	pc
0.0321582	0.0284537	-0.0156323	0.0929729	-670.5	perception	pc
0.0362486	0.0286888	-0.00754015	0.0988257	-661.5	perception	pc
0.0422502	0.029797	-0.00552717	0.102548	-652.5	perception	pc
0.048581	0.031289	0.00212841	0.112935	-643.5	perception	pc
0.0549188	0.033257	0.00515117	0.123823	-634.5	perception	pc
0.0602683	0.0350957	0.00716894	0.131013	-625.5	perception	pc
0.0645031	0.0362291	0.00873711	0.137051	-616.5	perception	pc
0.0677132	0.0375233	0.00918471	0.142177	-607.5	perception	pc
0.0701218	0.0387839	0.011139	0.147439	-598.5	perception	pc
0.0726341	0.0399336	0.00973111	0.151143	-589.5	perception	pc
0.0761933	0.0415751	0.01169	0.16	-580.5	perception	pc
0.0804862	0.0434734	0.0137236	0.167019	-571.5	perception	pc
0.0844065	0.0444221	0.0145129	0.172539	-562.5	perception	pc
0.0884348	0.0460361	0.0138532	0.177892	-553.5	perception	pc
0.0926332	0.0476853	0.0157886	0.185333	-544.5	perception	pc
0.0961898	0.049259	0.0182239	0.193189	-535.5	perception	pc
0.0986462	0.0505686	0.01721	0.196017	-526.5	perception	pc
0.10022	0.0513805	0.0172606	0.19982	-517.5	perception	pc
0.101119	0.0522802	0.0160657	0.201674	-508.5	perception	pc
0.101935	0.0528916	0.0179946	0.203128	-499.5	perception	pc
0.103526	0.0533547	0.0193051	0.206441	-490.5	perception	pc
0.105732	0.0544462	0.0190322	0.211989	-481.5	perception	pc
0.107943	0.0549824	0.0220785	0.215917	-472.5	perception	pc
0.11052	0.0557199	0.0190767	0.216668	-463.5	perception	pc
0.112325	0.0565068	0.0201851	0.219498	-454.5	perception	pc
0.112707	0.0565348	0.0215608	0.222514	-445.5	perception	pc
0.111792	0.056151	0.0218252	0.221306	-436.5	perception	pc
0.109325	0.0551818	0.0193953	0.214484	-427.5	perception	pc
0.105578	0.0540865	0.0179491	0.209394	-418.5	perception	pc
0.101207	0.0527404	0.017129	0.203358	-409.5	perception	pc
0.0969312	0.0515489	0.0146899	0.195975	-400.5	perception	pc
0.0936803	0.0505173	0.0145328	0.190599	-391.5	perception	pc
0.0911359	0.0495411	0.015379	0.188665	-382.5	perception	pc
0.0900429	0.0489695	0.0129138	0.184768	-373.5	perception	pc
0.0906729	0.0484275	0.0141981	0.184663	-364.5	perception	pc
0.0921807	0.0481148	0.0153608	0.183794	-355.5	perception	pc
0.0935351	0.0479648	0.0189293	0.1887	-346.5	perception	pc
0.0939994	0.0474926	0.0178615	0.1867	-337.5	perception	pc
0.0923213	0.0467362	0.0178272	0.183896	-328.5	perception	pc
0.0895406	0.0457044	0.0166365	0.176859	-319.5	perception	pc
0.0856212	0.0437991	0.0157764	0.169227	-310.5	perception	pc
0.0802794	0.0414159	0.0131674	0.158558	-301.5	perception	pc
0.0737392	0.0391555	0.0119394	0.149203	-292.5	perception	pc
0.0663213	0.0365606	0.0109835	0.140986	-283.5	perception	pc
0.059152	0.0340207	0.00498807	0.126233	-274.5	perception	pc
0.0532763	0.032269	0.00425012	0.116671	-265.5	perception	pc
0.0480854	0.0305891	0.00217905	0.108203	-256.5	perception	pc
0.0430769	0.0283273	0.000774109	0.102415	-247.5	perception	pc
0.0386144	0.0266385	-0.000608805	0.0962297	-238.5	perception	pc
0.0355338	0.0254614	-0.00285177	0.0894057	-229.5	perception	pc
0.0331492	0.0245363	-0.00411645	0.0860738	-220.5	perception	pc
0.0315205	0.023287	-0.00339614	0.081136	-211.5	perception	pc
0.0303507	0.022581	-0.00539138	0.0771148	-202.5	perception	pc
0.0291211	0.0216419	-0.00482877	0.0754732	-193.5	perception	pc
0.0274749	0.0206119	-0.00419711	0.0724124	-184.5	perception	pc
0.0250599	0.0199657	-0.00491899	0.0701237	-175.5	perception	pc
0.022446	0.0192448	-0.00965387	0.0642984	-166.5	perception	pc
0.0199237	0.0188965	-0.0127869	0.0599731	-157.5	perception	pc
0.016858	0.0178912	-0.0146787	0.055408	-148.5	perception	pc
0.0131477	0.0169032	-0.0176501	0.050358	-139.5	perception	pc
0.00880893	0.0163759	-0.0233232	0.0421821	-130.5	perception	pc
0.00476789	0.0163929	-0.0280869	0.0393528	-121.5	perception	pc
0.00173823	0.0160093	-0.0311341	0.0351683	-112.5	perception	pc
-0.000591255	0.0164227	-0.0337515	0.0350836	-103.5	perception	pc
-0.00249934	0.0165182	-0.0377626	0.0304761	-94.5	perception	pc
-0.00414285	0.0163551	-0.0395713	0.0273754	-85.5	perception	pc
-0.00514803	0.0164548	-0.0407975	0.0263101	-76.5	perception	pc
-0.00544855	0.016637	-0.0397068	0.0277344	-67.5	perception	pc
-0.00463979	0.016778	-0.0417784	0.0266994	-58.5	perception	pc
-0.00371257	0.0168202	-0.0401481	0.0298267	-49.5	perception	pc
-0.00215009	0.0170379	-0.0405209	0.0310823	-40.5	perception	pc
-0.000760328	0.018027	-0.040192	0.0336448	-31.5	perception	pc
0.000400143	0.0190607	-0.0394118	0.0394404	-22.5	perception	pc
0.000861973	0.020287	-0.0405274	0.0431457	-13.5	perception	pc
0.00100592	0.022123	-0.0426907	0.0494489	-4.5	perception	pc

## Sheet: EXP2_individual_functions
w	w_se	lb	ub	D	type	id
-0.0103227	0.00731163	-0.024797	0.00366702	-895.5	saccade	am
-0.00972695	0.00726115	-0.023727	0.00442082	-886.5	saccade	am
-0.00840865	0.00665662	-0.0214938	0.00472943	-877.5	saccade	am
-0.00602659	0.00658318	-0.018898	0.00685311	-868.5	saccade	am
-0.00321417	0.00663021	-0.015848	0.010627	-859.5	saccade	am
-0.000830863	0.0066299	-0.0139663	0.0119861	-850.5	saccade	am
0.00033002	0.00665859	-0.0121856	0.0141378	-841.5	saccade	am
0.000542981	0.0068675	-0.0134996	0.0134255	-832.5	saccade	am
-3.70774e-05	0.00683442	-0.0136148	0.0135328	-823.5	saccade	am
-0.000315581	0.00648443	-0.0130475	0.0127853	-814.5	saccade	am
5.59127e-05	0.00633005	-0.0128207	0.0123348	-805.5	saccade	am
0.000717389	0.00637378	-0.0110547	0.0140142	-796.5	saccade	am
0.00229795	0.00659253	-0.0103263	0.0156221	-787.5	saccade	am
0.00297608	0.00642665	-0.00927601	0.0156793	-778.5	saccade	am
0.00293935	0.00642024	-0.00985176	0.015661	-769.5	saccade	am
0.00215177	0.00635389	-0.0106725	0.0142591	-760.5	saccade	am
0.00131238	0.00636189	-0.0106693	0.014605	-751.5	saccade	am
0.00165429	0.00614514	-0.0111815	0.0130127	-742.5	saccade	am
0.00334801	0.00637321	-0.00928763	0.0156322	-733.5	saccade	am
0.00419031	0.00631443	-0.00805046	0.0172259	-724.5	saccade	am
0.00280934	0.00605909	-0.00919432	0.0149398	-715.5	saccade	am
0.000448897	0.00608907	-0.0109002	0.0135065	-706.5	saccade	am
-0.000952001	0.00630853	-0.013253	0.0115834	-697.5	saccade	am
-0.000125125	0.00634265	-0.0124167	0.0122368	-688.5	saccade	am
0.000831177	0.00630356	-0.0112542	0.0131335	-679.5	saccade	am
0.0026306	0.00620327	-0.00918382	0.0151707	-670.5	saccade	am
0.0045226	0.00631482	-0.00756982	0.0173013	-661.5	saccade	am
0.00435442	0.0061818	-0.00749049	0.0169216	-652.5	saccade	am
0.0020749	0.00612055	-0.00970439	0.0146393	-643.5	saccade	am
-0.000928248	0.0062531	-0.0140497	0.0111006	-634.5	saccade	am
-0.00336229	0.00623452	-0.0155158	0.00962285	-625.5	saccade	am
-0.00573763	0.00615696	-0.0180985	0.00632012	-616.5	saccade	am
-0.006952	0.00627431	-0.0200596	0.00485907	-607.5	saccade	am
-0.00546026	0.00612023	-0.0178432	0.00605828	-598.5	saccade	am
-0.00288154	0.00598514	-0.0149144	0.00918203	-589.5	saccade	am
-0.00040307	0.00604073	-0.0126058	0.0111971	-580.5	saccade	am
0.00228079	0.00616595	-0.00917869	0.0152122	-571.5	saccade	am
0.00297434	0.00605473	-0.00850696	0.0158952	-562.5	saccade	am
0.00158672	0.00584916	-0.00963398	0.0135808	-553.5	saccade	am
-0.000459639	0.00599136	-0.0122199	0.0110847	-544.5	saccade	am
-0.000964814	0.00611682	-0.0125708	0.0117353	-535.5	saccade	am
-0.000855066	0.00594285	-0.0126391	0.0110451	-526.5	saccade	am
-0.000150914	0.00589374	-0.011807	0.0114077	-517.5	saccade	am
-0.000201053	0.00589611	-0.0116451	0.0117182	-508.5	saccade	am
-0.000960559	0.00593209	-0.0125154	0.0110888	-499.5	saccade	am
-0.00209708	0.00606254	-0.0134447	0.0104077	-490.5	saccade	am
-0.00450512	0.00591631	-0.0159304	0.00722765	-481.5	saccade	am
-0.00664207	0.00592594	-0.018831	0.00447918	-472.5	saccade	am
-0.0078976	0.00605262	-0.02048	0.00315418	-463.5	saccade	am
-0.00629823	0.00615939	-0.0185496	0.00566037	-454.5	saccade	am
-0.00384366	0.00618462	-0.0163448	0.00796627	-445.5	saccade	am
-0.000754122	0.00623058	-0.0126911	0.0117525	-436.5	saccade	am
0.00270758	0.00645596	-0.00952239	0.0160535	-427.5	saccade	am
0.00504584	0.00670142	-0.0075735	0.0187633	-418.5	saccade	am
0.00647837	0.00667351	-0.00714371	0.0190791	-409.5	saccade	am
0.00760626	0.00690354	-0.00620517	0.0213834	-400.5	saccade	am
0.00793924	0.00708095	-0.00552437	0.0222346	-391.5	saccade	am
0.00724754	0.00711302	-0.0061417	0.0219521	-382.5	saccade	am
0.00623573	0.00724705	-0.00803101	0.0205648	-373.5	saccade	am
0.00592719	0.0070885	-0.00837479	0.0194952	-364.5	saccade	am
0.00622995	0.00714565	-0.00803066	0.0200906	-355.5	saccade	am
0.00670707	0.00743629	-0.00824493	0.0211146	-346.5	saccade	am
0.00683837	0.00742365	-0.00805862	0.0216165	-337.5	saccade	am
0.00610272	0.00749342	-0.00900637	0.0206295	-328.5	saccade	am
0.00522622	0.00735882	-0.00869168	0.0200599	-319.5	saccade	am
0.0036152	0.00725843	-0.0108661	0.017918	-310.5	saccade	am
0.00194554	0.00749967	-0.0126091	0.0171413	-301.5	saccade	am
0.000914862	0.00754649	-0.0149429	0.0149347	-292.5	saccade	am
0.000477037	0.0076004	-0.0148199	0.0154286	-283.5	saccade	am
0.00129925	0.00754611	-0.012863	0.0166654	-274.5	saccade	am
0.00294296	0.00751645	-0.0116729	0.0179483	-265.5	saccade	am
0.00444913	0.00750471	-0.0101866	0.0191061	-256.5	saccade	am
0.00631282	0.00746137	-0.00953976	0.0198887	-247.5	saccade	am
0.00800093	0.00768331	-0.00678939	0.023446	-238.5	saccade	am
0.00911184	0.00753991	-0.00612149	0.0237349	-229.5	saccade	am
0.00978024	0.0077161	-0.00497777	0.0254718	-220.5	saccade	am
0.0104876	0.0075168	-0.00482168	0.025143	-211.5	saccade	am
0.0108009	0.00781197	-0.00523279	0.0255915	-202.5	saccade	am
0.0119252	0.00794061	-0.00513971	0.0263912	-193.5	saccade	am
0.0153697	0.00811964	-0.000247778	0.0318733	-184.5	saccade	am
0.0203996	0.00815747	0.00430075	0.0363625	-175.5	saccade	am
0.0275726	0.00804697	0.0115622	0.0434595	-166.5	saccade	am
0.035884	0.0081985	0.0204226	0.0524034	-157.5	saccade	am
0.0432959	0.00861311	0.0269969	0.0606366	-148.5	saccade	am
0.0488557	0.00922467	0.0323101	0.0675438	-139.5	saccade	am
0.0513857	0.00966324	0.0328426	0.0702802	-130.5	saccade	am
0.0505336	0.00947928	0.0319234	0.0690759	-121.5	saccade	am
0.0475359	0.00898739	0.031548	0.0661733	-112.5	saccade	am
0.0421907	0.00848943	0.0263056	0.0594422	-103.5	saccade	am
0.0344177	0.00808369	0.0184576	0.0503249	-94.5	saccade	am
0.0258798	0.00785821	0.0113789	0.042926	-85.5	saccade	am
0.0174512	0.00794119	0.00130173	0.0328503	-76.5	saccade	am
0.0100091	0.00795879	-0.00556811	0.0256554	-67.5	saccade	am
0.00474534	0.00796849	-0.0112439	0.0200486	-58.5	saccade	am
0.000601498	0.0078399	-0.0150268	0.0153064	-49.5	saccade	am
-0.00287212	0.00806931	-0.0192787	0.0124402	-40.5	saccade	am
-0.00503418	0.00809172	-0.0206754	0.0108701	-31.5	saccade	am
-0.00611832	0.00859298	-0.0228074	0.010839	-22.5	saccade	am
-0.00711844	0.00969674	-0.0259563	0.0117815	-13.5	saccade	am
-0.00746635	0.0113323	-0.0317842	0.0134373	-4.5	saccade	am
-0.0239495	0.023073	-0.0718998	0.0129559	-895.5	perception	am
-0.024066	0.0230407	-0.0728215	0.0113002	-886.5	perception	am
-0.0238742	0.0223279	-0.0717208	0.0106729	-877.5	perception	am
-0.023212	0.0212465	-0.0680983	0.00986272	-868.5	perception	am
-0.0222167	0.0202092	-0.0683484	0.00723811	-859.5	perception	am
-0.0211017	0.0191876	-0.0632725	0.00718584	-850.5	perception	am
-0.0196627	0.0179539	-0.0582093	0.0071924	-841.5	perception	am
-0.018009	0.0170035	-0.0545914	0.00878821	-832.5	perception	am
-0.01615	0.0159168	-0.0495462	0.00885309	-823.5	perception	am
-0.0144698	0.0150038	-0.0466237	0.0100943	-814.5	perception	am
-0.0129282	0.0145866	-0.0455329	0.0108418	-805.5	perception	am
-0.0113666	0.014065	-0.0422321	0.0122953	-796.5	perception	am
-0.0102504	0.0134535	-0.0390109	0.0142801	-787.5	perception	am
-0.00908058	0.0129398	-0.0373636	0.0138941	-778.5	perception	am
-0.00819689	0.0124829	-0.0354841	0.0155276	-769.5	perception	am
-0.00733837	0.0125468	-0.0341774	0.016818	-760.5	perception	am
-0.00625045	0.012329	-0.0335085	0.0175	-751.5	perception	am
-0.00510369	0.0121731	-0.0307586	0.019939	-742.5	perception	am
-0.00414036	0.0120176	-0.0292176	0.0208406	-733.5	perception	am
-0.00354793	0.011779	-0.0274018	0.02033	-724.5	perception	am
-0.00310377	0.0114865	-0.028064	0.0193789	-715.5	perception	am
-0.00308633	0.0112701	-0.0270856	0.0179797	-706.5	perception	am
-0.00255486	0.011155	-0.0272535	0.0176644	-697.5	perception	am
-0.00158644	0.0108684	-0.0272796	0.017837	-688.5	perception	am
-0.000933185	0.0110238	-0.0219789	0.0220548	-679.5	perception	am
-0.000474633	0.0111604	-0.0219896	0.0242814	-670.5	perception	am
-0.000302921	0.0111169	-0.0250041	0.0208684	-661.5	perception	am
-0.000323855	0.0110858	-0.0229203	0.0219448	-652.5	perception	am
-0.000374847	0.0112111	-0.0224709	0.0238878	-643.5	perception	am
-0.000635427	0.0108609	-0.0216591	0.023718	-634.5	perception	am
-0.000840522	0.0110445	-0.024149	0.021195	-625.5	perception	am
-0.000838971	0.0108525	-0.0238989	0.0215648	-616.5	perception	am
-0.000317824	0.010825	-0.0219536	0.0228232	-607.5	perception	am
0.000601527	0.0104229	-0.0197488	0.0240182	-598.5	perception	am
0.00191377	0.0102696	-0.019605	0.023327	-589.5	perception	am
0.00333144	0.0102905	-0.0175061	0.0251181	-580.5	perception	am
0.00450202	0.0103518	-0.0163567	0.0265761	-571.5	perception	am
0.00598331	0.0105053	-0.0144332	0.0282626	-562.5	perception	am
0.00751019	0.0109585	-0.012779	0.029821	-553.5	perception	am
0.00867678	0.0112698	-0.00901965	0.0357784	-544.5	perception	am
0.0093985	0.0114383	-0.00962096	0.0340153	-535.5	perception	am
0.00972807	0.0112222	-0.01022	0.0333891	-526.5	perception	am
0.00971642	0.0113918	-0.0107951	0.033774	-517.5	perception	am
0.00943803	0.0113945	-0.0103493	0.0340252	-508.5	perception	am
0.00889377	0.0113136	-0.0113823	0.0327114	-499.5	perception	am
0.00823367	0.0113249	-0.00995385	0.0345173	-490.5	perception	am
0.0083013	0.0114009	-0.0122693	0.0327359	-481.5	perception	am
0.0087648	0.0118107	-0.0113725	0.0345197	-472.5	perception	am
0.00979221	0.0120583	-0.0123973	0.0345329	-463.5	perception	am
0.0112018	0.0127012	-0.00894836	0.0381346	-454.5	perception	am
0.013189	0.013309	-0.00791708	0.0402609	-445.5	perception	am
0.0153702	0.0139646	-0.00446388	0.0462355	-436.5	perception	am
0.017849	0.014968	-0.00442782	0.0489403	-427.5	perception	am
0.0204704	0.015915	-0.00201846	0.0534861	-418.5	perception	am
0.023248	0.0170812	0.000765003	0.0579992	-409.5	perception	am
0.0260354	0.0184626	0.00110027	0.0628911	-400.5	perception	am
0.028597	0.0193552	0.001162	0.0662531	-391.5	perception	am
0.0311815	0.0209757	0.00248865	0.0720631	-382.5	perception	am
0.0336234	0.0226083	0.00271801	0.0770979	-373.5	perception	am
0.0358701	0.0237947	0.00363373	0.0819426	-364.5	perception	am
0.0376235	0.0243254	0.00398957	0.0851705	-355.5	perception	am
0.038959	0.0250552	0.00497382	0.0876126	-346.5	perception	am
0.0400794	0.0255437	0.00500007	0.0897827	-337.5	perception	am
0.0406097	0.0257445	0.00525772	0.0920648	-328.5	perception	am
0.0406	0.0258356	0.00622723	0.0921313	-319.5	perception	am
0.0396489	0.0255876	0.00514998	0.0907435	-310.5	perception	am
0.0377494	0.0244955	0.00498157	0.0851153	-301.5	perception	am
0.0352669	0.0234443	0.00476487	0.0807309	-292.5	perception	am
0.0323518	0.0220617	0.00353948	0.0753846	-283.5	perception	am
0.0289949	0.0205141	0.0021227	0.0686535	-274.5	perception	am
0.0256457	0.0187627	0.000402283	0.0612712	-265.5	perception	am
0.0222041	0.0170429	0.000205153	0.0561702	-256.5	perception	am
0.0188593	0.0155028	-0.00165967	0.0503708	-247.5	perception	am
0.0157229	0.0144038	-0.00662919	0.0443838	-238.5	perception	am
0.0128282	0.0132253	-0.00875251	0.0404149	-229.5	perception	am
0.00984845	0.0121618	-0.0104517	0.0361093	-220.5	perception	am
0.00741995	0.011273	-0.0110982	0.033925	-211.5	perception	am
0.00522699	0.0108384	-0.0165181	0.027844	-202.5	perception	am
0.00353692	0.0104377	-0.0170381	0.0247865	-193.5	perception	am
0.00219623	0.0102239	-0.0182678	0.0245518	-184.5	perception	am
0.00107988	0.0101985	-0.0186848	0.0246543	-175.5	perception	am
-4.9467e-06	0.00975025	-0.022078	0.0184822	-166.5	perception	am
-0.000548686	0.00993301	-0.0201877	0.0201296	-157.5	perception	am
-0.000673577	0.00973771	-0.0206072	0.0193262	-148.5	perception	am
-0.00110792	0.00992727	-0.0215662	0.0186028	-139.5	perception	am
-0.00139979	0.0100912	-0.0220996	0.019087	-130.5	perception	am
-0.00147522	0.0100483	-0.0228499	0.0191019	-121.5	perception	am
-0.00183494	0.00987075	-0.0224636	0.018332	-112.5	perception	am
-0.00215182	0.0100006	-0.0231042	0.0180752	-103.5	perception	am
-0.00233184	0.00996449	-0.0249893	0.0167045	-94.5	perception	am
-0.00247186	0.00982169	-0.0237446	0.0171673	-85.5	perception	am
-0.00261704	0.0099104	-0.0244658	0.0163825	-76.5	perception	am
-0.00236556	0.00989258	-0.0237555	0.0174305	-67.5	perception	am
-0.00218816	0.0100805	-0.0223942	0.0184109	-58.5	perception	am
-0.00173366	0.0101929	-0.0236314	0.0177814	-49.5	perception	am
-0.0010052	0.0101456	-0.0214737	0.0200878	-40.5	perception	am
-0.000563191	0.0105774	-0.023821	0.0205806	-31.5	perception	am
0.000128395	0.0110581	-0.022087	0.0239702	-22.5	perception	am
0.00078573	0.0122917	-0.0246895	0.0261413	-13.5	perception	am
0.00144218	0.0135041	-0.0276272	0.0276272	-4.5	perception	am
-0.0104214	0.0063209	-0.0223321	0.00234821	-895.5	saccade	jg
-0.00971991	0.00616932	-0.0219678	0.00242503	-886.5	saccade	jg
-0.00611372	0.00575062	-0.0175416	0.00467832	-877.5	saccade	jg
-0.00296901	0.00615856	-0.0145146	0.00983736	-868.5	saccade	jg
-0.00169454	0.00634961	-0.0142209	0.0113834	-859.5	saccade	jg
-0.00206672	0.00612502	-0.0134849	0.0108487	-850.5	saccade	jg
-0.00242918	0.00623115	-0.0144848	0.00978995	-841.5	saccade	jg
-0.0020726	0.00627774	-0.0145743	0.00995748	-832.5	saccade	jg
3.95363e-05	0.00604696	-0.0126223	0.0116562	-823.5	saccade	jg
0.0025354	0.0059192	-0.00933374	0.0137812	-814.5	saccade	jg
0.0038472	0.00616787	-0.00803516	0.0161961	-805.5	saccade	jg
0.00439827	0.00612341	-0.00717207	0.0166598	-796.5	saccade	jg
0.00228613	0.00581054	-0.00851326	0.0141256	-787.5	saccade	jg
-0.000673166	0.00587016	-0.0114277	0.0119806	-778.5	saccade	jg
-0.00218837	0.00595725	-0.0140661	0.00937914	-769.5	saccade	jg
-0.0040731	0.00575275	-0.014986	0.0078711	-760.5	saccade	jg
-0.0049818	0.00591965	-0.0166431	0.00655654	-751.5	saccade	jg
-0.0037862	0.00586761	-0.0147697	0.00851582	-742.5	saccade	jg
-0.00169538	0.00577152	-0.0128463	0.0100809	-733.5	saccade	jg
-5.65803e-05	0.00566282	-0.0112911	0.0110827	-724.5	saccade	jg
0.00154912	0.00576011	-0.00999257	0.0130502	-715.5	saccade	jg
0.00211694	0.00585346	-0.0102193	0.0130421	-706.5	saccade	jg
0.00279165	0.00582249	-0.00856505	0.0144883	-697.5	saccade	jg
0.00330047	0.00575384	-0.00818803	0.0144971	-688.5	saccade	jg
0.00386958	0.00585462	-0.00805002	0.0158599	-679.5	saccade	jg
0.00306602	0.00585828	-0.00841192	0.0145426	-670.5	saccade	jg
0.00244595	0.0058199	-0.0102517	0.0129606	-661.5	saccade	jg
0.00128918	0.00591424	-0.0102345	0.0131142	-652.5	saccade	jg
-0.000144017	0.00578137	-0.0112829	0.0116027	-643.5	saccade	jg
-0.00209275	0.00587766	-0.0133804	0.0093151	-634.5	saccade	jg
-0.00193563	0.00591547	-0.0139073	0.0095589	-625.5	saccade	jg
-0.0022209	0.00580942	-0.0135665	0.00920063	-616.5	saccade	jg
-0.00337094	0.00573796	-0.0148351	0.00780258	-607.5	saccade	jg
-0.00367742	0.00589846	-0.0150111	0.00806252	-598.5	saccade	jg
-0.00376676	0.00595893	-0.0153445	0.0085259	-589.5	saccade	jg
-0.00423992	0.00601402	-0.0165395	0.00754268	-580.5	saccade	jg
-0.00473462	0.00614228	-0.0167059	0.00759651	-571.5	saccade	jg
-0.00590564	0.00616819	-0.018426	0.00623485	-562.5	saccade	jg
-0.00735735	0.00646543	-0.0203585	0.00489073	-553.5	saccade	jg
-0.00641321	0.00645131	-0.0188119	0.00678242	-544.5	saccade	jg
-0.0032158	0.00667592	-0.0168334	0.00956995	-535.5	saccade	jg
-0.00139291	0.00670829	-0.0143079	0.0118288	-526.5	saccade	jg
-0.000102223	0.00699086	-0.013596	0.014207	-517.5	saccade	jg
0.00131501	0.00728325	-0.0119748	0.0168979	-508.5	saccade	jg
0.00134833	0.0074081	-0.0127711	0.0167703	-499.5	saccade	jg
0.000404951	0.00727631	-0.0136735	0.0146583	-490.5	saccade	jg
-0.00149396	0.00752382	-0.0159013	0.0138513	-481.5	saccade	jg
-0.00366903	0.00772798	-0.0185771	0.0116926	-472.5	saccade	jg
-0.00444896	0.00776176	-0.0203718	0.0105063	-463.5	saccade	jg
-0.00386301	0.00809662	-0.0200233	0.0117377	-454.5	saccade	jg
-0.0023524	0.00835402	-0.0186504	0.0141865	-445.5	saccade	jg
-0.000694423	0.00836661	-0.0176212	0.0157832	-436.5	saccade	jg
0.000578135	0.00857484	-0.0152122	0.0178908	-427.5	saccade	jg
0.00154554	0.0085888	-0.015478	0.01827	-418.5	saccade	jg
0.00270121	0.00884865	-0.0157484	0.0197795	-409.5	saccade	jg
0.00361428	0.00866118	-0.0135792	0.0209757	-400.5	saccade	jg
0.0039931	0.00867572	-0.0130397	0.0210345	-391.5	saccade	jg
0.00449097	0.00861863	-0.0127677	0.021336	-382.5	saccade	jg
0.0043968	0.0085186	-0.012695	0.0207625	-373.5	saccade	jg
0.00464145	0.00854762	-0.0129449	0.0210915	-364.5	saccade	jg
0.00544084	0.00861545	-0.0114392	0.0227483	-355.5	saccade	jg
0.0065171	0.00858153	-0.00924448	0.0245428	-346.5	saccade	jg
0.00701619	0.00867011	-0.00938196	0.0244459	-337.5	saccade	jg
0.00687951	0.00850275	-0.0102483	0.0231403	-328.5	saccade	jg
0.00569802	0.00863712	-0.0120111	0.0225089	-319.5	saccade	jg
0.00424076	0.00866202	-0.0124779	0.0218961	-310.5	saccade	jg
0.00286246	0.00893531	-0.0137499	0.0218054	-301.5	saccade	jg
0.00158311	0.00888134	-0.0165245	0.018603	-292.5	saccade	jg
-0.000518352	0.00877854	-0.0184574	0.0160699	-283.5	saccade	jg
-0.00243067	0.00908357	-0.0202995	0.0158128	-274.5	saccade	jg
-0.0031465	0.00886593	-0.0196215	0.0147274	-265.5	saccade	jg
-0.00303437	0.00861393	-0.0192384	0.0145151	-256.5	saccade	jg
-0.00248191	0.00864261	-0.0194118	0.0137127	-247.5	saccade	jg
-0.00210767	0.00861645	-0.0185542	0.0153086	-238.5	saccade	jg
-0.00136242	0.00870468	-0.0182832	0.0157995	-229.5	saccade	jg
0.00032539	0.00876955	-0.0167548	0.0172567	-220.5	saccade	jg
0.0028329	0.00874834	-0.0151702	0.0192092	-211.5	saccade	jg
0.00601449	0.00895894	-0.011312	0.023396	-202.5	saccade	jg
0.0102637	0.00884024	-0.00783598	0.0263814	-193.5	saccade	jg
0.0165297	0.0086158	-0.00114811	0.033008	-184.5	saccade	jg
0.0236871	0.00874114	0.00669241	0.0411249	-175.5	saccade	jg
0.0312459	0.00866304	0.014883	0.0488556	-166.5	saccade	jg
0.0381651	0.00895358	0.0212402	0.0562829	-157.5	saccade	jg
0.043816	0.00932598	0.0264738	0.0631714	-148.5	saccade	jg
0.0483401	0.00969771	0.0294192	0.0672326	-139.5	saccade	jg
0.0514118	0.0102944	0.0315545	0.0715389	-130.5	saccade	jg
0.0517083	0.01035	0.0317814	0.0722161	-121.5	saccade	jg
0.0495061	0.00995508	0.0311552	0.0701247	-112.5	saccade	jg
0.0458449	0.00943014	0.0286557	0.0649812	-103.5	saccade	jg
0.0405983	0.00906411	0.0238292	0.0599623	-94.5	saccade	jg
0.034868	0.00883903	0.0181269	0.0531067	-85.5	saccade	jg
0.0285618	0.0087603	0.0118086	0.0460081	-76.5	saccade	jg
0.0221204	0.00870403	0.00549671	0.039567	-67.5	saccade	jg
0.0157886	0.00877066	-0.00153291	0.0331363	-58.5	saccade	jg
0.00986536	0.0088439	-0.00700252	0.0274514	-49.5	saccade	jg
0.00441365	0.00915199	-0.0143981	0.0214165	-40.5	saccade	jg
-0.000243941	0.00942075	-0.01851	0.0186216	-31.5	saccade	jg
-0.00417201	0.00999466	-0.0229939	0.0160186	-22.5	saccade	jg
-0.00684718	0.011289	-0.0283244	0.015642	-13.5	saccade	jg
-0.00814428	0.0127894	-0.0338005	0.0154358	-4.5	saccade	jg
-0.000460783	0.0222726	-0.0429001	0.0508467	-895.5	perception	jg
-0.00104905	0.0219982	-0.047337	0.0450107	-886.5	perception	jg
-0.00141872	0.0209709	-0.0442939	0.0432112	-877.5	perception	jg
-0.00140321	0.0197462	-0.0419472	0.0413651	-868.5	perception	jg
-0.00182075	0.0188234	-0.038839	0.0383379	-859.5	perception	jg
-0.00253426	0.0180114	-0.0404851	0.0336486	-850.5	perception	jg
-0.00328858	0.017447	-0.0405744	0.0305328	-841.5	perception	jg
-0.00387379	0.0169681	-0.0404574	0.029812	-832.5	perception	jg
-0.00440295	0.0163838	-0.0409381	0.0272018	-823.5	perception	jg
-0.0054127	0.0160474	-0.0420799	0.0253372	-814.5	perception	jg
-0.00688371	0.0157045	-0.0404221	0.0224966	-805.5	perception	jg
-0.00858738	0.015757	-0.0417796	0.0215909	-796.5	perception	jg
-0.0107638	0.0161463	-0.0465199	0.0189308	-787.5	perception	jg
-0.0132123	0.0167865	-0.054459	0.0114297	-778.5	perception	jg
-0.015609	0.0176715	-0.0540371	0.0128121	-769.5	perception	jg
-0.0174766	0.0180918	-0.0585161	0.00761031	-760.5	perception	jg
-0.0187134	0.0187735	-0.0590393	0.00865546	-751.5	perception	jg
-0.0194909	0.0191346	-0.0612415	0.00599094	-742.5	perception	jg
-0.0202507	0.0190506	-0.0612545	0.00640003	-733.5	perception	jg
-0.0216346	0.0198957	-0.062521	0.00695775	-724.5	perception	jg
-0.0231767	0.0210501	-0.0670835	0.00477917	-715.5	perception	jg
-0.0244824	0.0213226	-0.0689974	0.0034732	-706.5	perception	jg
-0.0259113	0.0216647	-0.074211	0.000418612	-697.5	perception	jg
-0.0277284	0.022599	-0.0740727	0.00109784	-688.5	perception	jg
-0.029674	0.0233013	-0.076798	-0.000897842	-679.5	perception	jg
-0.0317122	0.0239847	-0.0804198	-0.00191665	-670.5	perception	jg
-0.0336078	0.0247225	-0.0818918	-0.00149383	-661.5	perception	jg
-0.0349478	0.0252473	-0.0848256	-0.00215321	-652.5	perception	jg
-0.035626	0.0255334	-0.0860863	-0.00221047	-643.5	perception	jg
-0.0350381	0.0248353	-0.0845592	-0.00183775	-634.5	perception	jg
-0.0337752	0.024262	-0.0844596	-0.00273763	-625.5	perception	jg
-0.0315407	0.0228988	-0.0793644	-0.000696728	-616.5	perception	jg
-0.0285694	0.0217143	-0.0729097	0.00148353	-607.5	perception	jg
-0.0253457	0.0203254	-0.0685037	0.00194313	-598.5	perception	jg
-0.0219442	0.0191637	-0.0644841	0.00285872	-589.5	perception	jg
-0.0183201	0.0172156	-0.0558367	0.00651359	-580.5	perception	jg
-0.0151932	0.0159647	-0.0504427	0.00899957	-571.5	perception	jg
-0.0117816	0.0148404	-0.0446213	0.0138023	-562.5	perception	jg
-0.00822906	0.0139117	-0.0418155	0.0150924	-553.5	perception	jg
-0.00450311	0.0130503	-0.0355865	0.0199836	-544.5	perception	jg
-0.000956444	0.0128711	-0.0288267	0.0234592	-535.5	perception	jg
0.00285853	0.0135785	-0.0247612	0.0303979	-526.5	perception	jg
0.00610829	0.0136884	-0.0192647	0.0342568	-517.5	perception	jg
0.00938522	0.014572	-0.0161712	0.0402999	-508.5	perception	jg
0.0131257	0.0165429	-0.0121322	0.0493249	-499.5	perception	jg
0.0170422	0.0177568	-0.00914138	0.0545472	-490.5	perception	jg
0.0206171	0.0190075	-0.00545041	0.059127	-481.5	perception	jg
0.0238308	0.0203613	-0.00247415	0.0657793	-472.5	perception	jg
0.0268919	0.0216569	-0.00227197	0.0692175	-463.5	perception	jg
0.0303603	0.0238838	0.000114424	0.0782716	-454.5	perception	jg
0.033212	0.0247949	0.00210354	0.0820797	-445.5	perception	jg
0.0358598	0.0263392	0.00237768	0.0864343	-436.5	perception	jg
0.0378416	0.0271114	0.00363104	0.090418	-427.5	perception	jg
0.0396985	0.0284639	0.00245573	0.0937581	-418.5	perception	jg
0.0407438	0.0290084	0.00373004	0.098388	-409.5	perception	jg
0.0410701	0.0291093	0.00379315	0.0974947	-400.5	perception	jg
0.0410224	0.0293221	0.00403253	0.0990695	-391.5	perception	jg
0.0401142	0.0286293	0.00448277	0.0979381	-382.5	perception	jg
0.0386259	0.0277279	0.00363139	0.0927839	-373.5	perception	jg
0.0372015	0.0272574	0.00314771	0.0902468	-364.5	perception	jg
0.035435	0.0263542	0.00260106	0.0885447	-355.5	perception	jg
0.0331561	0.0254174	0.00116281	0.0852117	-346.5	perception	jg
0.0309112	0.0240512	0.000293715	0.0782746	-337.5	perception	jg
0.0287915	0.0232659	-0.000626492	0.0745235	-328.5	perception	jg
0.0266642	0.0223316	-0.000586221	0.0741448	-319.5	perception	jg
0.0249753	0.0213947	-0.00387197	0.0690134	-310.5	perception	jg
0.0233703	0.0202905	-0.00543808	0.0642123	-301.5	perception	jg
0.0221502	0.01972	-0.00529812	0.0624244	-292.5	perception	jg
0.0216304	0.0197586	-0.00462754	0.0632328	-283.5	perception	jg
0.0209023	0.0189626	-0.00443703	0.0617916	-274.5	perception	jg
0.0204924	0.0189114	-0.00594775	0.0593541	-265.5	perception	jg
0.0198453	0.0182772	-0.00615635	0.0574374	-256.5	perception	jg
0.0190886	0.017876	-0.00675826	0.0559174	-247.5	perception	jg
0.0176846	0.0173282	-0.00654183	0.057673	-238.5	perception	jg
0.0162016	0.0166371	-0.00953208	0.0519304	-229.5	perception	jg
0.0144107	0.0164558	-0.0118301	0.0507179	-220.5	perception	jg
0.0122167	0.015926	-0.0136161	0.0483916	-211.5	perception	jg
0.0103805	0.0152208	-0.0152311	0.0450513	-202.5	perception	jg
0.00899286	0.0151092	-0.0161741	0.0433666	-193.5	perception	jg
0.00801681	0.014823	-0.0176577	0.0423715	-184.5	perception	jg
0.00763583	0.0149791	-0.0195477	0.0407555	-175.5	perception	jg
0.00726541	0.0150633	-0.0206269	0.0408362	-166.5	perception	jg
0.00715507	0.0149642	-0.0221844	0.0389238	-157.5	perception	jg
0.00677303	0.0149494	-0.0186685	0.0427265	-148.5	perception	jg
0.00651881	0.0149117	-0.02404	0.0372671	-139.5	perception	jg
0.00644681	0.0142139	-0.0199927	0.0393481	-130.5	perception	jg
0.00618205	0.014046	-0.0211459	0.0377043	-121.5	perception	jg
0.00559944	0.013936	-0.0209806	0.0370588	-112.5	perception	jg
0.00499967	0.0138769	-0.0225833	0.0356277	-103.5	perception	jg
0.00426434	0.0139035	-0.0251802	0.0325246	-94.5	perception	jg
0.00367359	0.0136067	-0.0219962	0.0332648	-85.5	perception	jg
0.00353837	0.0138722	-0.0213841	0.03566	-76.5	perception	jg
0.0031041	0.014179	-0.0247774	0.0329747	-67.5	perception	jg
0.00303367	0.0143654	-0.0244159	0.0335007	-58.5	perception	jg
0.00323036	0.0141989	-0.0251229	0.0323724	-49.5	perception	jg
0.00349609	0.0147884	-0.0270473	0.0324116	-40.5	perception	jg
0.00419148	0.015728	-0.0258514	0.0373591	-31.5	perception	jg
0.00471545	0.0168685	-0.0245265	0.0437785	-22.5	perception	jg
0.00468477	0.0179221	-0.0298022	0.0432753	-13.5	perception	jg
0.00502179	0.0197543	-0.0355866	0.0468054	-4.5	perception	jg
-0.0120574	0.0037167	-0.0193871	-0.00482311	-895.5	saccade	js
-0.0125915	0.0037513	-0.0203325	-0.00565481	-886.5	saccade	js
-0.00932867	0.00321404	-0.0157402	-0.00348661	-877.5	saccade	js
-0.00675854	0.00302289	-0.0128872	-0.000800948	-868.5	saccade	js
-0.00352371	0.00349695	-0.00918058	0.00431937	-859.5	saccade	js
-0.00185729	0.00328208	-0.00797705	0.0049033	-850.5	saccade	js
-0.000256364	0.00329744	-0.00637472	0.00683517	-841.5	saccade	js
0.000481363	0.00316853	-0.00538451	0.00707478	-832.5	saccade	js
0.00114882	0.0032275	-0.00519925	0.00724817	-823.5	saccade	js
0.000790333	0.00311003	-0.00547557	0.00702317	-814.5	saccade	js
4.25051e-05	0.00303884	-0.00610711	0.00609908	-805.5	saccade	js
-0.000817662	0.00313072	-0.00680964	0.00556005	-796.5	saccade	js
-0.00106303	0.00348158	-0.00761434	0.00522302	-787.5	saccade	js
-0.000146466	0.00320831	-0.00611384	0.00599964	-778.5	saccade	js
0.00154564	0.00297987	-0.00438712	0.00758397	-769.5	saccade	js
0.00286925	0.0032227	-0.00342242	0.00888564	-760.5	saccade	js
0.00325251	0.0033417	-0.00316857	0.00925723	-751.5	saccade	js
0.00216512	0.00330174	-0.00415658	0.00808014	-742.5	saccade	js
0.000763922	0.00306214	-0.0054001	0.00671133	-733.5	saccade	js
-0.000516327	0.00308069	-0.00640604	0.00596647	-724.5	saccade	js
-0.000829094	0.00305247	-0.00744332	0.00472403	-715.5	saccade	js
-0.00126032	0.00317988	-0.00705504	0.00512881	-706.5	saccade	js
-0.000787256	0.00303812	-0.00716626	0.0048199	-697.5	saccade	js
-0.00059227	0.00350157	-0.00786773	0.00536242	-688.5	saccade	js
3.91456e-05	0.00393354	-0.0108178	0.00575779	-679.5	saccade	js
0.000846743	0.00304375	-0.00525248	0.00728884	-670.5	saccade	js
0.000642003	0.00313713	-0.00537038	0.00702509	-661.5	saccade	js
0.000193577	0.00311652	-0.00636923	0.00588185	-652.5	saccade	js
-0.000155592	0.0032661	-0.00615639	0.00605267	-643.5	saccade	js
0.000369133	0.00316316	-0.00531522	0.00707963	-634.5	saccade	js
0.00162215	0.00334463	-0.00419783	0.00827762	-625.5	saccade	js
0.00254936	0.00392437	-0.00311887	0.012539	-616.5	saccade	js
0.00198162	0.00335574	-0.00461935	0.00784961	-607.5	saccade	js
0.000586856	0.00307593	-0.00553956	0.00678459	-598.5	saccade	js
-0.000291068	0.00303974	-0.00593728	0.00644627	-589.5	saccade	js
-0.00123386	0.00326452	-0.00709469	0.00530925	-580.5	saccade	js
-0.00143232	0.00317339	-0.00796136	0.00488157	-571.5	saccade	js
-0.00145532	0.00317544	-0.00796609	0.00490847	-562.5	saccade	js
-0.00188288	0.00348866	-0.00802974	0.0049436	-553.5	saccade	js
-0.00213898	0.00397762	-0.0112879	0.00398358	-544.5	saccade	js
-0.00214846	0.00404108	-0.0109265	0.00437508	-535.5	saccade	js
-0.00170579	0.00394337	-0.00855665	0.00590397	-526.5	saccade	js
-0.000820341	0.00368182	-0.00825571	0.006286	-517.5	saccade	js
0.000391348	0.00382127	-0.0068765	0.00794387	-508.5	saccade	js
0.00129916	0.00424565	-0.00642985	0.00933073	-499.5	saccade	js
0.00171247	0.00439654	-0.00676407	0.00986247	-490.5	saccade	js
0.0011386	0.00417994	-0.00633563	0.0105396	-481.5	saccade	js
0.000578321	0.00430866	-0.00744053	0.00951443	-472.5	saccade	js
-0.000548294	0.00531312	-0.0143848	0.00757093	-463.5	saccade	js
-0.000958051	0.00528262	-0.0140132	0.00712072	-454.5	saccade	js
-0.00121439	0.00474084	-0.00977928	0.00768335	-445.5	saccade	js
-0.00137153	0.00430308	-0.00994329	0.00700312	-436.5	saccade	js
-0.00175908	0.00435512	-0.0102582	0.00714726	-427.5	saccade	js
-0.00156584	0.004445	-0.0105305	0.00693424	-418.5	saccade	js
-0.000906719	0.00614407	-0.00954925	0.0167281	-409.5	saccade	js
-0.00119409	0.00584535	-0.00983487	0.0148185	-400.5	saccade	js
-0.00165849	0.00538751	-0.010319	0.0117814	-391.5	saccade	js
-0.00238979	0.00446223	-0.0110762	0.00641751	-382.5	saccade	js
-0.00302104	0.00454021	-0.0123331	0.0056396	-373.5	saccade	js
-0.0032231	0.00449778	-0.0117853	0.00550011	-364.5	saccade	js
-0.00337253	0.00522022	-0.0150689	0.00471734	-355.5	saccade	js
-0.00232874	0.00465304	-0.0108772	0.00678958	-346.5	saccade	js
-0.000809869	0.00461721	-0.0106639	0.0071958	-337.5	saccade	js
0.000281185	0.00489469	-0.00929056	0.00867542	-328.5	saccade	js
0.00148609	0.00537242	-0.00703521	0.013621	-319.5	saccade	js
0.00181589	0.00457137	-0.00771611	0.0103344	-310.5	saccade	js
0.00238899	0.00480035	-0.00612262	0.0115241	-301.5	saccade	js
0.00381427	0.00462812	-0.00470271	0.0129047	-292.5	saccade	js
0.00491488	0.00448536	-0.00348573	0.014128	-283.5	saccade	js
0.00606837	0.00448039	-0.00315396	0.0148132	-274.5	saccade	js
0.00655783	0.00467454	-0.00168743	0.0163717	-265.5	saccade	js
0.00752035	0.00454106	-0.00135033	0.0167112	-256.5	saccade	js
0.00910611	0.00486775	-0.00013646	0.0178465	-247.5	saccade	js
0.00919656	0.00451293	-0.000257837	0.0178439	-238.5	saccade	js
0.00916902	0.00447532	-0.000195753	0.017656	-229.5	saccade	js
0.00895845	0.00445419	0.000443215	0.018499	-220.5	saccade	js
0.00922032	0.00458478	-0.000207143	0.0181672	-211.5	saccade	js
0.00998455	0.00497736	0.000389296	0.0193455	-202.5	saccade	js
0.00980567	0.00472857	-3.90203e-05	0.018709	-193.5	saccade	js
0.0108221	0.00482573	0.000301293	0.0197924	-184.5	saccade	js
0.0115728	0.0053321	0.00212755	0.0215551	-175.5	saccade	js
0.0139497	0.00473592	0.00390811	0.0229224	-166.5	saccade	js
0.0166112	0.00458379	0.00741215	0.0257775	-157.5	saccade	js
0.0198898	0.00453895	0.011001	0.0294185	-148.5	saccade	js
0.0234711	0.00515248	0.0134391	0.0323931	-139.5	saccade	js
0.0264146	0.00552506	0.0166807	0.0364223	-130.5	saccade	js
0.0286577	0.00593053	0.0182764	0.0395181	-121.5	saccade	js
0.0307102	0.00699708	0.0209528	0.0475713	-112.5	saccade	js
0.0308575	0.00605997	0.0199381	0.0420867	-103.5	saccade	js
0.0310304	0.00664178	0.0215701	0.046788	-94.5	saccade	js
0.029534	0.00565768	0.0198397	0.0402415	-85.5	saccade	js
0.0272673	0.0047319	0.0180884	0.0367674	-76.5	saccade	js
0.0252481	0.00462793	0.0165801	0.0349469	-67.5	saccade	js
0.0229844	0.00499391	0.0141635	0.0327943	-58.5	saccade	js
0.0207596	0.0056728	0.00744107	0.0299264	-49.5	saccade	js
0.0193094	0.00568083	0.0067263	0.0284126	-40.5	saccade	js
0.0185108	0.00532783	0.00903062	0.0294719	-31.5	saccade	js
0.0176817	0.00578449	0.00589485	0.0279922	-22.5	saccade	js
0.0165902	0.00713388	0.00127765	0.0275637	-13.5	saccade	js
0.0159068	0.0084661	-0.00405447	0.028367	-4.5	saccade	js
-0.0342881	0.0340644	-0.106212	0.0232122	-895.5	perception	js
-0.0338252	0.0338828	-0.104016	0.0239704	-886.5	perception	js
-0.0333358	0.0316218	-0.101022	0.0201486	-877.5	perception	js
-0.0331664	0.0304317	-0.0997357	0.0156705	-868.5	perception	js
-0.0326156	0.0292189	-0.0960374	0.0130292	-859.5	perception	js
-0.0320332	0.0277266	-0.092967	0.00867773	-850.5	perception	js
-0.0313797	0.0268393	-0.0891502	0.0117678	-841.5	perception	js
-0.0309174	0.0263507	-0.0871491	0.00957086	-832.5	perception	js
-0.0304841	0.0261504	-0.0843406	0.011059	-823.5	perception	js
-0.0298827	0.0253285	-0.0843376	0.00744397	-814.5	perception	js
-0.0294791	0.0245402	-0.0817843	0.00983258	-805.5	perception	js
-0.029066	0.0239305	-0.0808182	0.00705743	-796.5	perception	js
-0.0283098	0.0237377	-0.0821675	0.00710891	-787.5	perception	js
-0.0273473	0.0232158	-0.0749608	0.0110319	-778.5	perception	js
-0.0261576	0.0228774	-0.0763074	0.00979495	-769.5	perception	js
-0.0242453	0.0223997	-0.0717219	0.0127225	-760.5	perception	js
-0.0227568	0.0220543	-0.0669856	0.0160879	-751.5	perception	js
-0.0213067	0.021741	-0.0679108	0.0149984	-742.5	perception	js
-0.0206046	0.0216323	-0.0678821	0.0143535	-733.5	perception	js
-0.0205313	0.0213658	-0.066324	0.0148553	-724.5	perception	js
-0.0205201	0.0208757	-0.0699595	0.0104195	-715.5	perception	js
-0.0206255	0.0208608	-0.0679588	0.0135438	-706.5	perception	js
-0.0206656	0.0210331	-0.0658127	0.0153443	-697.5	perception	js
-0.0203581	0.0206786	-0.0690923	0.0117801	-688.5	perception	js
-0.0192715	0.0206715	-0.0665177	0.0150399	-679.5	perception	js
-0.0167446	0.0200687	-0.0624883	0.0166563	-670.5	perception	js
-0.0131091	0.0191802	-0.0557129	0.0224667	-661.5	perception	js
-0.0086223	0.0186684	-0.0467872	0.0321963	-652.5	perception	js
-0.00351684	0.0181084	-0.0408698	0.0348058	-643.5	perception	js
0.000546311	0.0178551	-0.0352949	0.039845	-634.5	perception	js
0.0036641	0.0178147	-0.0322468	0.0429646	-625.5	perception	js
0.00622967	0.0181684	-0.0306715	0.0457693	-616.5	perception	js
0.00864625	0.0183716	-0.0272512	0.0484796	-607.5	perception	js
0.011334	0.0184858	-0.0244646	0.0503409	-598.5	perception	js
0.013978	0.0192598	-0.0195789	0.0574075	-589.5	perception	js
0.01628	0.0199499	-0.0199286	0.059733	-580.5	perception	js
0.0197149	0.0209672	-0.0163024	0.0653183	-571.5	perception	js
0.0244147	0.0225776	-0.0107653	0.073391	-562.5	perception	js
0.0303195	0.0242993	-0.00726342	0.0816615	-553.5	perception	js
0.0371815	0.0268996	-0.00161318	0.0919758	-544.5	perception	js
0.0444928	0.0298506	0.00217225	0.103479	-535.5	perception	js
0.0519181	0.0328892	0.0039627	0.116329	-526.5	perception	js
0.0595003	0.0358871	0.00770469	0.132638	-517.5	perception	js
0.0667702	0.0386304	0.00982152	0.14287	-508.5	perception	js
0.0734946	0.0412102	0.0141876	0.158563	-499.5	perception	js
0.0801185	0.0446221	0.00968555	0.166185	-490.5	perception	js
0.0855131	0.0468768	0.0105708	0.176053	-481.5	perception	js
0.0900843	0.0488553	0.012696	0.183969	-472.5	perception	js
0.0943648	0.0512073	0.013146	0.191187	-463.5	perception	js
0.098601	0.0528972	0.0136858	0.200484	-454.5	perception	js
0.102426	0.0544663	0.0186933	0.209225	-445.5	perception	js
0.105772	0.0559376	0.0190769	0.215017	-436.5	perception	js
0.108016	0.0571791	0.0147871	0.217289	-427.5	perception	js
0.108704	0.0576808	0.0199793	0.226753	-418.5	perception	js
0.10812	0.0573222	0.0168646	0.218686	-409.5	perception	js
0.106225	0.0565315	0.0168443	0.21773	-400.5	perception	js
0.102582	0.0548529	0.0192237	0.213927	-391.5	perception	js
0.0974712	0.052631	0.0148115	0.200101	-382.5	perception	js
0.0926393	0.0508635	0.0122343	0.19259	-373.5	perception	js
0.088161	0.0492975	0.013074	0.185058	-364.5	perception	js
0.0841044	0.0475736	0.00970643	0.175179	-355.5	perception	js
0.0804015	0.0457126	0.00978864	0.167447	-346.5	perception	js
0.0776084	0.0446828	0.0106171	0.163459	-337.5	perception	js
0.0749345	0.0431309	0.0104768	0.156534	-328.5	perception	js
0.0717032	0.0412717	0.0103687	0.153386	-319.5	perception	js
0.0682011	0.0396995	0.00795303	0.146791	-310.5	perception	js
0.0645019	0.0377886	0.00665826	0.138389	-301.5	perception	js
0.0603573	0.0359151	0.00716747	0.130973	-292.5	perception	js
0.0555269	0.0338642	0.00540803	0.122182	-283.5	perception	js
0.0500436	0.0318235	0.00290389	0.113918	-274.5	perception	js
0.0438508	0.0294379	0.00208192	0.105126	-265.5	perception	js
0.0378942	0.0273884	-0.00287229	0.0940103	-256.5	perception	js
0.033392	0.025587	-0.00528009	0.0877529	-247.5	perception	js
0.0298477	0.024549	-0.00710535	0.0833768	-238.5	perception	js
0.0266022	0.0231357	-0.0110387	0.0752212	-229.5	perception	js
0.0243396	0.02213	-0.0121198	0.0709923	-220.5	perception	js
0.0231732	0.0214786	-0.0125951	0.0689438	-211.5	perception	js
0.0222224	0.0210923	-0.0116903	0.0692367	-202.5	perception	js
0.0212242	0.0212609	-0.0135689	0.068629	-193.5	perception	js
0.0188671	0.0202191	-0.0120234	0.0655978	-184.5	perception	js
0.0158562	0.0190623	-0.0180296	0.0568097	-175.5	perception	js
0.0131162	0.0185376	-0.0202669	0.0557856	-166.5	perception	js
0.010732	0.0181583	-0.0228441	0.0523784	-157.5	perception	js
0.00851537	0.0178035	-0.0277371	0.0463161	-148.5	perception	js
0.00634808	0.0174183	-0.0276935	0.0435316	-139.5	perception	js
0.00526388	0.0173613	-0.0275362	0.0436332	-130.5	perception	js
0.00570552	0.0171975	-0.0244425	0.0445421	-121.5	perception	js
0.00667129	0.0174734	-0.0277624	0.0431225	-112.5	perception	js
0.00703882	0.0176745	-0.0274667	0.0461993	-103.5	perception	js
0.00731219	0.0181374	-0.0262258	0.0482444	-94.5	perception	js
0.00705473	0.0178063	-0.0286132	0.0453986	-85.5	perception	js
0.00641363	0.017744	-0.0296481	0.0444703	-76.5	perception	js
0.00554755	0.0176851	-0.0293303	0.0435203	-67.5	perception	js
0.00432286	0.0180424	-0.0322936	0.0423081	-58.5	perception	js
0.0033405	0.0186405	-0.0341543	0.0434432	-49.5	perception	js
0.00222675	0.018697	-0.0347073	0.0441707	-40.5	perception	js
0.00106751	0.0191272	-0.0359837	0.0447367	-31.5	perception	js
-0.00078597	0.0202937	-0.0459333	0.0400295	-22.5	perception	js
-0.00258813	0.0214413	-0.0464418	0.042581	-13.5	perception	js
-0.00319148	0.023363	-0.0520453	0.0446001	-4.5	perception	js
-0.00170433	0.00564792	-0.0130771	0.00913265	-895.5	saccade	ml
-0.00131197	0.00564268	-0.0122572	0.0100582	-886.5	saccade	ml
-0.00231028	0.0052499	-0.0125345	0.00804916	-877.5	saccade	ml
-0.00202224	0.00539754	-0.0125359	0.0088572	-868.5	saccade	ml
-0.00124297	0.00535853	-0.0114903	0.00985367	-859.5	saccade	ml
-0.00128057	0.0053768	-0.0120071	0.00914699	-850.5	saccade	ml
-0.00139574	0.00522431	-0.0119552	0.00868737	-841.5	saccade	ml
0.000247438	0.00536351	-0.0102725	0.0107842	-832.5	saccade	ml
0.00200782	0.00532081	-0.00848951	0.0123779	-823.5	saccade	ml
0.00278694	0.00529965	-0.00769754	0.0130623	-814.5	saccade	ml
0.00158724	0.00514049	-0.00865757	0.0116563	-805.5	saccade	ml
0.00144303	0.00529742	-0.00904487	0.0118628	-796.5	saccade	ml
0.00327632	0.00526316	-0.00633067	0.0143883	-787.5	saccade	ml
0.00417181	0.00510407	-0.00596743	0.0139096	-778.5	saccade	ml
0.0034017	0.00505959	-0.00578195	0.0140551	-769.5	saccade	ml
0.000234505	0.00490475	-0.00954225	0.01005	-760.5	saccade	ml
-0.00297154	0.00513763	-0.0131989	0.00735912	-751.5	saccade	ml
-0.0025836	0.00497095	-0.0123118	0.00703934	-742.5	saccade	ml
-0.000668265	0.00484569	-0.0100585	0.00890389	-733.5	saccade	ml
-0.00016361	0.00490616	-0.00920774	0.00981842	-724.5	saccade	ml
-0.00067317	0.00501004	-0.0107174	0.0089404	-715.5	saccade	ml
-0.0035807	0.00489581	-0.0134285	0.00573324	-706.5	saccade	ml
-0.00365967	0.00478517	-0.0134406	0.00536548	-697.5	saccade	ml
-0.00328681	0.00490531	-0.0126283	0.00620554	-688.5	saccade	ml
-0.00133571	0.00477778	-0.0112254	0.00737118	-679.5	saccade	ml
0.00113949	0.00480524	-0.00819569	0.0107631	-670.5	saccade	ml
0.00418323	0.00496198	-0.00584493	0.0136878	-661.5	saccade	ml
0.00579888	0.00503603	-0.00378359	0.0160201	-652.5	saccade	ml
0.00364104	0.00484893	-0.00585071	0.0134166	-643.5	saccade	ml
0.000389879	0.00486378	-0.00962758	0.00961297	-634.5	saccade	ml
-0.000822181	0.00485889	-0.0104833	0.0089734	-625.5	saccade	ml
-0.00204967	0.00487134	-0.011577	0.00759086	-616.5	saccade	ml
-0.00188709	0.00482727	-0.011034	0.00808236	-607.5	saccade	ml
-0.000759901	0.00487467	-0.00978382	0.00940214	-598.5	saccade	ml
0.00176234	0.00494336	-0.00793363	0.01152	-589.5	saccade	ml
0.00214406	0.00487567	-0.00768273	0.011444	-580.5	saccade	ml
0.000735116	0.00491701	-0.00888879	0.0101833	-571.5	saccade	ml
-0.000532901	0.00496504	-0.0102455	0.0092874	-562.5	saccade	ml
0.00107937	0.00492325	-0.00834075	0.0112787	-553.5	saccade	ml
0.00166022	0.00505084	-0.00844013	0.0115656	-544.5	saccade	ml
-0.00101721	0.00494435	-0.0109794	0.00869518	-535.5	saccade	ml
-0.00204914	0.0051024	-0.0125246	0.00753796	-526.5	saccade	ml
-0.00122273	0.00507045	-0.0109884	0.00897526	-517.5	saccade	ml
-0.000109644	0.00517515	-0.0104308	0.0100798	-508.5	saccade	ml
0.000196825	0.00517046	-0.00993986	0.010358	-499.5	saccade	ml
-0.000722709	0.0053904	-0.0115119	0.00962651	-490.5	saccade	ml
-0.000937284	0.00538444	-0.011416	0.00965086	-481.5	saccade	ml
0.000156265	0.00549261	-0.0108577	0.0108916	-472.5	saccade	ml
-0.000199637	0.00562283	-0.0113077	0.0108082	-463.5	saccade	ml
-0.000745396	0.00557234	-0.0114709	0.0103342	-454.5	saccade	ml
-0.000602747	0.00569824	-0.0119279	0.010219	-445.5	saccade	ml
-0.000296271	0.00582495	-0.0114409	0.0112674	-436.5	saccade	ml
0.000363207	0.00580394	-0.0113403	0.0116578	-427.5	saccade	ml
0.000855083	0.00566629	-0.0107203	0.0120377	-418.5	saccade	ml
0.000703064	0.00573571	-0.0105869	0.0121984	-409.5	saccade	ml
0.00141521	0.00582537	-0.0106273	0.0124874	-400.5	saccade	ml
0.00332781	0.00578742	-0.00864274	0.0142816	-391.5	saccade	ml
0.00526522	0.00584089	-0.00647004	0.0164307	-382.5	saccade	ml
0.00711728	0.00586502	-0.00428196	0.0187355	-373.5	saccade	ml
0.00823213	0.00580991	-0.00296603	0.0198337	-364.5	saccade	ml
0.00847892	0.00587404	-0.00294784	0.0200476	-355.5	saccade	ml
0.00853741	0.00594416	-0.00253341	0.0209388	-346.5	saccade	ml
0.00817241	0.00593169	-0.00354587	0.019963	-337.5	saccade	ml
0.00725764	0.00593383	-0.0044666	0.0190115	-328.5	saccade	ml
0.00635346	0.00580072	-0.0051335	0.0180963	-319.5	saccade	ml
0.00480026	0.00586463	-0.0067378	0.0163053	-310.5	saccade	ml
0.00390249	0.00577137	-0.00782426	0.0150559	-301.5	saccade	ml
0.00443375	0.00582624	-0.0068734	0.016118	-292.5	saccade	ml
0.00621772	0.00598778	-0.00582446	0.0176824	-283.5	saccade	ml
0.00797429	0.00574368	-0.00265914	0.0201995	-274.5	saccade	ml
0.00859417	0.00575696	-0.00278836	0.0199968	-265.5	saccade	ml
0.00874868	0.00592224	-0.00325408	0.0201048	-256.5	saccade	ml
0.00845641	0.00577659	-0.00251181	0.0200963	-247.5	saccade	ml
0.00771688	0.00588228	-0.0035224	0.0195592	-238.5	saccade	ml
0.00453048	0.00580226	-0.00721565	0.015571	-229.5	saccade	ml
0.00131779	0.0057345	-0.0106064	0.0119329	-220.5	saccade	ml
-0.00151587	0.00589492	-0.0134647	0.0094265	-211.5	saccade	ml
-0.00260338	0.00600488	-0.0148068	0.00854925	-202.5	saccade	ml
-0.00124706	0.00595169	-0.0134388	0.00987827	-193.5	saccade	ml
0.00145519	0.00601579	-0.0110299	0.0127052	-184.5	saccade	ml
0.00614333	0.00586008	-0.00480636	0.0184331	-175.5	saccade	ml
0.0136552	0.00599059	0.0014882	0.0249477	-166.5	saccade	ml
0.0228468	0.00622827	0.00977588	0.0346014	-157.5	saccade	ml
0.0307439	0.00637791	0.018287	0.0433389	-148.5	saccade	ml
0.0384799	0.00674535	0.025665	0.0517527	-139.5	saccade	ml
0.0441725	0.00696377	0.0310073	0.0580742	-130.5	saccade	ml
0.0474185	0.00711938	0.033251	0.0610707	-121.5	saccade	ml
0.047427	0.00715237	0.0336796	0.0614322	-112.5	saccade	ml
0.0436273	0.00693266	0.0304013	0.0576296	-103.5	saccade	ml
0.0378015	0.00672491	0.0244721	0.0508215	-94.5	saccade	ml
0.0303633	0.00624688	0.0186111	0.043171	-85.5	saccade	ml
0.0218059	0.00615399	0.0101025	0.0342888	-76.5	saccade	ml
0.0141785	0.00606014	0.00234637	0.0262101	-67.5	saccade	ml
0.00767668	0.00590821	-0.00330249	0.0201777	-58.5	saccade	ml
0.0019939	0.00571275	-0.0098286	0.0123526	-49.5	saccade	ml
-0.00180218	0.00600977	-0.0137907	0.00988497	-40.5	saccade	ml
-0.0045967	0.0058708	-0.0167929	0.00618736	-31.5	saccade	ml
-0.00611907	0.00569844	-0.0180587	0.00426613	-22.5	saccade	ml
-0.00616684	0.00620501	-0.0179888	0.00644441	-13.5	saccade	ml
-0.00563801	0.00770973	-0.0208694	0.00960888	-4.5	saccade	ml
-0.0155469	0.0333256	-0.0870636	0.0494022	-895.5	perception	ml
-0.014881	0.033243	-0.0847316	0.0503276	-886.5	perception	ml
-0.0142409	0.0307652	-0.083637	0.0431008	-877.5	perception	ml
-0.0132124	0.0291137	-0.0729884	0.0468072	-868.5	perception	ml
-0.012202	0.0271419	-0.0687465	0.0422186	-859.5	perception	ml
-0.0114095	0.0255983	-0.0654342	0.0390917	-850.5	perception	ml
-0.0109331	0.0243451	-0.0663488	0.034655	-841.5	perception	ml
-0.010826	0.0236707	-0.0627872	0.032989	-832.5	perception	ml
-0.0114446	0.0227067	-0.0663256	0.0271269	-823.5	perception	ml
-0.0130069	0.0222487	-0.06493	0.0251893	-814.5	perception	ml
-0.0141552	0.0214043	-0.0610064	0.0252714	-805.5	perception	ml
-0.0156085	0.0215777	-0.0629586	0.0231421	-796.5	perception	ml
-0.0170711	0.0209655	-0.0652393	0.0183727	-787.5	perception	ml
-0.0187071	0.0207575	-0.0626738	0.0171591	-778.5	perception	ml
-0.0205855	0.020916	-0.0669998	0.0140012	-769.5	perception	ml
-0.0224619	0.0210445	-0.0692401	0.0128069	-760.5	perception	ml
-0.0246752	0.0210693	-0.0686404	0.012666	-751.5	perception	ml
-0.0268774	0.0219562	-0.0733467	0.00899207	-742.5	perception	ml
-0.0275227	0.0221975	-0.0742186	0.00714778	-733.5	perception	ml
-0.0269516	0.0216152	-0.0745852	0.00526506	-724.5	perception	ml
-0.0248952	0.0201826	-0.0682361	0.00628415	-715.5	perception	ml
-0.0219692	0.0190131	-0.0620796	0.00919189	-706.5	perception	ml
-0.0179221	0.0180023	-0.0565887	0.0127955	-697.5	perception	ml
-0.0128197	0.0175478	-0.0511098	0.0178728	-688.5	perception	ml
-0.00840561	0.0167728	-0.0434183	0.0253336	-679.5	perception	ml
-0.0056926	0.0164029	-0.0406489	0.0272264	-670.5	perception	ml
-0.0043823	0.0160405	-0.0367212	0.0290619	-661.5	perception	ml
-0.00402935	0.0158591	-0.0365979	0.0287059	-652.5	perception	ml
-0.00524039	0.0161321	-0.0389361	0.027419	-643.5	perception	ml
-0.00723331	0.0157601	-0.0411117	0.023942	-634.5	perception	ml
-0.00937826	0.0158632	-0.041589	0.0229856	-625.5	perception	ml
-0.0118838	0.0162439	-0.0462219	0.0194945	-616.5	perception	ml
-0.0127119	0.0164297	-0.0521083	0.0135281	-607.5	perception	ml
-0.0122366	0.0162544	-0.0465465	0.0177778	-598.5	perception	ml
-0.0110953	0.0163472	-0.0457795	0.019281	-589.5	perception	ml
-0.00864919	0.0159684	-0.044567	0.0205174	-580.5	perception	ml
-0.00637765	0.0151911	-0.0392174	0.0223741	-571.5	perception	ml
-0.00516804	0.0152305	-0.0381094	0.0243709	-562.5	perception	ml
-0.00340317	0.015399	-0.0355045	0.0290763	-553.5	perception	ml
-0.000780276	0.0152621	-0.0320971	0.0323061	-544.5	perception	ml
0.00171846	0.0151231	-0.0293316	0.0346676	-535.5	perception	ml
0.00427776	0.0151553	-0.0250428	0.0379304	-526.5	perception	ml
0.0065599	0.0155951	-0.0263048	0.0373234	-517.5	perception	ml
0.0101386	0.0162434	-0.0181698	0.0476436	-508.5	perception	ml
0.0159855	0.0174792	-0.0127212	0.0553218	-499.5	perception	ml
0.0231432	0.0189392	-0.00644412	0.0643641	-490.5	perception	ml
0.0302788	0.0213235	-0.00291763	0.0737731	-481.5	perception	ml
0.0374765	0.0239689	0.00366347	0.0878042	-472.5	perception	ml
0.0444311	0.0270609	0.0040374	0.0984712	-463.5	perception	ml
0.0508185	0.0296975	0.00543114	0.108044	-454.5	perception	ml
0.0575852	0.0328076	0.00868833	0.121181	-445.5	perception	ml
0.0639501	0.0351407	0.00976698	0.131053	-436.5	perception	ml
0.0697285	0.0378533	0.0124514	0.143202	-427.5	perception	ml
0.0745595	0.0399666	0.0113132	0.15204	-418.5	perception	ml
0.0793639	0.04138	0.0121043	0.15787	-409.5	perception	ml
0.083222	0.0429014	0.0153361	0.1678	-400.5	perception	ml
0.0864545	0.0439501	0.0142155	0.17038	-391.5	perception	ml
0.0870708	0.0443181	0.0144541	0.172332	-382.5	perception	ml
0.0847832	0.0429984	0.0142056	0.166817	-373.5	perception	ml
0.0799756	0.0413472	0.0128034	0.158121	-364.5	perception	ml
0.0732477	0.0389757	0.0122415	0.149139	-355.5	perception	ml
0.0655781	0.0360791	0.0097696	0.135779	-346.5	perception	ml
0.0588372	0.0334147	0.00795956	0.125823	-337.5	perception	ml
0.0525878	0.0309111	0.00636646	0.115046	-328.5	perception	ml
0.047091	0.0286062	0.00479889	0.105443	-319.5	perception	ml
0.0427267	0.0267732	0.00248418	0.0960346	-310.5	perception	ml
0.0386162	0.0252957	0.000988254	0.0907349	-301.5	perception	ml
0.0351117	0.0236719	0.00129684	0.0847639	-292.5	perception	ml
0.031582	0.0223224	-0.00180143	0.0785889	-283.5	perception	ml
0.0289434	0.0213335	-0.00166442	0.0740678	-274.5	perception	ml
0.0267031	0.0203129	-0.00410242	0.0705696	-265.5	perception	ml
0.0252687	0.0199468	-0.00372048	0.0694153	-256.5	perception	ml
0.0241075	0.0192222	-0.00556255	0.0668551	-247.5	perception	ml
0.0235821	0.0187087	-0.00542495	0.0640483	-238.5	perception	ml
0.0230697	0.0186193	-0.00795405	0.0620118	-229.5	perception	ml
0.0225533	0.0181503	-0.00755537	0.0611602	-220.5	perception	ml
0.0214626	0.0178614	-0.00713313	0.060566	-211.5	perception	ml
0.0190491	0.0170539	-0.00891198	0.0559301	-202.5	perception	ml
0.0161627	0.0164014	-0.0122104	0.050299	-193.5	perception	ml
0.0132667	0.0158938	-0.0138934	0.0493733	-184.5	perception	ml
0.00948894	0.0154933	-0.0194275	0.0437772	-175.5	perception	ml
0.00528633	0.0148654	-0.0230737	0.038345	-166.5	perception	ml
0.000474829	0.0153475	-0.0307877	0.0318993	-157.5	perception	ml
-0.003831	0.0149213	-0.0369943	0.0254945	-148.5	perception	ml
-0.00689849	0.0151372	-0.0404045	0.0214287	-139.5	perception	ml
-0.00845526	0.014759	-0.039226	0.020592	-130.5	perception	ml
-0.00910256	0.0151284	-0.0425973	0.0185173	-121.5	perception	ml
-0.00865365	0.014918	-0.0424556	0.0177704	-112.5	perception	ml
-0.00680378	0.0147756	-0.0369393	0.0236959	-103.5	perception	ml
-0.00302426	0.0146678	-0.0338791	0.0270018	-94.5	perception	ml
0.00157746	0.0144306	-0.0275111	0.0326622	-85.5	perception	ml
0.00557222	0.0148441	-0.0251296	0.0363461	-76.5	perception	ml
0.00852789	0.015027	-0.017808	0.0435031	-67.5	perception	ml
0.00910704	0.014814	-0.0216889	0.03981	-58.5	perception	ml
0.00804883	0.0148367	-0.0199017	0.0400052	-49.5	perception	ml
0.00589137	0.0146022	-0.021647	0.0383717	-40.5	perception	ml
0.0031408	0.0147328	-0.0251658	0.0367402	-31.5	perception	ml
7.36911e-05	0.0159128	-0.0339754	0.0326034	-22.5	perception	ml
-0.00290322	0.0174889	-0.0389939	0.0332865	-13.5	perception	ml
-0.00481289	0.0200243	-0.0472075	0.0358534	-4.5	perception	ml
-0.00724572	0.00494573	-0.0175347	0.00131248	-895.5	saccade	pc
-0.00762861	0.00498389	-0.0181172	0.000771844	-886.5	saccade	pc
-0.0062323	0.00410942	-0.0150146	0.000841172	-877.5	saccade	pc
-0.00441462	0.0035281	-0.0116642	0.00247391	-868.5	saccade	pc
-0.00278147	0.00337556	-0.00954542	0.00404757	-859.5	saccade	pc
-0.00130997	0.00333481	-0.00751038	0.00577625	-850.5	saccade	pc
-0.000234683	0.0035001	-0.0068578	0.00682455	-841.5	saccade	pc
0.000476211	0.00367508	-0.00640208	0.0077954	-832.5	saccade	pc
0.000516059	0.00377595	-0.00669114	0.00839702	-823.5	saccade	pc
0.000338549	0.00369491	-0.0066368	0.00811579	-814.5	saccade	pc
-0.000252749	0.00345219	-0.00691748	0.00703936	-805.5	saccade	pc
-0.000810871	0.00322096	-0.00676818	0.0066561	-796.5	saccade	pc
-0.00150226	0.00340394	-0.00885893	0.00494907	-787.5	saccade	pc
-0.00168477	0.00352039	-0.0101354	0.00449628	-778.5	saccade	pc
-0.00123107	0.00337254	-0.00802581	0.00557215	-769.5	saccade	pc
-0.000232517	0.00332773	-0.00716295	0.00643189	-760.5	saccade	pc
0.00046515	0.00348063	-0.00626196	0.00782114	-751.5	saccade	pc
0.000739707	0.00347306	-0.00589108	0.00790891	-742.5	saccade	pc
0.000513642	0.00334397	-0.00566841	0.00785668	-733.5	saccade	pc
9.54854e-05	0.00345419	-0.00640719	0.00768429	-724.5	saccade	pc
-0.000650539	0.0032075	-0.00730723	0.00572866	-715.5	saccade	pc
-0.00128441	0.00324861	-0.00785269	0.00538137	-706.5	saccade	pc
-0.00178574	0.00325628	-0.00802466	0.00491945	-697.5	saccade	pc
-0.00181077	0.00337985	-0.00929224	0.00456101	-688.5	saccade	pc
-0.00140591	0.00322383	-0.00799749	0.00536417	-679.5	saccade	pc
-0.001185	0.00319235	-0.00783748	0.00535283	-670.5	saccade	pc
-0.000884453	0.00329682	-0.00767229	0.00571376	-661.5	saccade	pc
-0.000598501	0.00333264	-0.00671623	0.00657617	-652.5	saccade	pc
-0.000899635	0.00329105	-0.0074759	0.00575523	-643.5	saccade	pc
-0.00157153	0.00325733	-0.00775647	0.00567595	-634.5	saccade	pc
-0.00198588	0.0032168	-0.00854129	0.00435797	-625.5	saccade	pc
-0.00224925	0.00341205	-0.00948334	0.00436715	-616.5	saccade	pc
-0.00223726	0.00349919	-0.00949309	0.00420628	-607.5	saccade	pc
-0.00175225	0.00342104	-0.00889204	0.00519727	-598.5	saccade	pc
-0.00114333	0.00322002	-0.00796534	0.00499953	-589.5	saccade	pc
-0.000605175	0.00335497	-0.00748103	0.00619979	-580.5	saccade	pc
1.45177e-05	0.00334332	-0.00677957	0.00681672	-571.5	saccade	pc
0.000195964	0.00344147	-0.00631935	0.00766538	-562.5	saccade	pc
7.90068e-05	0.00335719	-0.00625684	0.0072078	-553.5	saccade	pc
-9.29544e-05	0.003414	-0.00734125	0.00643833	-544.5	saccade	pc
-0.000143068	0.00354806	-0.00785943	0.0065404	-535.5	saccade	pc
0.000174731	0.00361527	-0.00716568	0.00738274	-526.5	saccade	pc
0.000517758	0.00354778	-0.00727279	0.00699425	-517.5	saccade	pc
0.000928219	0.00358528	-0.00625488	0.00816618	-508.5	saccade	pc
0.00119893	0.00374378	-0.00641983	0.00884652	-499.5	saccade	pc
0.00145834	0.00396083	-0.0068752	0.00910934	-490.5	saccade	pc
0.00164723	0.00403633	-0.0062748	0.00984808	-481.5	saccade	pc
0.00151543	0.00424958	-0.00633465	0.0106506	-472.5	saccade	pc
0.00104361	0.00426738	-0.00785287	0.00927358	-463.5	saccade	pc
0.000471744	0.00429997	-0.00765324	0.00936837	-454.5	saccade	pc
-5.69933e-05	0.00453894	-0.00907019	0.00842107	-445.5	saccade	pc
-0.00036077	0.0048506	-0.0102644	0.00968026	-436.5	saccade	pc
-0.000545388	0.00490198	-0.011191	0.00866255	-427.5	saccade	pc
-0.00054557	0.00510532	-0.0119302	0.00863694	-418.5	saccade	pc
-0.000398393	0.0051935	-0.011157	0.00932699	-409.5	saccade	pc
-2.87594e-05	0.00514206	-0.0112626	0.00902262	-400.5	saccade	pc
0.000174504	0.00504194	-0.0103827	0.00956683	-391.5	saccade	pc
0.000513346	0.00497975	-0.00997733	0.00942631	-382.5	saccade	pc
0.0010338	0.00486096	-0.00886203	0.0100071	-373.5	saccade	pc
0.00161062	0.0049869	-0.00935771	0.0106112	-364.5	saccade	pc
0.00206648	0.00505033	-0.00856151	0.011682	-355.5	saccade	pc
0.00264494	0.00500503	-0.00753425	0.012278	-346.5	saccade	pc
0.00330771	0.00495874	-0.0073007	0.0124874	-337.5	saccade	pc
0.00371973	0.00503295	-0.00628653	0.0138504	-328.5	saccade	pc
0.00424256	0.00489426	-0.00536389	0.0143765	-319.5	saccade	pc
0.00462855	0.00505681	-0.00575335	0.0147503	-310.5	saccade	pc
0.00493185	0.0051291	-0.00523532	0.0158014	-301.5	saccade	pc
0.00517116	0.00512301	-0.00576109	0.0155839	-292.5	saccade	pc
0.00530219	0.00507654	-0.0049882	0.0157652	-283.5	saccade	pc
0.00539603	0.0050105	-0.00479541	0.015442	-274.5	saccade	pc
0.00545945	0.00508405	-0.00587589	0.0146319	-265.5	saccade	pc
0.0053903	0.00503022	-0.00557954	0.0147597	-256.5	saccade	pc
0.00527944	0.0051294	-0.00607969	0.014995	-247.5	saccade	pc
0.00519025	0.00502039	-0.00569985	0.0145775	-238.5	saccade	pc
0.0051492	0.00499678	-0.00473706	0.0149741	-229.5	saccade	pc
0.00520969	0.00513218	-0.00484772	0.0153176	-220.5	saccade	pc
0.00543851	0.00531805	-0.00592263	0.0149768	-211.5	saccade	pc
0.00568931	0.00541511	-0.00591159	0.0149281	-202.5	saccade	pc
0.00644778	0.00547665	-0.00476322	0.01634	-193.5	saccade	pc
0.00761238	0.00529227	-0.00316417	0.0178193	-184.5	saccade	pc
0.0089384	0.00518955	-0.00196765	0.0190368	-175.5	saccade	pc
0.0105629	0.00513916	0.000506278	0.0204355	-166.5	saccade	pc
0.0123542	0.00495647	0.00280107	0.0227533	-157.5	saccade	pc
0.0143468	0.00503892	0.00463006	0.024415	-148.5	saccade	pc
0.0165089	0.00535554	0.00693143	0.0277709	-139.5	saccade	pc
0.0184928	0.00574837	0.00867776	0.0306761	-130.5	saccade	pc
0.0202723	0.0060898	0.00958025	0.0325419	-121.5	saccade	pc
0.0218928	0.00656282	0.0107379	0.0350387	-112.5	saccade	pc
0.0230869	0.00703135	0.0111192	0.0368973	-103.5	saccade	pc
0.0237849	0.0072621	0.0111204	0.0379522	-94.5	saccade	pc
0.0237053	0.00708155	0.0110229	0.0374552	-85.5	saccade	pc
0.0230344	0.0066915	0.0111586	0.03658	-76.5	saccade	pc
0.0219126	0.00621488	0.0102641	0.0339095	-67.5	saccade	pc
0.0205553	0.00577607	0.00927059	0.0316006	-58.5	saccade	pc
0.0189993	0.00557277	0.00895175	0.030463	-49.5	saccade	pc
0.0174378	0.00565904	0.00646611	0.0291291	-40.5	saccade	pc
0.0160548	0.00609084	0.00454098	0.0283635	-31.5	saccade	pc
0.0151145	0.00664196	0.00189397	0.0283039	-22.5	saccade	pc
0.0144875	0.00734474	-0.000295249	0.0287712	-13.5	saccade	pc
0.0141027	0.00783298	-0.00284346	0.0287529	-4.5	saccade	pc
-0.0224342	0.0335919	-0.0980994	0.0343767	-895.5	perception	pc
-0.0215475	0.0335229	-0.0900868	0.0429683	-886.5	perception	pc
-0.0224228	0.0314841	-0.0916336	0.0329421	-877.5	perception	pc
-0.0239386	0.030394	-0.0915132	0.0274459	-868.5	perception	pc
-0.0258543	0.0291519	-0.0890082	0.0232069	-859.5	perception	pc
-0.0274352	0.0282311	-0.0899389	0.0190411	-850.5	perception	pc
-0.029351	0.0279675	-0.0912212	0.0136436	-841.5	perception	pc
-0.0306854	0.0276884	-0.0925528	0.0127126	-832.5	perception	pc
-0.0314585	0.0275385	-0.0910795	0.0120193	-823.5	perception	pc
-0.0318904	0.0273842	-0.0911917	0.0120569	-814.5	perception	pc
-0.0314535	0.0271938	-0.0914112	0.0122129	-805.5	perception	pc
-0.0298046	0.0261993	-0.0896679	0.0109309	-796.5	perception	pc
-0.0274673	0.0252306	-0.0816228	0.0145083	-787.5	perception	pc
-0.0246381	0.0242511	-0.078664	0.0135877	-778.5	perception	pc
-0.0210222	0.0229087	-0.0763691	0.0144505	-769.5	perception	pc
-0.0172579	0.0220574	-0.0644391	0.0232497	-760.5	perception	pc
-0.0137912	0.0215476	-0.0594625	0.0256357	-751.5	perception	pc
-0.0110198	0.0210592	-0.0573823	0.0289925	-742.5	perception	pc
-0.00832654	0.0200368	-0.0517485	0.030561	-733.5	perception	pc
-0.00643964	0.0199134	-0.0489716	0.0334662	-724.5	perception	pc
-0.00468022	0.0195266	-0.0454302	0.0347565	-715.5	perception	pc
-0.00310042	0.0187827	-0.0415435	0.0369239	-706.5	perception	pc
-0.000857311	0.0189302	-0.0399859	0.039395	-697.5	perception	pc
0.00155873	0.018923	-0.0396023	0.038061	-688.5	perception	pc
0.00411335	0.018774	-0.0331915	0.0455077	-679.5	perception	pc
0.00762323	0.0193763	-0.0289165	0.0506766	-670.5	perception	pc
0.0112174	0.0201972	-0.0245687	0.0579518	-661.5	perception	pc
0.0151237	0.0206404	-0.0210403	0.0620352	-652.5	perception	pc
0.0199353	0.0215824	-0.0168559	0.0660575	-643.5	perception	pc
0.0255809	0.0231455	-0.0122163	0.074127	-634.5	perception	pc
0.0319165	0.0251603	-0.00699383	0.0841016	-625.5	perception	pc
0.0390912	0.0277047	0.000640567	0.0981948	-616.5	perception	pc
0.0464164	0.0301208	0.00468339	0.107731	-607.5	perception	pc
0.0533569	0.0328653	0.00601546	0.118262	-598.5	perception	pc
0.0594159	0.0350166	0.00655473	0.127071	-589.5	perception	pc
0.0642986	0.0370526	0.00948803	0.135751	-580.5	perception	pc
0.0681239	0.0389167	0.0109727	0.14387	-571.5	perception	pc
0.0700114	0.039973	0.0113295	0.149054	-562.5	perception	pc
0.0699352	0.040495	0.00981389	0.150414	-553.5	perception	pc
0.0684137	0.0403791	0.00622546	0.146986	-544.5	perception	pc
0.0663342	0.0399759	0.00853016	0.14737	-535.5	perception	pc
0.0647059	0.0395594	0.0100533	0.145874	-526.5	perception	pc
0.0638251	0.0397638	0.00746648	0.141308	-517.5	perception	pc
0.0631826	0.0397131	0.00745107	0.140561	-508.5	perception	pc
0.0639534	0.0398491	0.00574401	0.141306	-499.5	perception	pc
0.0660576	0.04058	0.00704788	0.145322	-490.5	perception	pc
0.0690033	0.0417511	0.0081182	0.152441	-481.5	perception	pc
0.0718406	0.042486	0.00898041	0.153936	-472.5	perception	pc
0.0739767	0.0431946	0.00875771	0.158385	-463.5	perception	pc
0.0750344	0.0432566	0.0105458	0.157437	-454.5	perception	pc
0.0750083	0.0432228	0.0114281	0.158425	-445.5	perception	pc
0.0735539	0.0422957	0.00969184	0.156387	-436.5	perception	pc
0.0711764	0.0414054	0.0106658	0.15307	-427.5	perception	pc
0.0678777	0.0398644	0.0097317	0.145459	-418.5	perception	pc
0.0637482	0.038011	0.00938888	0.139466	-409.5	perception	pc
0.0590885	0.0361224	0.00767187	0.131643	-400.5	perception	pc
0.0547077	0.0345295	0.00538793	0.122691	-391.5	perception	pc
0.0510823	0.0332621	0.00470599	0.118095	-382.5	perception	pc
0.0482645	0.0317361	0.00376592	0.112679	-373.5	perception	pc
0.0455219	0.0303284	0.002553	0.107236	-364.5	perception	pc
0.0430866	0.0290902	0.00273343	0.102238	-355.5	perception	pc
0.0406649	0.0274756	0.00171641	0.0975051	-346.5	perception	pc
0.037919	0.0260324	0.00163097	0.0917215	-337.5	perception	pc
0.0352563	0.0248835	-0.00269326	0.0841501	-328.5	perception	pc
0.0322424	0.0233758	-0.00139331	0.0808281	-319.5	perception	pc
0.0287549	0.0221318	-0.00458577	0.0747546	-310.5	perception	pc
0.0251403	0.0212658	-0.00645836	0.0721538	-301.5	perception	pc
0.0214412	0.0203015	-0.00912469	0.0688096	-292.5	perception	pc
0.0178161	0.0196951	-0.0143506	0.0619181	-283.5	perception	pc
0.0145062	0.0189901	-0.0188727	0.055883	-274.5	perception	pc
0.0117867	0.0183868	-0.0226861	0.051344	-265.5	perception	pc
0.0094601	0.0180105	-0.0269285	0.0489447	-256.5	perception	pc
0.00823089	0.0180773	-0.0273737	0.0470126	-247.5	perception	pc
0.00756498	0.0176326	-0.0244013	0.0481512	-238.5	perception	pc
0.00724574	0.0171719	-0.0296052	0.0421466	-229.5	perception	pc
0.00725268	0.0171357	-0.0247984	0.0461649	-220.5	perception	pc
0.00836488	0.0172388	-0.0224156	0.0478529	-211.5	perception	pc
0.0104399	0.017212	-0.0215115	0.0478898	-202.5	perception	pc
0.0129201	0.0174211	-0.0178253	0.0515855	-193.5	perception	pc
0.014764	0.0180461	-0.0159858	0.0524516	-184.5	perception	pc
0.0152469	0.0181457	-0.0151148	0.0535466	-175.5	perception	pc
0.0149525	0.0177709	-0.0176708	0.0525759	-166.5	perception	pc
0.0141679	0.0174048	-0.0169449	0.0515236	-157.5	perception	pc
0.0128429	0.0177403	-0.0188093	0.0508638	-148.5	perception	pc
0.0109859	0.0171074	-0.0217744	0.047305	-139.5	perception	pc
0.00805795	0.0166348	-0.0237552	0.04346	-130.5	perception	pc
0.00527665	0.0164116	-0.0285476	0.038822	-121.5	perception	pc
0.00349819	0.0160618	-0.0292387	0.0376759	-112.5	perception	pc
0.00204713	0.0162191	-0.0322703	0.0355311	-103.5	perception	pc
0.00122549	0.0163995	-0.0292251	0.0393739	-94.5	perception	pc
0.00064823	0.0163285	-0.0318793	0.0358688	-85.5	perception	pc
0.000451909	0.0167123	-0.0348313	0.0346836	-76.5	perception	pc
-0.000278249	0.0167234	-0.0368659	0.0326603	-67.5	perception	pc
-0.000669966	0.0167483	-0.0350972	0.0344862	-58.5	perception	pc
-0.00122355	0.0166654	-0.0365983	0.0320661	-49.5	perception	pc
-0.00238104	0.0170195	-0.0372193	0.0336099	-40.5	perception	pc
-0.00351107	0.0176089	-0.0385458	0.0349464	-31.5	perception	pc
-0.00491985	0.0187989	-0.0438226	0.0349942	-22.5	perception	pc
-0.0065786	0.0202141	-0.051162	0.033101	-13.5	perception	pc
-0.00704884	0.022286	-0.0550596	0.0364613	-4.5	perception	pc

## Sheet: EXP1_average_functions
D	type	w	se
-895.5	perception	0.0187618	0.0148089
-886.5	perception	0.018322	0.0150284
-877.5	perception	0.0180184	0.0152606
-868.5	perception	0.0173889	0.01549
-859.5	perception	0.0164132	0.0156361
-850.5	perception	0.0153184	0.0157874
-841.5	perception	0.0141641	0.0157515
-832.5	perception	0.0131326	0.0157592
-823.5	perception	0.0124129	0.0157588
-814.5	perception	0.0117731	0.0157753
-805.5	perception	0.0115274	0.0159904
-796.5	perception	0.0115727	0.0163675
-787.5	perception	0.0117129	0.0166968
-778.5	perception	0.0116459	0.0168845
-769.5	perception	0.0114942	0.0171386
-760.5	perception	0.0111376	0.0173186
-751.5	perception	0.0106046	0.0172483
-742.5	perception	0.00960105	0.016969
-733.5	perception	0.00809708	0.0163016
-724.5	perception	0.00629627	0.0153848
-715.5	perception	0.00454643	0.0142272
-706.5	perception	0.00273169	0.0133003
-697.5	perception	0.00110318	0.0123224
-688.5	perception	0.000345037	0.0113676
-679.5	perception	0.00054603	0.0106797
-670.5	perception	0.0020102	0.0105353
-661.5	perception	0.00484291	0.0107767
-652.5	perception	0.00849156	0.0114505
-643.5	perception	0.012698	0.0121356
-634.5	perception	0.0168107	0.0128936
-625.5	perception	0.020673	0.013395
-616.5	perception	0.0240426	0.0136682
-607.5	perception	0.02665	0.013838
-598.5	perception	0.028647	0.0140042
-589.5	perception	0.0302252	0.0144136
-580.5	perception	0.0320107	0.0151536
-571.5	perception	0.0345505	0.015862
-562.5	perception	0.0377803	0.0161728
-553.5	perception	0.0416053	0.0162716
-544.5	perception	0.0457182	0.0163564
-535.5	perception	0.0498656	0.0162696
-526.5	perception	0.054411	0.0159336
-517.5	perception	0.0590074	0.0155628
-508.5	perception	0.0633333	0.0152928
-499.5	perception	0.0666888	0.0154222
-490.5	perception	0.0695917	0.0159818
-481.5	perception	0.0722422	0.0165346
-472.5	perception	0.074897	0.0169834
-463.5	perception	0.0773732	0.0172484
-454.5	perception	0.079339	0.0173613
-445.5	perception	0.080472	0.0173228
-436.5	perception	0.0807073	0.0170125
-427.5	perception	0.0807287	0.0162037
-418.5	perception	0.0806522	0.0150572
-409.5	perception	0.0800894	0.0139278
-400.5	perception	0.0793403	0.0129072
-391.5	perception	0.0786697	0.012321
-382.5	perception	0.0780559	0.0119707
-373.5	perception	0.0776366	0.0118126
-364.5	perception	0.0773549	0.011668
-355.5	perception	0.0771828	0.0115622
-346.5	perception	0.0765101	0.0114266
-337.5	perception	0.0751211	0.0110762
-328.5	perception	0.072641	0.0103655
-319.5	perception	0.0692401	0.00953686
-310.5	perception	0.0648403	0.00872206
-301.5	perception	0.0592503	0.00805816
-292.5	perception	0.0527761	0.00760198
-283.5	perception	0.0459535	0.00718933
-274.5	perception	0.0395096	0.00686657
-265.5	perception	0.0339275	0.00670621
-256.5	perception	0.0294508	0.00648924
-247.5	perception	0.0261314	0.00610814
-238.5	perception	0.0238775	0.00568924
-229.5	perception	0.0227035	0.00535883
-220.5	perception	0.0222805	0.00506328
-211.5	perception	0.0224609	0.00477635
-202.5	perception	0.022848	0.00458252
-193.5	perception	0.022654	0.00428803
-184.5	perception	0.0217584	0.003497
-175.5	perception	0.0204931	0.00257934
-166.5	perception	0.0190319	0.00270615
-157.5	perception	0.0177926	0.00371775
-148.5	perception	0.0161422	0.00484079
-139.5	perception	0.0137739	0.00572972
-130.5	perception	0.010381	0.00615412
-121.5	perception	0.00664108	0.00603955
-112.5	perception	0.00329901	0.00531332
-103.5	perception	0.000770911	0.00423048
-94.5	perception	-0.00126889	0.00316973
-85.5	perception	-0.00289729	0.00204075
-76.5	perception	-0.00373245	0.0012012
-67.5	perception	-0.00388788	0.000811238
-58.5	perception	-0.00310214	0.000956463
-49.5	perception	-0.00187525	0.00171929
-40.5	perception	-0.000340874	0.00245413
-31.5	perception	0.00116397	0.00307365
-22.5	perception	0.00212665	0.00379389
-13.5	perception	0.00241126	0.00444738
-4.5	perception	0.0022357	0.00485821
-895.5	saccade	-0.017671	0.00328984
-886.5	saccade	-0.0180218	0.00334293
-877.5	saccade	-0.0137487	0.00472141
-868.5	saccade	-0.0110228	0.00511897
-859.5	saccade	-0.00886734	0.00451127
-850.5	saccade	-0.00548417	0.00406468
-841.5	saccade	-0.00302193	0.00355242
-832.5	saccade	-0.00145796	0.00266648
-823.5	saccade	-0.0012794	0.00215341
-814.5	saccade	0.00105019	0.00118408
-805.5	saccade	0.00371406	0.0014566
-796.5	saccade	0.00451727	0.00153897
-787.5	saccade	0.00255965	0.00123358
-778.5	saccade	-0.000456925	0.00222735
-769.5	saccade	-0.003389	0.0026001
-760.5	saccade	-0.00321565	0.00229328
-751.5	saccade	-0.000610226	0.00223956
-742.5	saccade	0.00177172	0.00147232
-733.5	saccade	0.00298294	0.000903589
-724.5	saccade	0.00276048	0.001931
-715.5	saccade	0.00295182	0.00209551
-706.5	saccade	0.00184312	0.0025891
-697.5	saccade	0.00108996	0.00320707
-688.5	saccade	0.000384452	0.0037147
-679.5	saccade	-0.00198443	0.00319463
-670.5	saccade	-0.00216803	0.00244841
-661.5	saccade	-0.00040883	0.00207579
-652.5	saccade	0.00162328	0.00220947
-643.5	saccade	0.00145524	0.00191567
-634.5	saccade	-0.00133751	0.00184307
-625.5	saccade	-0.00348196	0.00209264
-616.5	saccade	-0.00314046	0.00150724
-607.5	saccade	-0.00284705	0.0024922
-598.5	saccade	-0.00105021	0.00299731
-589.5	saccade	0.000303046	0.00328651
-580.5	saccade	-0.000872694	0.00325984
-571.5	saccade	-0.00268799	0.00253029
-562.5	saccade	-0.0033669	0.00178447
-553.5	saccade	-0.0029995	0.00216151
-544.5	saccade	-0.00341701	0.00146548
-535.5	saccade	-0.00109407	0.000761493
-526.5	saccade	0.00208442	0.00107973
-517.5	saccade	0.003209	0.0019128
-508.5	saccade	0.00360179	0.0021482
-499.5	saccade	0.00415413	0.00234564
-490.5	saccade	0.00498774	0.00178339
-481.5	saccade	0.00507477	0.0012151
-472.5	saccade	0.00586164	0.00137815
-463.5	saccade	0.00607556	0.00172388
-454.5	saccade	0.00571696	0.00224173
-445.5	saccade	0.00462708	0.00369297
-436.5	saccade	0.00315008	0.00539076
-427.5	saccade	0.00312646	0.0050557
-418.5	saccade	0.00386206	0.00481294
-409.5	saccade	0.00452989	0.00493183
-400.5	saccade	0.00598662	0.0046371
-391.5	saccade	0.00669262	0.00352502
-382.5	saccade	0.00687793	0.00290376
-373.5	saccade	0.00523146	0.00371156
-364.5	saccade	0.00431072	0.00346155
-355.5	saccade	0.00495939	0.00223451
-346.5	saccade	0.00410325	0.00281356
-337.5	saccade	0.00352776	0.00403376
-328.5	saccade	0.00321993	0.0048607
-319.5	saccade	0.00269959	0.00480154
-310.5	saccade	0.00341755	0.00427662
-301.5	saccade	0.0043684	0.00410099
-292.5	saccade	0.00463193	0.00467333
-283.5	saccade	0.00408371	0.00459365
-274.5	saccade	0.00185278	0.00256069
-265.5	saccade	-0.000459193	0.00217845
-256.5	saccade	-0.000465143	0.00195607
-247.5	saccade	-0.000152725	0.00249671
-238.5	saccade	0.000381831	0.00426542
-229.5	saccade	-0.00131988	0.00610188
-220.5	saccade	-0.00315212	0.0070495
-211.5	saccade	-0.00484601	0.00705761
-202.5	saccade	-0.00586524	0.00628599
-193.5	saccade	-0.00512397	0.00473215
-184.5	saccade	-0.00316138	0.00332487
-175.5	saccade	0.00204029	0.00290984
-166.5	saccade	0.0110772	0.00414095
-157.5	saccade	0.0216214	0.0067384
-148.5	saccade	0.0342434	0.00941671
-139.5	saccade	0.0474831	0.0119471
-130.5	saccade	0.0586423	0.0135846
-121.5	saccade	0.0650546	0.0136363
-112.5	saccade	0.0654122	0.0108643
-103.5	saccade	0.0613166	0.00720562
-94.5	saccade	0.0538121	0.00424961
-85.5	saccade	0.0453045	0.00408042
-76.5	saccade	0.0366914	0.00475665
-67.5	saccade	0.0277652	0.00521857
-58.5	saccade	0.0185621	0.00552803
-49.5	saccade	0.0115826	0.00521273
-40.5	saccade	0.00714395	0.00484007
-31.5	saccade	0.00428884	0.00504323
-22.5	saccade	0.00330944	0.00545311
-13.5	saccade	0.00345384	0.00586603
-4.5	saccade	0.00396433	0.00626195

## Sheet: EXP2_average_functions
D	type	w	se
-895.5	perception	-0.0193359	0.00559053
-886.5	perception	-0.0190738	0.00543653
-877.5	perception	-0.0190585	0.00535127
-868.5	perception	-0.0189865	0.00541276
-859.5	perception	-0.0189419	0.00540386
-850.5	perception	-0.0189028	0.00535782
-841.5	perception	-0.018923	0.00535132
-832.5	perception	-0.0188623	0.00536226
-823.5	perception	-0.018788	0.00531581
-814.5	perception	-0.0189325	0.00512654
-805.5	perception	-0.0189799	0.00485819
-796.5	perception	-0.0188866	0.0044508
-787.5	perception	-0.0187725	0.00391293
-778.5	perception	-0.0185971	0.00341052
-769.5	perception	-0.0183142	0.00303058
-760.5	perception	-0.017756	0.00294202
-751.5	perception	-0.0172374	0.00332079
-742.5	perception	-0.0167597	0.00386855
-733.5	perception	-0.016169	0.00430949
-724.5	perception	-0.015821	0.00457445
-715.5	perception	-0.0152752	0.00470576
-706.5	perception	-0.0146528	0.00475954
-697.5	perception	-0.0135822	0.00502265
-688.5	perception	-0.0121868	0.00552276
-679.5	perception	-0.0108342	0.00613793
-670.5	perception	-0.00940017	0.00683731
-661.5	perception	-0.00803695	0.00749498
-652.5	perception	-0.00655993	0.00814124
-643.5	perception	-0.00496455	0.00889765
-634.5	perception	-0.00335594	0.00969217
-625.5	perception	-0.00168267	0.0106004
-616.5	perception	0.00021148	0.0116264
-607.5	perception	0.00269271	0.0125915
-598.5	perception	0.00554201	0.0134431
-589.5	perception	0.00845364	0.0141008
-580.5	perception	0.0113881	0.0144437
-571.5	perception	0.014154	0.0146963
-562.5	perception	0.016692	0.0146729
-553.5	perception	0.0192265	0.0143136
-544.5	perception	0.0217977	0.0137538
-535.5	perception	0.0241975	0.0133125
-526.5	perception	0.0266977	0.0131141
-517.5	perception	0.029142	0.0133086
-508.5	perception	0.0317829	0.0135637
-499.5	perception	0.0350906	0.0138594
-490.5	perception	0.038919	0.014323
-481.5	perception	0.0427427	0.0147479
-472.5	perception	0.0463994	0.0151012
-463.5	perception	0.0498914	0.01537
-454.5	perception	0.0532032	0.0155389
-445.5	perception	0.0562841	0.0156059
-436.5	perception	0.0589013	0.0155932
-427.5	perception	0.0609224	0.0154735
-418.5	perception	0.062262	0.015158
-409.5	perception	0.0630448	0.0147981
-400.5	perception	0.0631281	0.0143872
-391.5	perception	0.0626726	0.0138774
-382.5	perception	0.061384	0.0131012
-373.5	perception	0.0595872	0.012184
-364.5	perception	0.057346	0.0111097
-355.5	perception	0.0546994	0.0100156
-346.5	perception	0.0517519	0.00906738
-337.5	perception	0.049071	0.00849928
-328.5	perception	0.0464359	0.00812486
-319.5	perception	0.0436602	0.00783191
-310.5	perception	0.0408614	0.00758731
-301.5	perception	0.0378756	0.00735567
-292.5	perception	0.0348655	0.00704253
-283.5	perception	0.0317814	0.00656615
-274.5	perception	0.0286781	0.0059915
-265.5	perception	0.0256957	0.00524957
-256.5	perception	0.0229345	0.00458736
-247.5	perception	0.0207357	0.00408751
-238.5	perception	0.0188805	0.00375383
-229.5	perception	0.0171895	0.00347887
-220.5	perception	0.0156809	0.00338282
-211.5	perception	0.0145275	0.00329149
-202.5	perception	0.0134638	0.00311772
-193.5	perception	0.0125674	0.00301926
-184.5	perception	0.0114222	0.00288714
-175.5	perception	0.00986156	0.00271246
-166.5	perception	0.00812311	0.00270574
-157.5	perception	0.00639623	0.00285542
-148.5	perception	0.00472533	0.00305623
-139.5	perception	0.00316928	0.00317866
-130.5	perception	0.00198272	0.0030659
-121.5	perception	0.00131729	0.00295779
-112.5	perception	0.00105607	0.00283526
-103.5	perception	0.001026	0.0024939
-94.5	perception	0.00148918	0.00195767
-85.5	perception	0.00209643	0.001586
-76.5	perception	0.00267182	0.00167428
-67.5	perception	0.00290715	0.00195642
-58.5	perception	0.00272109	0.00198801
-49.5	perception	0.0023325	0.00178435
-40.5	perception	0.00164559	0.00150049
-31.5	perception	0.000865108	0.00136886
-22.5	perception	-0.000157657	0.00153225
-13.5	perception	-0.00131989	0.00190078
-4.5	perception	-0.00171785	0.00218608
-895.5	saccade	-0.00835032	0.00183455
-886.5	saccade	-0.00819579	0.00189339
-877.5	saccade	-0.00647873	0.00121278
-868.5	saccade	-0.0044382	0.000891708
-859.5	saccade	-0.00249137	0.000439645
-850.5	saccade	-0.00146908	0.000220914
-841.5	saccade	-0.00079719	0.000495033
-832.5	saccade	-6.49219e-05	0.000504438
-823.5	saccade	0.000735031	0.000382036
-814.5	saccade	0.00122713	0.000612573
-805.5	saccade	0.00105602	0.000768544
-796.5	saccade	0.000986031	0.000959337
-787.5	saccade	0.00105902	0.000975203
-778.5	saccade	0.000928699	0.00112387
-769.5	saccade	0.000893451	0.0011161
-760.5	saccade	0.000189981	0.00121205
-751.5	saccade	-0.000584663	0.00149092
-742.5	saccade	-0.000362138	0.00119009
-733.5	saccade	0.000452385	0.000847178
-724.5	saccade	0.000709855	0.000875925
-715.5	saccade	0.000441132	0.000737663
-706.5	saccade	-0.000711919	0.000954157
-697.5	saccade	-0.000878604	0.0010498
-688.5	saccade	-0.000502901	0.0010972
-679.5	saccade	0.000399658	0.000965093
-670.5	saccade	0.00129957	0.000751523
-661.5	saccade	0.00218186	0.00103266
-652.5	saccade	0.00220751	0.00123045
-643.5	saccade	0.00090334	0.000846658
-634.5	saccade	-0.000766703	0.000502993
-625.5	saccade	-0.00129677	0.000833507
-616.5	saccade	-0.00194162	0.00131839
-607.5	saccade	-0.00249313	0.00143367
-598.5	saccade	-0.00221259	0.00106893
-589.5	saccade	-0.00126407	0.000974683
-580.5	saccade	-0.000867594	0.00102131
-571.5	saccade	-0.000627303	0.00118834
-562.5	saccade	-0.00094471	0.00144397
-553.5	saccade	-0.00129903	0.00162677
-544.5	saccade	-0.00148891	0.00137107
-535.5	saccade	-0.00149787	0.000535034
-526.5	saccade	-0.00116564	0.000388397
-517.5	saccade	-0.000355689	0.000303046
-508.5	saccade	0.000464777	0.000292947
-499.5	saccade	0.000616539	0.000447442
-490.5	saccade	0.000151194	0.000708134
-481.5	saccade	-0.000830106	0.00109478
-472.5	saccade	-0.00161222	0.00153685
-463.5	saccade	-0.00241018	0.00165152
-454.5	saccade	-0.00227859	0.0012314
-445.5	saccade	-0.00161404	0.000675397
-436.5	saccade	-0.000695423	0.000191296
-427.5	saccade	0.000268891	0.00073578
-418.5	saccade	0.00106701	0.00113219
-409.5	saccade	0.00171551	0.00134213
-400.5	saccade	0.00228258	0.00155398
-391.5	saccade	0.00275523	0.00165643
-382.5	saccade	0.00302546	0.00174106
-373.5	saccade	0.00315251	0.00186247
-364.5	saccade	0.00343766	0.00197911
-355.5	saccade	0.00376873	0.00206076
-346.5	saccade	0.00441556	0.00194008
-337.5	saccade	0.00490496	0.00164442
-328.5	saccade	0.00484816	0.00129685
-319.5	saccade	0.00460127	0.000851369
-310.5	saccade	0.00382013	0.000540837
-301.5	saccade	0.00320627	0.000540276
-292.5	saccade	0.00318343	0.000825219
-283.5	saccade	0.0032787	0.00137252
-274.5	saccade	0.00366145	0.00187212
-265.5	saccade	0.00408158	0.00202405
-256.5	saccade	0.00461482	0.00205755
-247.5	saccade	0.00533458	0.00207398
-238.5	saccade	0.00559939	0.00203417
-229.5	saccade	0.00531962	0.00193003
-220.5	saccade	0.00511831	0.0019223
-211.5	saccade	0.00529269	0.00217763
-202.5	saccade	0.00597717	0.00237737
-193.5	saccade	0.00743906	0.00234666
-184.5	saccade	0.0103578	0.00274063
-175.5	saccade	0.0141482	0.00337582
-166.5	saccade	0.0193972	0.00417086
-157.5	saccade	0.0251723	0.00513108
-148.5	saccade	0.0304185	0.00597738
-139.5	saccade	0.0351311	0.00654523
-130.5	saccade	0.0383755	0.00674982
-121.5	saccade	0.0397181	0.0064051
-112.5	saccade	0.0394144	0.00554423
-103.5	saccade	0.0371215	0.00436077
-94.5	saccade	0.0335266	0.00291727
-85.5	saccade	0.0288701	0.00192694
-76.5	saccade	0.0236241	0.00199264
-67.5	saccade	0.0186938	0.00283613
-58.5	saccade	0.0143501	0.00354903
-49.5	saccade	0.0104439	0.00417265
-40.5	saccade	0.00729732	0.00469923
-31.5	saccade	0.00493815	0.00512353
-22.5	saccade	0.00327736	0.00538362
-13.5	saccade	0.00218905	0.00546237
-4.5	saccade	0.00175216	0.00543334

## Sheet: EXP1_windows_onsets_offsets
type	p	blob_start_D	blob_end_D	id
saccade	0.00801019	-130.5	-31.5	js
perception	0	-553.5	-256.5	js
saccade	0.00801019	-157.5	-58.5	lo
perception	9.23928e-13	-535.5	-283.5	lo
saccade	0.00801019	-157.5	-58.5	ml
perception	0	-535.5	-166.5	ml
saccade	0.00801019	-157.5	-58.5	pc
perception	0	-643.5	-238.5	pc

## Sheet: EXP2_windows_onsets_offsets
type	p	blob_start_D	blob_end_D	id
saccade	0.00362894	-175.5	-67.5	am
perception	7.27756e-06	-409.5	-247.5	am
saccade	0.00153262	-175.5	-58.5	jg
perception	0.000603737	-454.5	-328.5	jg
saccade	5.27942e-07	-184.5	-4.5	js
perception	1.9984e-15	-535.5	-256.5	js
saccade	0.00362894	-166.5	-58.5	ml
perception	1.28206e-07	-472.5	-283.5	ml
saccade	2.43616e-05	-166.5	-13.5	pc
perception	2.22045e-16	-616.5	-328.5	pc
