# Supplementary material for: Perceptual decisions and oculomotor responses rely on temporally distinct streams of evidence
Source: Commun Biol. 2022 Mar 1;5:189. doi: 10.1038/s42003-022-03141-1 (PMC8888581; doi:10.1038/s42003-022-03141-1)
Supplement: Supplementary file 5 — Supplementary Data 2 [file 42003_2022_3141_MOESM5_ESM.xlsx]

## Sheet: RTdata
bin	id	rt
1	am_xp2	186
1	am_xp2	447
1	am_xp2	496
1	am_xp2	376
1	am_xp2	348
1	am_xp2	465
1	am_xp2	417
1	am_xp2	423
1	am_xp2	427
1	am_xp2	280
1	am_xp2	444
1	am_xp2	419
1	am_xp2	390
1	am_xp2	495
1	am_xp2	420
1	am_xp2	409
1	am_xp2	492
1	am_xp2	424
1	am_xp2	336
1	am_xp2	467
1	am_xp2	500
1	am_xp2	251
1	am_xp2	509
1	am_xp2	475
1	am_xp2	486
1	am_xp2	399
1	am_xp2	489
1	am_xp2	375
1	am_xp2	494
1	am_xp2	495
1	am_xp2	482
1	am_xp2	501
1	am_xp2	395
1	am_xp2	488
1	am_xp2	502
1	am_xp2	477
1	am_xp2	458
1	am_xp2	502
1	am_xp2	482
1	am_xp2	463
1	am_xp2	461
1	am_xp2	502
1	am_xp2	499
1	am_xp2	485
1	am_xp2	496
1	am_xp2	436
1	am_xp2	281
1	am_xp2	463
1	am_xp2	429
1	am_xp2	499
1	am_xp2	492
1	am_xp2	475
1	am_xp2	505
1	am_xp2	448
1	am_xp2	491
1	am_xp2	477
1	am_xp2	488
1	am_xp2	199
1	am_xp2	496
1	am_xp2	497
1	am_xp2	476
1	am_xp2	496
1	am_xp2	437
1	am_xp2	427
1	am_xp2	441
1	am_xp2	443
1	am_xp2	476
1	am_xp2	473
1	am_xp2	485
1	am_xp2	488
1	am_xp2	477
1	am_xp2	363
1	am_xp2	463
1	am_xp2	443
1	am_xp2	489
1	am_xp2	399
1	am_xp2	447
1	am_xp2	383
1	am_xp2	457
1	am_xp2	444
1	am_xp2	392
1	am_xp2	440
1	am_xp2	418
1	am_xp2	450
1	am_xp2	488
1	am_xp2	477
1	am_xp2	506
1	am_xp2	511
1	am_xp2	477
1	am_xp2	447
1	am_xp2	414
1	am_xp2	452
1	am_xp2	456
1	am_xp2	469
1	am_xp2	499
1	am_xp2	419
1	am_xp2	448
1	am_xp2	505
1	am_xp2	500
1	am_xp2	485
1	am_xp2	438
1	am_xp2	401
1	am_xp2	458
1	am_xp2	457
1	am_xp2	458
1	am_xp2	482
1	am_xp2	476
1	am_xp2	424
1	am_xp2	426
1	am_xp2	464
1	am_xp2	437
1	am_xp2	458
1	am_xp2	489
1	am_xp2	470
1	am_xp2	476
1	am_xp2	420
1	am_xp2	467
1	am_xp2	507
1	am_xp2	458
1	am_xp2	438
2	am_xp2	573
2	am_xp2	538
2	am_xp2	566
2	am_xp2	563
2	am_xp2	532
2	am_xp2	553
2	am_xp2	516
2	am_xp2	562
2	am_xp2	600
2	am_xp2	555
2	am_xp2	545
2	am_xp2	568
2	am_xp2	575
2	am_xp2	534
2	am_xp2	606
2	am_xp2	597
2	am_xp2	518
2	am_xp2	569
2	am_xp2	597
2	am_xp2	544
2	am_xp2	516
2	am_xp2	602
2	am_xp2	563
2	am_xp2	529
2	am_xp2	536
2	am_xp2	579
2	am_xp2	610
2	am_xp2	556
2	am_xp2	586
2	am_xp2	606
2	am_xp2	609
2	am_xp2	531
2	am_xp2	530
2	am_xp2	529
2	am_xp2	590
2	am_xp2	525
2	am_xp2	562
2	am_xp2	535
2	am_xp2	614
2	am_xp2	512
2	am_xp2	533
2	am_xp2	574
2	am_xp2	596
2	am_xp2	615
2	am_xp2	549
2	am_xp2	592
2	am_xp2	530
2	am_xp2	569
2	am_xp2	523
2	am_xp2	561
2	am_xp2	613
2	am_xp2	533
2	am_xp2	615
2	am_xp2	525
2	am_xp2	591
2	am_xp2	555
2	am_xp2	562
2	am_xp2	606
2	am_xp2	514
2	am_xp2	549
2	am_xp2	543
2	am_xp2	584
2	am_xp2	585
2	am_xp2	532
2	am_xp2	540
2	am_xp2	579
2	am_xp2	522
2	am_xp2	611
2	am_xp2	539
2	am_xp2	606
2	am_xp2	523
2	am_xp2	536
2	am_xp2	524
2	am_xp2	610
2	am_xp2	565
2	am_xp2	576
2	am_xp2	527
2	am_xp2	586
2	am_xp2	574
2	am_xp2	539
2	am_xp2	538
2	am_xp2	523
2	am_xp2	579
2	am_xp2	568
2	am_xp2	534
2	am_xp2	557
2	am_xp2	564
2	am_xp2	576
2	am_xp2	593
2	am_xp2	603
2	am_xp2	543
2	am_xp2	543
2	am_xp2	575
2	am_xp2	566
2	am_xp2	597
2	am_xp2	581
2	am_xp2	560
2	am_xp2	556
2	am_xp2	594
2	am_xp2	546
2	am_xp2	513
2	am_xp2	579
2	am_xp2	552
2	am_xp2	612
2	am_xp2	574
2	am_xp2	528
2	am_xp2	523
2	am_xp2	602
2	am_xp2	555
2	am_xp2	534
2	am_xp2	568
2	am_xp2	547
2	am_xp2	528
2	am_xp2	553
2	am_xp2	544
2	am_xp2	570
2	am_xp2	582
2	am_xp2	532
2	am_xp2	535
2	am_xp2	609
3	am_xp2	641
3	am_xp2	665
3	am_xp2	708
3	am_xp2	706
3	am_xp2	738
3	am_xp2	711
3	am_xp2	631
3	am_xp2	640
3	am_xp2	739
3	am_xp2	662
3	am_xp2	681
3	am_xp2	702
3	am_xp2	678
3	am_xp2	742
3	am_xp2	732
3	am_xp2	742
3	am_xp2	736
3	am_xp2	649
3	am_xp2	624
3	am_xp2	645
3	am_xp2	629
3	am_xp2	664
3	am_xp2	678
3	am_xp2	685
3	am_xp2	690
3	am_xp2	634
3	am_xp2	663
3	am_xp2	667
3	am_xp2	624
3	am_xp2	675
3	am_xp2	645
3	am_xp2	643
3	am_xp2	661
3	am_xp2	750
3	am_xp2	746
3	am_xp2	738
3	am_xp2	729
3	am_xp2	712
3	am_xp2	638
3	am_xp2	623
3	am_xp2	687
3	am_xp2	669
3	am_xp2	649
3	am_xp2	620
3	am_xp2	699
3	am_xp2	629
3	am_xp2	646
3	am_xp2	616
3	am_xp2	721
3	am_xp2	679
3	am_xp2	640
3	am_xp2	687
3	am_xp2	729
3	am_xp2	703
3	am_xp2	637
3	am_xp2	630
3	am_xp2	624
3	am_xp2	724
3	am_xp2	653
3	am_xp2	619
3	am_xp2	671
3	am_xp2	621
3	am_xp2	663
3	am_xp2	691
3	am_xp2	666
3	am_xp2	645
3	am_xp2	678
3	am_xp2	696
3	am_xp2	735
3	am_xp2	631
3	am_xp2	710
3	am_xp2	669
3	am_xp2	701
3	am_xp2	710
3	am_xp2	656
3	am_xp2	632
3	am_xp2	716
3	am_xp2	671
3	am_xp2	724
3	am_xp2	732
3	am_xp2	679
3	am_xp2	659
3	am_xp2	708
3	am_xp2	689
3	am_xp2	746
3	am_xp2	671
3	am_xp2	627
3	am_xp2	720
3	am_xp2	742
3	am_xp2	727
3	am_xp2	707
3	am_xp2	687
3	am_xp2	669
3	am_xp2	701
3	am_xp2	678
3	am_xp2	689
3	am_xp2	637
3	am_xp2	694
3	am_xp2	727
3	am_xp2	680
3	am_xp2	635
3	am_xp2	749
3	am_xp2	731
3	am_xp2	729
3	am_xp2	695
3	am_xp2	692
3	am_xp2	635
3	am_xp2	621
3	am_xp2	701
3	am_xp2	735
3	am_xp2	722
3	am_xp2	669
3	am_xp2	694
3	am_xp2	622
3	am_xp2	682
3	am_xp2	627
3	am_xp2	626
3	am_xp2	689
4	am_xp2	978
4	am_xp2	956
4	am_xp2	837
4	am_xp2	876
4	am_xp2	770
4	am_xp2	938
4	am_xp2	751
4	am_xp2	779
4	am_xp2	861
4	am_xp2	943
4	am_xp2	800
4	am_xp2	786
4	am_xp2	900
4	am_xp2	901
4	am_xp2	751
4	am_xp2	768
4	am_xp2	787
4	am_xp2	949
4	am_xp2	866
4	am_xp2	766
4	am_xp2	783
4	am_xp2	877
4	am_xp2	981
4	am_xp2	819
4	am_xp2	760
4	am_xp2	845
4	am_xp2	870
4	am_xp2	943
4	am_xp2	830
4	am_xp2	927
4	am_xp2	906
4	am_xp2	949
4	am_xp2	941
4	am_xp2	865
4	am_xp2	856
4	am_xp2	997
4	am_xp2	824
4	am_xp2	796
4	am_xp2	960
4	am_xp2	861
4	am_xp2	779
4	am_xp2	753
4	am_xp2	835
4	am_xp2	808
4	am_xp2	752
4	am_xp2	772
4	am_xp2	942
4	am_xp2	858
4	am_xp2	763
4	am_xp2	939
4	am_xp2	942
4	am_xp2	820
4	am_xp2	826
4	am_xp2	757
4	am_xp2	754
4	am_xp2	908
4	am_xp2	817
4	am_xp2	823
4	am_xp2	786
4	am_xp2	921
4	am_xp2	877
4	am_xp2	863
4	am_xp2	848
4	am_xp2	771
4	am_xp2	879
4	am_xp2	940
4	am_xp2	766
4	am_xp2	786
4	am_xp2	832
4	am_xp2	765
4	am_xp2	883
4	am_xp2	895
4	am_xp2	751
4	am_xp2	934
4	am_xp2	763
4	am_xp2	976
4	am_xp2	906
4	am_xp2	865
4	am_xp2	783
4	am_xp2	840
4	am_xp2	963
4	am_xp2	841
4	am_xp2	823
4	am_xp2	792
4	am_xp2	790
4	am_xp2	797
4	am_xp2	818
4	am_xp2	825
4	am_xp2	832
4	am_xp2	895
4	am_xp2	931
4	am_xp2	787
4	am_xp2	855
4	am_xp2	764
4	am_xp2	783
4	am_xp2	787
4	am_xp2	939
4	am_xp2	818
4	am_xp2	777
4	am_xp2	842
4	am_xp2	767
4	am_xp2	910
4	am_xp2	889
4	am_xp2	758
4	am_xp2	809
4	am_xp2	784
4	am_xp2	906
4	am_xp2	807
4	am_xp2	811
4	am_xp2	782
4	am_xp2	936
4	am_xp2	808
4	am_xp2	778
4	am_xp2	889
4	am_xp2	968
4	am_xp2	877
4	am_xp2	941
4	am_xp2	821
4	am_xp2	777
1	gm_xp3	325
1	gm_xp3	420
1	gm_xp3	474
1	gm_xp3	489
1	gm_xp3	402
1	gm_xp3	441
1	gm_xp3	383
1	gm_xp3	423
1	gm_xp3	535
1	gm_xp3	523
1	gm_xp3	359
1	gm_xp3	463
1	gm_xp3	477
1	gm_xp3	479
1	gm_xp3	464
1	gm_xp3	512
1	gm_xp3	521
1	gm_xp3	410
1	gm_xp3	534
1	gm_xp3	510
1	gm_xp3	366
1	gm_xp3	364
1	gm_xp3	492
1	gm_xp3	491
1	gm_xp3	494
1	gm_xp3	493
1	gm_xp3	471
1	gm_xp3	524
1	gm_xp3	522
1	gm_xp3	446
1	gm_xp3	474
1	gm_xp3	484
1	gm_xp3	442
1	gm_xp3	496
1	gm_xp3	326
1	gm_xp3	316
1	gm_xp3	534
1	gm_xp3	515
1	gm_xp3	423
1	gm_xp3	380
1	gm_xp3	470
1	gm_xp3	465
1	gm_xp3	535
1	gm_xp3	471
1	gm_xp3	417
1	gm_xp3	523
1	gm_xp3	470
1	gm_xp3	375
1	gm_xp3	462
1	gm_xp3	499
1	gm_xp3	454
1	gm_xp3	440
1	gm_xp3	481
1	gm_xp3	486
1	gm_xp3	507
1	gm_xp3	430
1	gm_xp3	523
1	gm_xp3	441
1	gm_xp3	474
1	gm_xp3	445
1	gm_xp3	531
1	gm_xp3	512
1	gm_xp3	525
1	gm_xp3	514
1	gm_xp3	524
1	gm_xp3	444
1	gm_xp3	394
1	gm_xp3	530
1	gm_xp3	526
1	gm_xp3	514
1	gm_xp3	496
1	gm_xp3	424
1	gm_xp3	499
1	gm_xp3	532
1	gm_xp3	506
1	gm_xp3	332
1	gm_xp3	441
1	gm_xp3	489
1	gm_xp3	478
1	gm_xp3	507
1	gm_xp3	512
1	gm_xp3	501
1	gm_xp3	497
1	gm_xp3	534
1	gm_xp3	442
1	gm_xp3	503
1	gm_xp3	448
1	gm_xp3	456
1	gm_xp3	210
1	gm_xp3	406
1	gm_xp3	506
1	gm_xp3	466
1	gm_xp3	407
1	gm_xp3	457
1	gm_xp3	490
1	gm_xp3	534
1	gm_xp3	537
1	gm_xp3	535
1	gm_xp3	528
1	gm_xp3	517
1	gm_xp3	519
1	gm_xp3	427
1	gm_xp3	363
1	gm_xp3	488
1	gm_xp3	494
1	gm_xp3	393
1	gm_xp3	456
1	gm_xp3	452
1	gm_xp3	508
1	gm_xp3	459
1	gm_xp3	362
1	gm_xp3	272
1	gm_xp3	505
1	gm_xp3	377
1	gm_xp3	510
1	gm_xp3	380
1	gm_xp3	520
1	gm_xp3	464
1	gm_xp3	448
1	gm_xp3	416
1	gm_xp3	482
1	gm_xp3	515
1	gm_xp3	536
1	gm_xp3	506
1	gm_xp3	484
1	gm_xp3	530
1	gm_xp3	356
1	gm_xp3	501
1	gm_xp3	463
1	gm_xp3	413
1	gm_xp3	482
1	gm_xp3	460
1	gm_xp3	493
1	gm_xp3	407
1	gm_xp3	354
1	gm_xp3	434
1	gm_xp3	498
1	gm_xp3	441
1	gm_xp3	325
1	gm_xp3	454
1	gm_xp3	480
1	gm_xp3	437
1	gm_xp3	452
1	gm_xp3	523
1	gm_xp3	488
1	gm_xp3	357
1	gm_xp3	485
1	gm_xp3	426
1	gm_xp3	426
1	gm_xp3	441
1	gm_xp3	353
1	gm_xp3	508
1	gm_xp3	443
1	gm_xp3	476
1	gm_xp3	405
1	gm_xp3	459
1	gm_xp3	495
1	gm_xp3	470
1	gm_xp3	373
1	gm_xp3	446
1	gm_xp3	426
1	gm_xp3	463
1	gm_xp3	478
1	gm_xp3	532
1	gm_xp3	452
1	gm_xp3	453
1	gm_xp3	504
1	gm_xp3	478
1	gm_xp3	439
1	gm_xp3	396
1	gm_xp3	362
1	gm_xp3	445
1	gm_xp3	439
1	gm_xp3	353
1	gm_xp3	416
1	gm_xp3	498
1	gm_xp3	506
1	gm_xp3	525
1	gm_xp3	515
1	gm_xp3	453
1	gm_xp3	508
1	gm_xp3	506
1	gm_xp3	485
1	gm_xp3	510
1	gm_xp3	492
1	gm_xp3	523
1	gm_xp3	530
1	gm_xp3	442
1	gm_xp3	439
1	gm_xp3	442
1	gm_xp3	496
1	gm_xp3	472
1	gm_xp3	495
1	gm_xp3	474
1	gm_xp3	518
1	gm_xp3	403
1	gm_xp3	493
1	gm_xp3	528
1	gm_xp3	503
1	gm_xp3	487
1	gm_xp3	522
1	gm_xp3	532
1	gm_xp3	510
1	gm_xp3	533
1	gm_xp3	489
1	gm_xp3	450
1	gm_xp3	454
1	gm_xp3	414
1	gm_xp3	481
1	gm_xp3	426
1	gm_xp3	505
1	gm_xp3	457
1	gm_xp3	482
1	gm_xp3	405
1	gm_xp3	464
1	gm_xp3	531
1	gm_xp3	508
1	gm_xp3	469
1	gm_xp3	454
1	gm_xp3	406
1	gm_xp3	432
1	gm_xp3	492
1	gm_xp3	529
1	gm_xp3	501
1	gm_xp3	427
1	gm_xp3	511
1	gm_xp3	434
2	gm_xp3	562
2	gm_xp3	602
2	gm_xp3	585
2	gm_xp3	569
2	gm_xp3	546
2	gm_xp3	586
2	gm_xp3	542
2	gm_xp3	578
2	gm_xp3	594
2	gm_xp3	635
2	gm_xp3	591
2	gm_xp3	616
2	gm_xp3	588
2	gm_xp3	573
2	gm_xp3	618
2	gm_xp3	578
2	gm_xp3	593
2	gm_xp3	551
2	gm_xp3	575
2	gm_xp3	622
2	gm_xp3	567
2	gm_xp3	605
2	gm_xp3	550
2	gm_xp3	587
2	gm_xp3	597
2	gm_xp3	586
2	gm_xp3	598
2	gm_xp3	556
2	gm_xp3	617
2	gm_xp3	585
2	gm_xp3	619
2	gm_xp3	632
2	gm_xp3	541
2	gm_xp3	616
2	gm_xp3	621
2	gm_xp3	581
2	gm_xp3	613
2	gm_xp3	585
2	gm_xp3	632
2	gm_xp3	608
2	gm_xp3	545
2	gm_xp3	624
2	gm_xp3	618
2	gm_xp3	599
2	gm_xp3	635
2	gm_xp3	570
2	gm_xp3	586
2	gm_xp3	597
2	gm_xp3	564
2	gm_xp3	634
2	gm_xp3	572
2	gm_xp3	540
2	gm_xp3	599
2	gm_xp3	627
2	gm_xp3	571
2	gm_xp3	628
2	gm_xp3	622
2	gm_xp3	541
2	gm_xp3	588
2	gm_xp3	553
2	gm_xp3	591
2	gm_xp3	557
2	gm_xp3	572
2	gm_xp3	608
2	gm_xp3	591
2	gm_xp3	619
2	gm_xp3	538
2	gm_xp3	622
2	gm_xp3	604
2	gm_xp3	637
2	gm_xp3	592
2	gm_xp3	615
2	gm_xp3	575
2	gm_xp3	549
2	gm_xp3	548
2	gm_xp3	589
2	gm_xp3	543
2	gm_xp3	591
2	gm_xp3	555
2	gm_xp3	578
2	gm_xp3	591
2	gm_xp3	584
2	gm_xp3	573
2	gm_xp3	610
2	gm_xp3	632
2	gm_xp3	631
2	gm_xp3	579
2	gm_xp3	628
2	gm_xp3	605
2	gm_xp3	588
2	gm_xp3	605
2	gm_xp3	603
2	gm_xp3	574
2	gm_xp3	538
2	gm_xp3	632
2	gm_xp3	586
2	gm_xp3	618
2	gm_xp3	596
2	gm_xp3	617
2	gm_xp3	593
2	gm_xp3	601
2	gm_xp3	589
2	gm_xp3	630
2	gm_xp3	587
2	gm_xp3	538
2	gm_xp3	590
2	gm_xp3	615
2	gm_xp3	638
2	gm_xp3	539
2	gm_xp3	562
2	gm_xp3	623
2	gm_xp3	623
2	gm_xp3	575
2	gm_xp3	618
2	gm_xp3	552
2	gm_xp3	549
2	gm_xp3	582
2	gm_xp3	593
2	gm_xp3	630
2	gm_xp3	581
2	gm_xp3	562
2	gm_xp3	621
2	gm_xp3	571
2	gm_xp3	601
2	gm_xp3	611
2	gm_xp3	607
2	gm_xp3	581
2	gm_xp3	557
2	gm_xp3	561
2	gm_xp3	547
2	gm_xp3	538
2	gm_xp3	637
2	gm_xp3	633
2	gm_xp3	612
2	gm_xp3	632
2	gm_xp3	622
2	gm_xp3	551
2	gm_xp3	597
2	gm_xp3	549
2	gm_xp3	618
2	gm_xp3	584
2	gm_xp3	629
2	gm_xp3	602
2	gm_xp3	557
2	gm_xp3	553
2	gm_xp3	550
2	gm_xp3	594
2	gm_xp3	618
2	gm_xp3	631
2	gm_xp3	587
2	gm_xp3	604
2	gm_xp3	544
2	gm_xp3	575
2	gm_xp3	572
2	gm_xp3	596
2	gm_xp3	539
2	gm_xp3	616
2	gm_xp3	549
2	gm_xp3	555
2	gm_xp3	555
2	gm_xp3	599
2	gm_xp3	622
2	gm_xp3	573
2	gm_xp3	542
2	gm_xp3	565
2	gm_xp3	573
2	gm_xp3	595
2	gm_xp3	628
2	gm_xp3	599
2	gm_xp3	620
2	gm_xp3	630
2	gm_xp3	567
2	gm_xp3	559
2	gm_xp3	634
2	gm_xp3	578
2	gm_xp3	616
2	gm_xp3	606
2	gm_xp3	614
2	gm_xp3	573
2	gm_xp3	625
2	gm_xp3	558
2	gm_xp3	597
2	gm_xp3	547
2	gm_xp3	627
2	gm_xp3	549
2	gm_xp3	596
2	gm_xp3	587
2	gm_xp3	564
2	gm_xp3	629
2	gm_xp3	564
2	gm_xp3	576
2	gm_xp3	607
2	gm_xp3	626
2	gm_xp3	614
2	gm_xp3	589
2	gm_xp3	574
2	gm_xp3	546
2	gm_xp3	616
2	gm_xp3	616
2	gm_xp3	586
2	gm_xp3	582
2	gm_xp3	559
2	gm_xp3	562
2	gm_xp3	545
2	gm_xp3	565
2	gm_xp3	621
2	gm_xp3	539
2	gm_xp3	558
2	gm_xp3	595
2	gm_xp3	544
2	gm_xp3	602
2	gm_xp3	599
2	gm_xp3	557
2	gm_xp3	569
2	gm_xp3	542
2	gm_xp3	638
2	gm_xp3	621
2	gm_xp3	626
2	gm_xp3	585
2	gm_xp3	550
2	gm_xp3	542
2	gm_xp3	553
2	gm_xp3	612
2	gm_xp3	598
2	gm_xp3	574
2	gm_xp3	551
2	gm_xp3	556
2	gm_xp3	541
3	gm_xp3	666
3	gm_xp3	701
3	gm_xp3	644
3	gm_xp3	671
3	gm_xp3	710
3	gm_xp3	714
3	gm_xp3	661
3	gm_xp3	718
3	gm_xp3	743
3	gm_xp3	733
3	gm_xp3	739
3	gm_xp3	652
3	gm_xp3	715
3	gm_xp3	727
3	gm_xp3	644
3	gm_xp3	710
3	gm_xp3	647
3	gm_xp3	654
3	gm_xp3	706
3	gm_xp3	746
3	gm_xp3	648
3	gm_xp3	738
3	gm_xp3	707
3	gm_xp3	730
3	gm_xp3	651
3	gm_xp3	694
3	gm_xp3	740
3	gm_xp3	745
3	gm_xp3	703
3	gm_xp3	640
3	gm_xp3	745
3	gm_xp3	652
3	gm_xp3	734
3	gm_xp3	702
3	gm_xp3	671
3	gm_xp3	700
3	gm_xp3	714
3	gm_xp3	649
3	gm_xp3	643
3	gm_xp3	652
3	gm_xp3	721
3	gm_xp3	644
3	gm_xp3	649
3	gm_xp3	685
3	gm_xp3	668
3	gm_xp3	675
3	gm_xp3	685
3	gm_xp3	685
3	gm_xp3	651
3	gm_xp3	732
3	gm_xp3	675
3	gm_xp3	723
3	gm_xp3	729
3	gm_xp3	723
3	gm_xp3	732
3	gm_xp3	733
3	gm_xp3	677
3	gm_xp3	730
3	gm_xp3	663
3	gm_xp3	729
3	gm_xp3	719
3	gm_xp3	717
3	gm_xp3	645
3	gm_xp3	649
3	gm_xp3	703
3	gm_xp3	662
3	gm_xp3	700
3	gm_xp3	699
3	gm_xp3	728
3	gm_xp3	728
3	gm_xp3	701
3	gm_xp3	657
3	gm_xp3	645
3	gm_xp3	698
3	gm_xp3	677
3	gm_xp3	698
3	gm_xp3	746
3	gm_xp3	715
3	gm_xp3	651
3	gm_xp3	688
3	gm_xp3	687
3	gm_xp3	733
3	gm_xp3	686
3	gm_xp3	676
3	gm_xp3	747
3	gm_xp3	696
3	gm_xp3	671
3	gm_xp3	714
3	gm_xp3	650
3	gm_xp3	707
3	gm_xp3	686
3	gm_xp3	727
3	gm_xp3	707
3	gm_xp3	723
3	gm_xp3	681
3	gm_xp3	678
3	gm_xp3	659
3	gm_xp3	710
3	gm_xp3	639
3	gm_xp3	664
3	gm_xp3	664
3	gm_xp3	673
3	gm_xp3	641
3	gm_xp3	716
3	gm_xp3	670
3	gm_xp3	727
3	gm_xp3	710
3	gm_xp3	655
3	gm_xp3	666
3	gm_xp3	688
3	gm_xp3	703
3	gm_xp3	710
3	gm_xp3	740
3	gm_xp3	653
3	gm_xp3	707
3	gm_xp3	663
3	gm_xp3	647
3	gm_xp3	685
3	gm_xp3	666
3	gm_xp3	678
3	gm_xp3	716
3	gm_xp3	713
3	gm_xp3	735
3	gm_xp3	640
3	gm_xp3	682
3	gm_xp3	677
3	gm_xp3	707
3	gm_xp3	695
3	gm_xp3	670
3	gm_xp3	660
3	gm_xp3	639
3	gm_xp3	663
3	gm_xp3	684
3	gm_xp3	659
3	gm_xp3	650
3	gm_xp3	696
3	gm_xp3	649
3	gm_xp3	662
3	gm_xp3	651
3	gm_xp3	736
3	gm_xp3	684
3	gm_xp3	647
3	gm_xp3	711
3	gm_xp3	716
3	gm_xp3	691
3	gm_xp3	744
3	gm_xp3	683
3	gm_xp3	671
3	gm_xp3	644
3	gm_xp3	657
3	gm_xp3	654
3	gm_xp3	639
3	gm_xp3	690
3	gm_xp3	640
3	gm_xp3	672
3	gm_xp3	647
3	gm_xp3	700
3	gm_xp3	694
3	gm_xp3	727
3	gm_xp3	671
3	gm_xp3	679
3	gm_xp3	723
3	gm_xp3	746
3	gm_xp3	713
3	gm_xp3	671
3	gm_xp3	706
3	gm_xp3	732
3	gm_xp3	653
3	gm_xp3	674
3	gm_xp3	701
3	gm_xp3	653
3	gm_xp3	659
3	gm_xp3	686
3	gm_xp3	702
3	gm_xp3	736
3	gm_xp3	639
3	gm_xp3	751
3	gm_xp3	681
3	gm_xp3	730
3	gm_xp3	725
3	gm_xp3	671
3	gm_xp3	656
3	gm_xp3	711
3	gm_xp3	681
3	gm_xp3	641
3	gm_xp3	715
3	gm_xp3	735
3	gm_xp3	743
3	gm_xp3	678
3	gm_xp3	709
3	gm_xp3	718
3	gm_xp3	748
3	gm_xp3	661
3	gm_xp3	725
3	gm_xp3	655
3	gm_xp3	643
3	gm_xp3	655
3	gm_xp3	658
3	gm_xp3	651
3	gm_xp3	734
3	gm_xp3	686
3	gm_xp3	741
3	gm_xp3	722
3	gm_xp3	674
3	gm_xp3	658
3	gm_xp3	699
3	gm_xp3	679
3	gm_xp3	700
3	gm_xp3	750
3	gm_xp3	651
3	gm_xp3	639
3	gm_xp3	727
3	gm_xp3	701
3	gm_xp3	642
3	gm_xp3	724
3	gm_xp3	643
3	gm_xp3	651
3	gm_xp3	690
3	gm_xp3	711
3	gm_xp3	691
3	gm_xp3	750
3	gm_xp3	687
3	gm_xp3	716
3	gm_xp3	696
3	gm_xp3	737
3	gm_xp3	741
4	gm_xp3	806
4	gm_xp3	897
4	gm_xp3	789
4	gm_xp3	799
4	gm_xp3	779
4	gm_xp3	891
4	gm_xp3	880
4	gm_xp3	893
4	gm_xp3	879
4	gm_xp3	805
4	gm_xp3	759
4	gm_xp3	914
4	gm_xp3	882
4	gm_xp3	796
4	gm_xp3	770
4	gm_xp3	872
4	gm_xp3	799
4	gm_xp3	838
4	gm_xp3	756
4	gm_xp3	804
4	gm_xp3	822
4	gm_xp3	762
4	gm_xp3	763
4	gm_xp3	826
4	gm_xp3	868
4	gm_xp3	765
4	gm_xp3	864
4	gm_xp3	795
4	gm_xp3	860
4	gm_xp3	805
4	gm_xp3	842
4	gm_xp3	894
4	gm_xp3	904
4	gm_xp3	865
4	gm_xp3	792
4	gm_xp3	882
4	gm_xp3	761
4	gm_xp3	799
4	gm_xp3	900
4	gm_xp3	803
4	gm_xp3	772
4	gm_xp3	761
4	gm_xp3	790
4	gm_xp3	798
4	gm_xp3	765
4	gm_xp3	787
4	gm_xp3	890
4	gm_xp3	784
4	gm_xp3	770
4	gm_xp3	812
4	gm_xp3	853
4	gm_xp3	951
4	gm_xp3	961
4	gm_xp3	880
4	gm_xp3	774
4	gm_xp3	925
4	gm_xp3	815
4	gm_xp3	785
4	gm_xp3	868
4	gm_xp3	849
4	gm_xp3	804
4	gm_xp3	961
4	gm_xp3	963
4	gm_xp3	786
4	gm_xp3	796
4	gm_xp3	753
4	gm_xp3	930
4	gm_xp3	806
4	gm_xp3	796
4	gm_xp3	850
4	gm_xp3	807
4	gm_xp3	785
4	gm_xp3	877
4	gm_xp3	762
4	gm_xp3	889
4	gm_xp3	811
4	gm_xp3	795
4	gm_xp3	833
4	gm_xp3	890
4	gm_xp3	809
4	gm_xp3	769
4	gm_xp3	887
4	gm_xp3	849
4	gm_xp3	790
4	gm_xp3	900
4	gm_xp3	803
4	gm_xp3	792
4	gm_xp3	828
4	gm_xp3	801
4	gm_xp3	974
4	gm_xp3	882
4	gm_xp3	757
4	gm_xp3	788
4	gm_xp3	898
4	gm_xp3	951
4	gm_xp3	967
4	gm_xp3	954
4	gm_xp3	843
4	gm_xp3	794
4	gm_xp3	791
4	gm_xp3	814
4	gm_xp3	762
4	gm_xp3	793
4	gm_xp3	911
4	gm_xp3	887
4	gm_xp3	821
4	gm_xp3	792
4	gm_xp3	969
4	gm_xp3	767
4	gm_xp3	884
4	gm_xp3	828
4	gm_xp3	804
4	gm_xp3	855
4	gm_xp3	799
4	gm_xp3	761
4	gm_xp3	767
4	gm_xp3	946
4	gm_xp3	770
4	gm_xp3	897
4	gm_xp3	910
4	gm_xp3	834
4	gm_xp3	830
4	gm_xp3	914
4	gm_xp3	761
4	gm_xp3	925
4	gm_xp3	947
4	gm_xp3	792
4	gm_xp3	824
4	gm_xp3	761
4	gm_xp3	805
4	gm_xp3	779
4	gm_xp3	957
4	gm_xp3	918
4	gm_xp3	769
4	gm_xp3	760
4	gm_xp3	898
4	gm_xp3	819
4	gm_xp3	763
4	gm_xp3	816
4	gm_xp3	825
4	gm_xp3	852
4	gm_xp3	805
4	gm_xp3	968
4	gm_xp3	828
4	gm_xp3	898
4	gm_xp3	772
4	gm_xp3	864
4	gm_xp3	811
4	gm_xp3	875
4	gm_xp3	855
4	gm_xp3	932
4	gm_xp3	863
4	gm_xp3	783
4	gm_xp3	968
4	gm_xp3	761
4	gm_xp3	806
4	gm_xp3	807
4	gm_xp3	795
4	gm_xp3	764
4	gm_xp3	911
4	gm_xp3	792
4	gm_xp3	774
4	gm_xp3	816
4	gm_xp3	838
4	gm_xp3	820
4	gm_xp3	866
4	gm_xp3	858
4	gm_xp3	788
4	gm_xp3	891
4	gm_xp3	875
4	gm_xp3	867
4	gm_xp3	801
4	gm_xp3	783
4	gm_xp3	887
4	gm_xp3	777
4	gm_xp3	777
4	gm_xp3	926
4	gm_xp3	787
4	gm_xp3	962
4	gm_xp3	763
4	gm_xp3	891
4	gm_xp3	898
4	gm_xp3	820
4	gm_xp3	835
4	gm_xp3	925
4	gm_xp3	816
4	gm_xp3	800
4	gm_xp3	788
4	gm_xp3	878
4	gm_xp3	907
4	gm_xp3	838
4	gm_xp3	841
4	gm_xp3	876
4	gm_xp3	825
4	gm_xp3	864
4	gm_xp3	804
4	gm_xp3	852
4	gm_xp3	936
4	gm_xp3	864
4	gm_xp3	817
4	gm_xp3	824
4	gm_xp3	920
4	gm_xp3	867
4	gm_xp3	944
4	gm_xp3	793
4	gm_xp3	821
4	gm_xp3	846
4	gm_xp3	852
4	gm_xp3	823
4	gm_xp3	763
4	gm_xp3	875
4	gm_xp3	806
4	gm_xp3	756
4	gm_xp3	830
4	gm_xp3	828
4	gm_xp3	772
4	gm_xp3	801
4	gm_xp3	781
4	gm_xp3	853
4	gm_xp3	801
4	gm_xp3	759
4	gm_xp3	817
4	gm_xp3	760
4	gm_xp3	896
4	gm_xp3	893
4	gm_xp3	755
1	hc_xp3	434
1	hc_xp3	442
1	hc_xp3	402
1	hc_xp3	422
1	hc_xp3	393
1	hc_xp3	326
1	hc_xp3	311
1	hc_xp3	395
1	hc_xp3	264
1	hc_xp3	439
1	hc_xp3	426
1	hc_xp3	406
1	hc_xp3	371
1	hc_xp3	436
1	hc_xp3	356
1	hc_xp3	405
1	hc_xp3	371
1	hc_xp3	402
1	hc_xp3	378
1	hc_xp3	429
1	hc_xp3	384
1	hc_xp3	379
1	hc_xp3	365
1	hc_xp3	415
1	hc_xp3	428
1	hc_xp3	368
1	hc_xp3	407
1	hc_xp3	376
1	hc_xp3	343
1	hc_xp3	390
1	hc_xp3	428
1	hc_xp3	366
1	hc_xp3	442
1	hc_xp3	427
1	hc_xp3	431
1	hc_xp3	423
1	hc_xp3	427
1	hc_xp3	435
1	hc_xp3	379
1	hc_xp3	431
1	hc_xp3	419
1	hc_xp3	367
1	hc_xp3	421
1	hc_xp3	438
1	hc_xp3	372
1	hc_xp3	409
1	hc_xp3	383
1	hc_xp3	441
1	hc_xp3	413
1	hc_xp3	419
1	hc_xp3	427
1	hc_xp3	415
1	hc_xp3	375
1	hc_xp3	434
1	hc_xp3	401
1	hc_xp3	416
1	hc_xp3	442
1	hc_xp3	425
1	hc_xp3	410
1	hc_xp3	418
1	hc_xp3	389
1	hc_xp3	417
1	hc_xp3	409
1	hc_xp3	437
1	hc_xp3	382
1	hc_xp3	440
1	hc_xp3	395
1	hc_xp3	404
1	hc_xp3	359
1	hc_xp3	439
1	hc_xp3	423
1	hc_xp3	344
1	hc_xp3	415
1	hc_xp3	424
1	hc_xp3	405
1	hc_xp3	389
1	hc_xp3	433
1	hc_xp3	397
1	hc_xp3	367
1	hc_xp3	414
1	hc_xp3	429
1	hc_xp3	351
1	hc_xp3	414
1	hc_xp3	403
1	hc_xp3	353
1	hc_xp3	396
1	hc_xp3	406
1	hc_xp3	356
1	hc_xp3	361
1	hc_xp3	404
1	hc_xp3	381
1	hc_xp3	377
1	hc_xp3	364
1	hc_xp3	416
1	hc_xp3	346
1	hc_xp3	341
1	hc_xp3	315
1	hc_xp3	346
1	hc_xp3	428
1	hc_xp3	351
1	hc_xp3	389
1	hc_xp3	407
1	hc_xp3	338
1	hc_xp3	429
1	hc_xp3	357
1	hc_xp3	431
1	hc_xp3	418
1	hc_xp3	429
1	hc_xp3	398
1	hc_xp3	432
1	hc_xp3	366
1	hc_xp3	405
1	hc_xp3	422
1	hc_xp3	355
1	hc_xp3	314
1	hc_xp3	391
1	hc_xp3	342
1	hc_xp3	384
1	hc_xp3	354
1	hc_xp3	308
1	hc_xp3	382
1	hc_xp3	322
1	hc_xp3	340
1	hc_xp3	314
1	hc_xp3	354
1	hc_xp3	290
1	hc_xp3	304
1	hc_xp3	352
1	hc_xp3	321
1	hc_xp3	381
1	hc_xp3	425
1	hc_xp3	409
1	hc_xp3	395
1	hc_xp3	333
1	hc_xp3	342
1	hc_xp3	332
1	hc_xp3	384
1	hc_xp3	429
1	hc_xp3	378
1	hc_xp3	294
1	hc_xp3	369
1	hc_xp3	370
1	hc_xp3	381
1	hc_xp3	425
1	hc_xp3	331
1	hc_xp3	350
1	hc_xp3	440
1	hc_xp3	365
1	hc_xp3	345
1	hc_xp3	436
1	hc_xp3	404
1	hc_xp3	409
1	hc_xp3	420
1	hc_xp3	366
1	hc_xp3	438
1	hc_xp3	361
1	hc_xp3	341
1	hc_xp3	429
1	hc_xp3	436
1	hc_xp3	437
1	hc_xp3	337
1	hc_xp3	405
1	hc_xp3	343
1	hc_xp3	341
1	hc_xp3	335
1	hc_xp3	437
1	hc_xp3	432
1	hc_xp3	405
1	hc_xp3	429
1	hc_xp3	434
1	hc_xp3	406
1	hc_xp3	346
1	hc_xp3	435
1	hc_xp3	373
1	hc_xp3	419
1	hc_xp3	412
1	hc_xp3	424
1	hc_xp3	391
1	hc_xp3	401
1	hc_xp3	379
1	hc_xp3	374
1	hc_xp3	341
1	hc_xp3	356
1	hc_xp3	360
1	hc_xp3	405
1	hc_xp3	419
1	hc_xp3	372
1	hc_xp3	374
1	hc_xp3	368
1	hc_xp3	400
1	hc_xp3	413
1	hc_xp3	326
1	hc_xp3	341
1	hc_xp3	334
1	hc_xp3	375
1	hc_xp3	383
1	hc_xp3	368
1	hc_xp3	414
1	hc_xp3	380
1	hc_xp3	423
1	hc_xp3	407
1	hc_xp3	422
1	hc_xp3	405
1	hc_xp3	386
1	hc_xp3	400
1	hc_xp3	405
1	hc_xp3	418
1	hc_xp3	428
1	hc_xp3	420
1	hc_xp3	352
1	hc_xp3	385
1	hc_xp3	421
1	hc_xp3	350
1	hc_xp3	384
1	hc_xp3	364
1	hc_xp3	374
1	hc_xp3	397
1	hc_xp3	416
1	hc_xp3	429
1	hc_xp3	431
1	hc_xp3	408
1	hc_xp3	414
1	hc_xp3	364
1	hc_xp3	387
1	hc_xp3	375
1	hc_xp3	411
1	hc_xp3	425
1	hc_xp3	376
1	hc_xp3	410
1	hc_xp3	432
1	hc_xp3	402
1	hc_xp3	341
1	hc_xp3	368
1	hc_xp3	369
1	hc_xp3	379
1	hc_xp3	427
1	hc_xp3	399
1	hc_xp3	402
1	hc_xp3	395
1	hc_xp3	345
1	hc_xp3	438
1	hc_xp3	424
1	hc_xp3	389
1	hc_xp3	412
1	hc_xp3	366
1	hc_xp3	374
1	hc_xp3	431
1	hc_xp3	438
1	hc_xp3	393
1	hc_xp3	419
1	hc_xp3	397
1	hc_xp3	427
1	hc_xp3	423
1	hc_xp3	439
1	hc_xp3	410
1	hc_xp3	436
1	hc_xp3	422
1	hc_xp3	427
1	hc_xp3	427
1	hc_xp3	436
1	hc_xp3	428
2	hc_xp3	456
2	hc_xp3	501
2	hc_xp3	449
2	hc_xp3	458
2	hc_xp3	490
2	hc_xp3	447
2	hc_xp3	460
2	hc_xp3	480
2	hc_xp3	462
2	hc_xp3	476
2	hc_xp3	488
2	hc_xp3	507
2	hc_xp3	488
2	hc_xp3	449
2	hc_xp3	467
2	hc_xp3	496
2	hc_xp3	484
2	hc_xp3	498
2	hc_xp3	449
2	hc_xp3	484
2	hc_xp3	495
2	hc_xp3	467
2	hc_xp3	488
2	hc_xp3	493
2	hc_xp3	459
2	hc_xp3	459
2	hc_xp3	448
2	hc_xp3	501
2	hc_xp3	490
2	hc_xp3	459
2	hc_xp3	511
2	hc_xp3	458
2	hc_xp3	447
2	hc_xp3	488
2	hc_xp3	473
2	hc_xp3	475
2	hc_xp3	494
2	hc_xp3	499
2	hc_xp3	477
2	hc_xp3	501
2	hc_xp3	457
2	hc_xp3	445
2	hc_xp3	458
2	hc_xp3	481
2	hc_xp3	512
2	hc_xp3	455
2	hc_xp3	456
2	hc_xp3	465
2	hc_xp3	504
2	hc_xp3	454
2	hc_xp3	490
2	hc_xp3	514
2	hc_xp3	494
2	hc_xp3	462
2	hc_xp3	507
2	hc_xp3	447
2	hc_xp3	465
2	hc_xp3	475
2	hc_xp3	451
2	hc_xp3	494
2	hc_xp3	460
2	hc_xp3	456
2	hc_xp3	479
2	hc_xp3	506
2	hc_xp3	506
2	hc_xp3	500
2	hc_xp3	452
2	hc_xp3	478
2	hc_xp3	483
2	hc_xp3	494
2	hc_xp3	467
2	hc_xp3	505
2	hc_xp3	470
2	hc_xp3	507
2	hc_xp3	469
2	hc_xp3	456
2	hc_xp3	505
2	hc_xp3	505
2	hc_xp3	464
2	hc_xp3	501
2	hc_xp3	511
2	hc_xp3	481
2	hc_xp3	477
2	hc_xp3	450
2	hc_xp3	502
2	hc_xp3	491
2	hc_xp3	500
2	hc_xp3	445
2	hc_xp3	491
2	hc_xp3	491
2	hc_xp3	488
2	hc_xp3	476
2	hc_xp3	460
2	hc_xp3	507
2	hc_xp3	502
2	hc_xp3	482
2	hc_xp3	514
2	hc_xp3	497
2	hc_xp3	446
2	hc_xp3	480
2	hc_xp3	459
2	hc_xp3	449
2	hc_xp3	481
2	hc_xp3	460
2	hc_xp3	455
2	hc_xp3	478
2	hc_xp3	502
2	hc_xp3	492
2	hc_xp3	452
2	hc_xp3	496
2	hc_xp3	477
2	hc_xp3	453
2	hc_xp3	451
2	hc_xp3	458
2	hc_xp3	443
2	hc_xp3	447
2	hc_xp3	489
2	hc_xp3	473
2	hc_xp3	461
2	hc_xp3	458
2	hc_xp3	505
2	hc_xp3	448
2	hc_xp3	486
2	hc_xp3	511
2	hc_xp3	465
2	hc_xp3	462
2	hc_xp3	446
2	hc_xp3	448
2	hc_xp3	480
2	hc_xp3	504
2	hc_xp3	454
2	hc_xp3	444
2	hc_xp3	486
2	hc_xp3	456
2	hc_xp3	480
2	hc_xp3	471
2	hc_xp3	456
2	hc_xp3	480
2	hc_xp3	453
2	hc_xp3	471
2	hc_xp3	503
2	hc_xp3	473
2	hc_xp3	488
2	hc_xp3	507
2	hc_xp3	463
2	hc_xp3	470
2	hc_xp3	460
2	hc_xp3	455
2	hc_xp3	512
2	hc_xp3	453
2	hc_xp3	502
2	hc_xp3	482
2	hc_xp3	466
2	hc_xp3	452
2	hc_xp3	493
2	hc_xp3	453
2	hc_xp3	450
2	hc_xp3	470
2	hc_xp3	463
2	hc_xp3	505
2	hc_xp3	485
2	hc_xp3	487
2	hc_xp3	448
2	hc_xp3	512
2	hc_xp3	474
2	hc_xp3	454
2	hc_xp3	487
2	hc_xp3	507
2	hc_xp3	496
2	hc_xp3	496
2	hc_xp3	457
2	hc_xp3	443
2	hc_xp3	453
2	hc_xp3	465
2	hc_xp3	471
2	hc_xp3	484
2	hc_xp3	473
2	hc_xp3	475
2	hc_xp3	494
2	hc_xp3	450
2	hc_xp3	468
2	hc_xp3	472
2	hc_xp3	458
2	hc_xp3	501
2	hc_xp3	467
2	hc_xp3	452
2	hc_xp3	493
2	hc_xp3	443
2	hc_xp3	498
2	hc_xp3	514
2	hc_xp3	460
2	hc_xp3	450
2	hc_xp3	479
2	hc_xp3	502
2	hc_xp3	501
2	hc_xp3	466
2	hc_xp3	469
2	hc_xp3	490
2	hc_xp3	505
2	hc_xp3	497
2	hc_xp3	467
2	hc_xp3	446
2	hc_xp3	496
2	hc_xp3	445
2	hc_xp3	464
2	hc_xp3	488
2	hc_xp3	505
2	hc_xp3	510
2	hc_xp3	499
2	hc_xp3	461
2	hc_xp3	491
2	hc_xp3	449
2	hc_xp3	446
2	hc_xp3	498
2	hc_xp3	461
2	hc_xp3	499
2	hc_xp3	506
2	hc_xp3	496
2	hc_xp3	512
2	hc_xp3	507
2	hc_xp3	498
2	hc_xp3	493
2	hc_xp3	505
2	hc_xp3	481
2	hc_xp3	444
2	hc_xp3	505
2	hc_xp3	495
2	hc_xp3	478
2	hc_xp3	498
2	hc_xp3	444
2	hc_xp3	504
2	hc_xp3	514
2	hc_xp3	451
2	hc_xp3	463
2	hc_xp3	471
2	hc_xp3	498
2	hc_xp3	501
2	hc_xp3	461
2	hc_xp3	474
2	hc_xp3	498
2	hc_xp3	503
2	hc_xp3	508
2	hc_xp3	474
2	hc_xp3	491
2	hc_xp3	461
2	hc_xp3	463
2	hc_xp3	491
2	hc_xp3	495
2	hc_xp3	497
2	hc_xp3	496
2	hc_xp3	513
2	hc_xp3	509
2	hc_xp3	500
2	hc_xp3	448
2	hc_xp3	454
2	hc_xp3	470
2	hc_xp3	514
2	hc_xp3	507
2	hc_xp3	457
2	hc_xp3	506
2	hc_xp3	487
2	hc_xp3	513
2	hc_xp3	477
3	hc_xp3	530
3	hc_xp3	627
3	hc_xp3	591
3	hc_xp3	573
3	hc_xp3	589
3	hc_xp3	533
3	hc_xp3	567
3	hc_xp3	590
3	hc_xp3	565
3	hc_xp3	622
3	hc_xp3	539
3	hc_xp3	567
3	hc_xp3	563
3	hc_xp3	527
3	hc_xp3	541
3	hc_xp3	587
3	hc_xp3	569
3	hc_xp3	621
3	hc_xp3	521
3	hc_xp3	590
3	hc_xp3	548
3	hc_xp3	564
3	hc_xp3	580
3	hc_xp3	583
3	hc_xp3	528
3	hc_xp3	620
3	hc_xp3	621
3	hc_xp3	597
3	hc_xp3	567
3	hc_xp3	552
3	hc_xp3	591
3	hc_xp3	583
3	hc_xp3	515
3	hc_xp3	569
3	hc_xp3	517
3	hc_xp3	600
3	hc_xp3	531
3	hc_xp3	604
3	hc_xp3	606
3	hc_xp3	572
3	hc_xp3	547
3	hc_xp3	545
3	hc_xp3	621
3	hc_xp3	523
3	hc_xp3	518
3	hc_xp3	569
3	hc_xp3	579
3	hc_xp3	578
3	hc_xp3	579
3	hc_xp3	587
3	hc_xp3	521
3	hc_xp3	547
3	hc_xp3	568
3	hc_xp3	521
3	hc_xp3	523
3	hc_xp3	576
3	hc_xp3	521
3	hc_xp3	608
3	hc_xp3	555
3	hc_xp3	609
3	hc_xp3	523
3	hc_xp3	521
3	hc_xp3	565
3	hc_xp3	523
3	hc_xp3	583
3	hc_xp3	576
3	hc_xp3	522
3	hc_xp3	625
3	hc_xp3	614
3	hc_xp3	520
3	hc_xp3	609
3	hc_xp3	585
3	hc_xp3	625
3	hc_xp3	538
3	hc_xp3	515
3	hc_xp3	617
3	hc_xp3	558
3	hc_xp3	582
3	hc_xp3	562
3	hc_xp3	622
3	hc_xp3	520
3	hc_xp3	552
3	hc_xp3	606
3	hc_xp3	581
3	hc_xp3	522
3	hc_xp3	623
3	hc_xp3	574
3	hc_xp3	622
3	hc_xp3	550
3	hc_xp3	547
3	hc_xp3	522
[truncated: 11,332 more rows]

## Sheet: weight_functions
w	SE	lb	ub	lb_se	ub_se	D	type	id	bin
	0.137469	-0.264971	0.279052	-0.135691	0.139247	-895.5	saccade	ml_xp1	1
	0.137375	-0.272889	0.270129	-0.138238	0.136512	-886.5	saccade	ml_xp1	1
	0.136194	-0.280992	0.261326	-0.13708	0.135309	-877.5	saccade	ml_xp1	1
	0.135382	-0.260721	0.277989	-0.135812	0.134953	-868.5	saccade	ml_xp1	1
	0.13435	-0.272613	0.261188	-0.134424	0.134275	-859.5	saccade	ml_xp1	1
	0.133153	-0.264036	0.263713	-0.133105	0.1332	-850.5	saccade	ml_xp1	1
	0.131401	-0.26617	0.26226	-0.131713	0.131088	-841.5	saccade	ml_xp1	1
	0.129866	-0.249541	0.271457	-0.130145	0.129587	-832.5	saccade	ml_xp1	1
	0.128569	-0.267153	0.247949	-0.128972	0.128166	-823.5	saccade	ml_xp1	1
	0.126347	-0.257936	0.250855	-0.126751	0.125942	-814.5	saccade	ml_xp1	1
	0.124702	-0.256733	0.245117	-0.125265	0.124139	-805.5	saccade	ml_xp1	1
	0.122502	-0.248555	0.246525	-0.123116	0.121888	-796.5	saccade	ml_xp1	1
	0.120418	-0.228836	0.252526	-0.120775	0.120062	-787.5	saccade	ml_xp1	1
	0.118416	-0.223928	0.245223	-0.118767	0.118064	-778.5	saccade	ml_xp1	1
	0.115764	-0.227693	0.231559	-0.116057	0.115471	-769.5	saccade	ml_xp1	1
	0.114025	-0.216918	0.236028	-0.114165	0.113884	-760.5	saccade	ml_xp1	1
	0.112685	-0.219086	0.229429	-0.113182	0.112188	-751.5	saccade	ml_xp1	1
	0.110806	-0.216634	0.226643	-0.111392	0.11022	-742.5	saccade	ml_xp1	1
	0.108802	-0.208725	0.227342	-0.109376	0.108227	-733.5	saccade	ml_xp1	1
	0.106473	-0.197929	0.226399	-0.107003	0.105943	-724.5	saccade	ml_xp1	1
	0.104583	-0.196626	0.216118	-0.105349	0.103818	-715.5	saccade	ml_xp1	1
	0.102364	-0.191044	0.209952	-0.103009	0.101719	-706.5	saccade	ml_xp1	1
	0.100723	-0.194176	0.202516	-0.101483	0.0999619	-697.5	saccade	ml_xp1	1
	0.0984068	-0.19926	0.190506	-0.0994179	0.0973957	-688.5	saccade	ml_xp1	1
	0.0963259	-0.189299	0.189729	-0.0973632	0.0952885	-679.5	saccade	ml_xp1	1
	0.093448	-0.178119	0.189866	-0.09477	0.092126	-670.5	saccade	ml_xp1	1
	0.0910746	-0.176366	0.184912	-0.0924913	0.0896579	-661.5	saccade	ml_xp1	1
	0.0879537	-0.174104	0.176812	-0.0894544	0.0864529	-652.5	saccade	ml_xp1	1
	0.0863286	-0.177117	0.165597	-0.0877887	0.0848685	-643.5	saccade	ml_xp1	1
	0.0831685	-0.16838	0.161987	-0.0850875	0.0812494	-634.5	saccade	ml_xp1	1
	0.0810065	-0.154495	0.169975	-0.0831778	0.0788353	-625.5	saccade	ml_xp1	1
	0.0778898	-0.16463	0.144983	-0.0800783	0.0757013	-616.5	saccade	ml_xp1	1
	0.0749142	-0.150046	0.146643	-0.0771306	0.0726978	-607.5	saccade	ml_xp1	1
	0.0720044	-0.148237	0.137338	-0.0742804	0.0697283	-598.5	saccade	ml_xp1	1
	0.0692081	-0.141846	0.132921	-0.0715068	0.0669095	-589.5	saccade	ml_xp1	1
	0.0661443	-0.141249	0.12303	-0.0683468	0.0639419	-580.5	saccade	ml_xp1	1
	0.0621144	-0.129044	0.118904	-0.0645412	0.0596876	-571.5	saccade	ml_xp1	1
	0.0584484	-0.119085	0.114758	-0.0611341	0.0557627	-562.5	saccade	ml_xp1	1
	0.0545188	-0.106872	0.108224	-0.0570881	0.0519496	-553.5	saccade	ml_xp1	1
	0.0513778	-0.101689	0.101435	-0.0541538	0.0486018	-544.5	saccade	ml_xp1	1
	0.0468107	-0.0951844	0.0906784	-0.0495169	0.0441045	-535.5	saccade	ml_xp1	1
	0.0427635	-0.0885641	0.0829566	-0.0454843	0.0400427	-526.5	saccade	ml_xp1	1
	0.0366343	-0.0759045	0.0711321	-0.0393857	0.033883	-517.5	saccade	ml_xp1	1
	0.0314539	-0.0637326	0.0601257	-0.0342359	0.0286719	-508.5	saccade	ml_xp1	1
	0.0249623	-0.0521194	0.0467769	-0.0277582	0.0221664	-499.5	saccade	ml_xp1	1
-0.00184142	0.0153098	-0.0309521	0.0285711	-0.0171512	0.0134684	-490.5	saccade	ml_xp1	1
0.00402959	0.0116872	-0.0205356	0.0252182	-0.0076576	0.0157168	-481.5	saccade	ml_xp1	1
0.0142002	0.0115246	-0.00788623	0.0374199	0.00267558	0.0257248	-472.5	saccade	ml_xp1	1
0.0125143	0.0111395	-0.0092143	0.0342182	0.0013748	0.0236539	-463.5	saccade	ml_xp1	1
0.00765699	0.0115462	-0.0139724	0.0308008	-0.00388923	0.0192032	-454.5	saccade	ml_xp1	1
0.00153208	0.0116658	-0.0233359	0.0233903	-0.0101337	0.0131979	-445.5	saccade	ml_xp1	1
-0.0133547	0.0116169	-0.0366476	0.00875964	-0.0249716	-0.00173778	-436.5	saccade	ml_xp1	1
-0.0128481	0.0116786	-0.0353153	0.0104391	-0.0245267	-0.00116948	-427.5	saccade	ml_xp1	1
-0.00168108	0.0116071	-0.0250022	0.0206307	-0.0132882	0.00992602	-418.5	saccade	ml_xp1	1
0.00934003	0.0119408	-0.01445	0.0318945	-0.00260078	0.0212808	-409.5	saccade	ml_xp1	1
0.0132038	0.012448	-0.00894037	0.0400918	0.000755785	0.0256519	-400.5	saccade	ml_xp1	1
0.012739	0.0126251	-0.0122624	0.0376674	0.000113854	0.0253641	-391.5	saccade	ml_xp1	1
0.0133759	0.01261	-0.012895	0.0368848	0.000765889	0.025986	-382.5	saccade	ml_xp1	1
0.00660548	0.0126596	-0.017281	0.0322658	-0.00605414	0.0192651	-373.5	saccade	ml_xp1	1
0.00164696	0.0126786	-0.0244571	0.0263718	-0.0110317	0.0143256	-364.5	saccade	ml_xp1	1
-0.00313998	0.0128487	-0.0271998	0.0227663	-0.0159886	0.00970869	-355.5	saccade	ml_xp1	1
-0.00465835	0.013159	-0.0325331	0.0191249	-0.0178174	0.00850069	-346.5	saccade	ml_xp1	1
-0.000479012	0.0133364	-0.027304	0.0251937	-0.0138154	0.0128574	-337.5	saccade	ml_xp1	1
0.00454204	0.013417	-0.021847	0.0313759	-0.00887496	0.017959	-328.5	saccade	ml_xp1	1
0.00753046	0.0137103	-0.0193317	0.0342892	-0.00617987	0.0212408	-319.5	saccade	ml_xp1	1
0.0146954	0.0141658	-0.0133493	0.0413259	0.000529582	0.0288612	-310.5	saccade	ml_xp1	1
0.0128146	0.0138429	-0.0160546	0.0385246	-0.00102827	0.0266575	-301.5	saccade	ml_xp1	1
0.0130208	0.0145633	-0.0151176	0.0425317	-0.0015425	0.0275841	-292.5	saccade	ml_xp1	1
0.014624	0.0139638	-0.0109142	0.0435243	0.000660255	0.0285878	-283.5	saccade	ml_xp1	1
0.0034496	0.0133489	-0.0234653	0.0296242	-0.00989931	0.0167985	-274.5	saccade	ml_xp1	1
-0.0131982	0.014294	-0.0406288	0.0147611	-0.0274922	0.00109579	-265.5	saccade	ml_xp1	1
-0.0141135	0.0148868	-0.0436623	0.0150987	-0.0290003	0.000773253	-256.5	saccade	ml_xp1	1
-0.00871148	0.0139439	-0.0364661	0.0176689	-0.0226554	0.0052324	-247.5	saccade	ml_xp1	1
-0.00127774	0.0141636	-0.0295426	0.0257478	-0.0154414	0.0128859	-238.5	saccade	ml_xp1	1
7.38369e-05	0.0145893	-0.03011	0.0278231	-0.0145155	0.0146632	-229.5	saccade	ml_xp1	1
0.00365192	0.0146339	-0.0249746	0.0328019	-0.010982	0.0182859	-220.5	saccade	ml_xp1	1
0.000108212	0.0147234	-0.0285512	0.0291328	-0.0146152	0.0148316	-211.5	saccade	ml_xp1	1
-0.00403054	0.0142185	-0.030483	0.0252949	-0.018249	0.0101879	-202.5	saccade	ml_xp1	1
-0.00981625	0.0144827	-0.0374657	0.020169	-0.0242989	0.00466642	-193.5	saccade	ml_xp1	1
-0.0220532	0.0151638	-0.0520847	0.00681339	-0.0372171	-0.00688944	-184.5	saccade	ml_xp1	1
-0.0183361	0.0151644	-0.0480692	0.0111478	-0.0335005	-0.00317165	-175.5	saccade	ml_xp1	1
0.00148797	0.0151567	-0.0291632	0.0290933	-0.0136687	0.0166447	-166.5	saccade	ml_xp1	1
0.0262635	0.0151985	-0.0021755	0.0571248	0.011065	0.0414621	-157.5	saccade	ml_xp1	1
0.0578727	0.0151651	0.030736	0.0908222	0.0427076	0.0730378	-148.5	saccade	ml_xp1	1
0.0862998	0.0154882	0.0568535	0.116248	0.0708116	0.101788	-139.5	saccade	ml_xp1	1
0.105087	0.0157516	0.0754213	0.136279	0.0893356	0.120839	-130.5	saccade	ml_xp1	1
0.109093	0.0153139	0.079478	0.139213	0.0937793	0.124407	-121.5	saccade	ml_xp1	1
0.0986929	0.0148409	0.0710298	0.129792	0.083852	0.113534	-112.5	saccade	ml_xp1	1
0.0803576	0.0147596	0.0510401	0.109125	0.065598	0.0951172	-103.5	saccade	ml_xp1	1
0.0586648	0.0150753	0.0279728	0.0872049	0.0435894	0.0737401	-94.5	saccade	ml_xp1	1
0.0368114	0.0147689	0.00812694	0.0657815	0.0220425	0.0515803	-85.5	saccade	ml_xp1	1
0.0169528	0.014763	-0.0138878	0.0443084	0.00218981	0.0317158	-76.5	saccade	ml_xp1	1
0.00522826	0.0146416	-0.0241333	0.0331923	-0.00941335	0.0198699	-67.5	saccade	ml_xp1	1
0.000831487	0.0144278	-0.0270985	0.0287871	-0.0135963	0.0152593	-58.5	saccade	ml_xp1	1
7.81731e-05	0.0143006	-0.0269924	0.0288726	-0.0142224	0.0143787	-49.5	saccade	ml_xp1	1
0.00525033	0.0144708	-0.0222845	0.0342735	-0.00922044	0.0197211	-40.5	saccade	ml_xp1	1
0.00551684	0.0140912	-0.0225547	0.0336708	-0.00857431	0.019608	-31.5	saccade	ml_xp1	1
0.00504809	0.0134142	-0.0216785	0.0310375	-0.0083661	0.0184623	-22.5	saccade	ml_xp1	1
0.00778222	0.0127202	-0.0158763	0.0339888	-0.00493795	0.0205024	-13.5	saccade	ml_xp1	1
0.0129538	0.0157577	-0.0183636	0.0428451	-0.00280383	0.0287115	-4.5	saccade	ml_xp1	1
	0.0872756	-0.102762	0.251267	-0.0149739	0.159577	-895.5	perception	ml_xp1	1
	0.0871811	-0.0898084	0.264167	-0.0147806	0.159582	-886.5	perception	ml_xp1	1
	0.0862821	-0.081602	0.269244	-0.0139909	0.158573	-877.5	perception	ml_xp1	1
	0.0858266	-0.0925758	0.256244	-0.0136556	0.157998	-868.5	perception	ml_xp1	1
	0.0849165	-0.0824022	0.260075	-0.0126118	0.157221	-859.5	perception	ml_xp1	1
	0.0840431	-0.0837708	0.25716	-0.0115185	0.156568	-850.5	perception	ml_xp1	1
	0.0839384	-0.0810458	0.260035	-0.011451	0.156426	-841.5	perception	ml_xp1	1
	0.0830384	-0.0777624	0.257897	-0.0105544	0.155522	-832.5	perception	ml_xp1	1
	0.0820876	-0.0843502	0.250243	-0.0095102	0.154665	-823.5	perception	ml_xp1	1
	0.0809587	-0.0768739	0.255484	-0.00840314	0.153514	-814.5	perception	ml_xp1	1
	0.0798686	-0.0724842	0.252742	-0.00694294	0.152794	-805.5	perception	ml_xp1	1
	0.0794637	-0.0732829	0.246792	-0.00651879	0.152409	-796.5	perception	ml_xp1	1
	0.0785315	-0.0595741	0.255279	-0.00548665	0.151576	-787.5	perception	ml_xp1	1
	0.0770917	-0.0705389	0.238198	-0.00364306	0.15054	-778.5	perception	ml_xp1	1
	0.076034	-0.060206	0.245422	-0.00261929	0.149449	-769.5	perception	ml_xp1	1
	0.0752389	-0.065666	0.236304	-0.00199876	0.148479	-760.5	perception	ml_xp1	1
	0.0742308	-0.0616403	0.232849	-0.000889812	0.147572	-751.5	perception	ml_xp1	1
	0.0734979	-0.0573473	0.235583	-0.000197306	0.146798	-742.5	perception	ml_xp1	1
	0.0725793	-0.0608946	0.23026	0.00080735	0.145966	-733.5	perception	ml_xp1	1
	0.0712142	-0.0500476	0.235824	0.00220319	0.144632	-724.5	perception	ml_xp1	1
	0.0698607	-0.0453121	0.239287	0.00341281	0.143134	-715.5	perception	ml_xp1	1
	0.0688662	-0.0467636	0.230302	0.00442368	0.142156	-706.5	perception	ml_xp1	1
	0.0679826	-0.058985	0.213301	0.00547818	0.141443	-697.5	perception	ml_xp1	1
	0.0672943	-0.0483901	0.219777	0.00643317	0.141022	-688.5	perception	ml_xp1	1
	0.0663966	-0.0541555	0.209091	0.00719722	0.13999	-679.5	perception	ml_xp1	1
	0.0653528	-0.0487587	0.210073	0.00821001	0.138916	-670.5	perception	ml_xp1	1
	0.0648307	-0.0434023	0.213091	0.00875107	0.138413	-661.5	perception	ml_xp1	1
	0.0633888	-0.0430655	0.206067	0.0103301	0.137108	-652.5	perception	ml_xp1	1
	0.0622782	-0.0375937	0.207376	0.0115211	0.136077	-643.5	perception	ml_xp1	1
	0.0612917	-0.0340603	0.205949	0.012578	0.135161	-634.5	perception	ml_xp1	1
	0.0598613	-0.030186	0.201999	0.0140847	0.133807	-625.5	perception	ml_xp1	1
	0.0584989	-0.029674	0.198569	0.0153406	0.132339	-616.5	perception	ml_xp1	1
	0.0566253	-0.0259975	0.196025	0.0172154	0.130466	-607.5	perception	ml_xp1	1
	0.0555851	-0.021582	0.194492	0.018334	0.129504	-598.5	perception	ml_xp1	1
	0.0546036	-0.0142781	0.200544	0.0192864	0.128494	-589.5	perception	ml_xp1	1
	0.0534601	-0.0186901	0.192712	0.0205042	0.127424	-580.5	perception	ml_xp1	1
	0.0519923	-0.0224032	0.183764	0.021993	0.125978	-571.5	perception	ml_xp1	1
	0.0508719	-0.00993769	0.190741	0.0232974	0.125041	-562.5	perception	ml_xp1	1
	0.049679	-0.00505619	0.185769	0.0246067	0.123965	-553.5	perception	ml_xp1	1
	0.0482225	-0.00597336	0.178071	0.0261109	0.122556	-544.5	perception	ml_xp1	1
	0.0464612	-0.000318527	0.175347	0.0276371	0.120559	-535.5	perception	ml_xp1	1
	0.0448237	-0.00213047	0.165221	0.029243	0.11889	-526.5	perception	ml_xp1	1
	0.0433858	0.000923226	0.163463	0.0310139	0.117786	-517.5	perception	ml_xp1	1
	0.0416666	0.00526293	0.161337	0.0328253	0.116158	-508.5	perception	ml_xp1	1
	0.0400086	0.0109771	0.157787	0.0344743	0.114491	-499.5	perception	ml_xp1	1
0.0745622	0.0386163	0.0146502	0.157238	0.0359459	0.113179	-490.5	perception	ml_xp1	1
0.0747453	0.0366485	0.0123727	0.147578	0.0380968	0.111394	-481.5	perception	ml_xp1	1
0.0752337	0.0351519	0.0136911	0.141095	0.0400818	0.110386	-472.5	perception	ml_xp1	1
0.0749605	0.0342723	0.0171635	0.141647	0.0406882	0.109233	-463.5	perception	ml_xp1	1
0.0732942	0.0328769	0.0183222	0.13833	0.0404173	0.106171	-454.5	perception	ml_xp1	1
0.0697837	0.0315546	0.0177885	0.134273	0.0382291	0.101338	-445.5	perception	ml_xp1	1
0.0650928	0.0301877	0.0121939	0.123828	0.0349051	0.0952804	-436.5	perception	ml_xp1	1
0.0603363	0.0293734	0.0102303	0.11675	0.0309629	0.0897097	-427.5	perception	ml_xp1	1
0.0565325	0.0287432	0.00908758	0.114699	0.0277893	0.0852758	-418.5	perception	ml_xp1	1
0.0554946	0.028713	0.00714089	0.112399	0.0267815	0.0842076	-409.5	perception	ml_xp1	1
0.0564427	0.0287628	0.010403	0.115414	0.0276799	0.0852055	-400.5	perception	ml_xp1	1
0.0593623	0.0292141	0.0114771	0.118672	0.0301482	0.0885764	-391.5	perception	ml_xp1	1
0.0635238	0.0299995	0.0137027	0.123847	0.0335243	0.0935233	-382.5	perception	ml_xp1	1
0.0686364	0.0310783	0.015369	0.129708	0.0375581	0.0997147	-373.5	perception	ml_xp1	1
0.074682	0.0323752	0.0185514	0.137453	0.0423068	0.107057	-364.5	perception	ml_xp1	1
0.0803622	0.03418	0.0203469	0.144691	0.0461822	0.114542	-355.5	perception	ml_xp1	1
0.081874	0.0349317	0.0238444	0.151822	0.0469422	0.116806	-346.5	perception	ml_xp1	1
0.0804845	0.0344153	0.0215903	0.147982	0.0460692	0.1149	-337.5	perception	ml_xp1	1
0.0768914	0.0330498	0.0200556	0.14246	0.0438416	0.109941	-328.5	perception	ml_xp1	1
0.0719126	0.0313363	0.0153929	0.131559	0.0405764	0.103249	-319.5	perception	ml_xp1	1
0.0666185	0.029726	0.0176608	0.128541	0.0368925	0.0963445	-310.5	perception	ml_xp1	1
0.0599563	0.0277767	0.0122095	0.113926	0.0321795	0.087733	-301.5	perception	ml_xp1	1
0.0528711	0.0255132	0.0103903	0.102691	0.0273579	0.0783842	-292.5	perception	ml_xp1	1
0.0463011	0.0234968	0.00470639	0.0915814	0.0228044	0.0697979	-283.5	perception	ml_xp1	1
0.0413411	0.0218815	0.00310719	0.0838418	0.0194596	0.0632226	-274.5	perception	ml_xp1	1
0.037829	0.0208821	0.00262767	0.0797311	0.0169469	0.058711	-265.5	perception	ml_xp1	1
0.0355797	0.0195495	0.00229463	0.0731995	0.0160302	0.0551292	-256.5	perception	ml_xp1	1
0.0347712	0.0188206	0.00312222	0.0717889	0.0159506	0.0535919	-247.5	perception	ml_xp1	1
0.0333645	0.0179052	0.00424913	0.0697492	0.0154593	0.0512697	-238.5	perception	ml_xp1	1
0.0318393	0.0174267	0.0040189	0.0676947	0.0144126	0.049266	-229.5	perception	ml_xp1	1
0.0292988	0.016748	0.00137152	0.0623651	0.0125508	0.0460468	-220.5	perception	ml_xp1	1
0.0251986	0.0156448	0.000748098	0.0592699	0.00955376	0.0408434	-211.5	perception	ml_xp1	1
0.0205699	0.0143827	-0.00386464	0.0509402	0.00618718	0.0349527	-202.5	perception	ml_xp1	1
0.0146553	0.0130911	-0.00776451	0.0435299	0.00156419	0.0277463	-193.5	perception	ml_xp1	1
0.00622925	0.0125819	-0.017485	0.0347073	-0.0063526	0.0188111	-184.5	perception	ml_xp1	1
-0.00148755	0.0127332	-0.0274949	0.0250966	-0.0142208	0.0112457	-175.5	perception	ml_xp1	1
-0.00651412	0.0130093	-0.0350881	0.0175829	-0.0195234	0.00649516	-166.5	perception	ml_xp1	1
-0.00875203	0.0129861	-0.0364794	0.0155463	-0.0217381	0.00423408	-157.5	perception	ml_xp1	1
-0.00916903	0.0128307	-0.038127	0.0137753	-0.0219997	0.00366168	-148.5	perception	ml_xp1	1
-0.00892097	0.0127413	-0.0366618	0.0139568	-0.0216623	0.00382035	-139.5	perception	ml_xp1	1
-0.00887987	0.0126065	-0.0351127	0.0156822	-0.0214864	0.00372666	-130.5	perception	ml_xp1	1
-0.00762424	0.0123977	-0.0349805	0.0146964	-0.020022	0.00477349	-121.5	perception	ml_xp1	1
-0.00472551	0.0121834	-0.0309983	0.0186895	-0.0169089	0.00745787	-112.5	perception	ml_xp1	1
-0.00123822	0.0118332	-0.0257919	0.0232315	-0.0130714	0.0105949	-103.5	perception	ml_xp1	1
0.0006125	0.0115835	-0.0229189	0.0241025	-0.010971	0.012196	-94.5	perception	ml_xp1	1
0.00139349	0.0118305	-0.0207347	0.027754	-0.010437	0.013224	-85.5	perception	ml_xp1	1
0.00215243	0.0117755	-0.0212171	0.0267874	-0.00962307	0.0139279	-76.5	perception	ml_xp1	1
0.0029616	0.0118545	-0.0219994	0.027399	-0.00889292	0.0148161	-67.5	perception	ml_xp1	1
0.00318254	0.0117615	-0.0203775	0.027761	-0.00857898	0.0149441	-58.5	perception	ml_xp1	1
0.00283633	0.011755	-0.0216072	0.0266638	-0.00891866	0.0145913	-49.5	perception	ml_xp1	1
0.00271439	0.0120901	-0.0207139	0.0288956	-0.00937566	0.0148044	-40.5	perception	ml_xp1	1
0.00308254	0.0122952	-0.0218623	0.0286965	-0.00921267	0.0153778	-31.5	perception	ml_xp1	1
0.00281483	0.012585	-0.021599	0.028979	-0.00977017	0.0153998	-22.5	perception	ml_xp1	1
0.000906352	0.0138466	-0.0267385	0.0300693	-0.0129403	0.014753	-13.5	perception	ml_xp1	1
-0.000672216	0.0166166	-0.0347377	0.0326123	-0.0172888	0.0159444	-4.5	perception	ml_xp1	1
	0.0763651	-0.141313	0.167228	-0.0638024	0.0889277	-895.5	saccade	lo_xp1	1
	0.0762841	-0.135438	0.172694	-0.0631949	0.0893732	-886.5	saccade	lo_xp1	1
	0.0757908	-0.137471	0.165307	-0.0626272	0.0889543	-877.5	saccade	lo_xp1	1
	0.0755963	-0.138542	0.16883	-0.062542	0.0886507	-868.5	saccade	lo_xp1	1
	0.0753527	-0.137207	0.169651	-0.062208	0.0884975	-859.5	saccade	lo_xp1	1
	0.0747863	-0.143598	0.157635	-0.0616816	0.0878911	-850.5	saccade	lo_xp1	1
	0.0738502	-0.134851	0.162389	-0.060791	0.0869094	-841.5	saccade	lo_xp1	1
	0.0731147	-0.139656	0.153959	-0.0602169	0.0860124	-832.5	saccade	lo_xp1	1
	0.0724411	-0.136607	0.154906	-0.0595156	0.0853667	-823.5	saccade	lo_xp1	1
	0.0713513	-0.130614	0.156073	-0.0584232	0.0842795	-814.5	saccade	lo_xp1	1
	0.0701755	-0.125806	0.156671	-0.0572581	0.0830929	-805.5	saccade	lo_xp1	1
	0.0687792	-0.132527	0.145669	-0.0560282	0.0815302	-796.5	saccade	lo_xp1	1
	0.0677049	-0.117949	0.155744	-0.0550758	0.080334	-787.5	saccade	lo_xp1	1
	0.0667576	-0.121672	0.147096	-0.0538534	0.0796618	-778.5	saccade	lo_xp1	1
	0.0659073	-0.120712	0.142553	-0.0531739	0.0786408	-769.5	saccade	lo_xp1	1
	0.0649521	-0.114286	0.147503	-0.0521546	0.0777496	-760.5	saccade	lo_xp1	1
	0.0639337	-0.109345	0.148728	-0.0510179	0.0768494	-751.5	saccade	lo_xp1	1
	0.0630025	-0.113277	0.140575	-0.0497875	0.0762176	-742.5	saccade	lo_xp1	1
	0.0620102	-0.114904	0.136317	-0.0489484	0.075072	-733.5	saccade	lo_xp1	1
	0.0611193	-0.106041	0.139782	-0.0480806	0.0741579	-724.5	saccade	lo_xp1	1
	0.0598406	-0.113019	0.127847	-0.0469959	0.0726853	-715.5	saccade	lo_xp1	1
	0.0587948	-0.100401	0.133953	-0.0459995	0.0715902	-706.5	saccade	lo_xp1	1
	0.0573175	-0.0997443	0.125941	-0.044419	0.070216	-697.5	saccade	lo_xp1	1
	0.0558836	-0.10116	0.122216	-0.0431219	0.0686453	-688.5	saccade	lo_xp1	1
	0.0546185	-0.0905457	0.127803	-0.0419458	0.0672912	-679.5	saccade	lo_xp1	1
	0.0540122	-0.0944536	0.122922	-0.0412445	0.0667799	-670.5	saccade	lo_xp1	1
	0.0524324	-0.0902692	0.120996	-0.0395499	0.0653149	-661.5	saccade	lo_xp1	1
	0.0508257	-0.0905851	0.114863	-0.0380115	0.0636399	-652.5	saccade	lo_xp1	1
	0.0497531	-0.0878387	0.112765	-0.036993	0.0625131	-643.5	saccade	lo_xp1	1
	0.0485734	-0.082422	0.112705	-0.0358562	0.0612906	-634.5	saccade	lo_xp1	1
	0.0467418	-0.0757891	0.110228	-0.0340361	0.0594475	-625.5	saccade	lo_xp1	1
	0.0455535	-0.0721664	0.109044	-0.0327612	0.0583458	-616.5	saccade	lo_xp1	1
	0.0442873	-0.0758006	0.101856	-0.0314632	0.0571113	-607.5	saccade	lo_xp1	1
	0.0425658	-0.0762084	0.095302	-0.0297775	0.055354	-598.5	saccade	lo_xp1	1
	0.041039	-0.0685115	0.0980295	-0.0281113	0.0539667	-589.5	saccade	lo_xp1	1
	0.0394538	-0.0664301	0.0910444	-0.0265766	0.052331	-580.5	saccade	lo_xp1	1
	0.037112	-0.0625057	0.0867109	-0.0242249	0.0499991	-571.5	saccade	lo_xp1	1
	0.0351947	-0.0597603	0.0803978	-0.0222353	0.0481541	-562.5	saccade	lo_xp1	1
	0.0334782	-0.060299	0.0750038	-0.0205717	0.0463847	-553.5	saccade	lo_xp1	1
	0.0312035	-0.0469274	0.0781816	-0.018398	0.044009	-544.5	saccade	lo_xp1	1
	0.0283183	-0.043014	0.0708457	-0.0154767	0.0411599	-535.5	saccade	lo_xp1	1
	0.0257089	-0.0340836	0.0690851	-0.0129871	0.0384308	-526.5	saccade	lo_xp1	1
	0.0226417	-0.0313575	0.0586342	-0.00987586	0.0354075	-517.5	saccade	lo_xp1	1
	0.019514	-0.0262054	0.052227	-0.00680645	0.0322216	-508.5	saccade	lo_xp1	1
0.0124892	0.0154613	-0.017903	0.0432249	-0.00297203	0.0279505	-499.5	saccade	lo_xp1	1
0.0104898	0.011599	-0.0121495	0.0333952	-0.00110922	0.0220888	-490.5	saccade	lo_xp1	1
0.00663613	0.00946158	-0.0114802	0.0251639	-0.00282545	0.0160977	-481.5	saccade	lo_xp1	1
0.00480575	0.0086159	-0.0134455	0.0207364	-0.00381014	0.0134217	-472.5	saccade	lo_xp1	1
0.00347122	0.00887177	-0.0147151	0.0209352	-0.00540055	0.012343	-463.5	saccade	lo_xp1	1
0.00149769	0.00894609	-0.0161538	0.0188246	-0.0074484	0.0104438	-454.5	saccade	lo_xp1	1
0.00290946	0.00885987	-0.0156405	0.0195149	-0.00595041	0.0117693	-445.5	saccade	lo_xp1	1
0.00497257	0.00930744	-0.0124287	0.024124	-0.00433487	0.01428	-436.5	saccade	lo_xp1	1
0.00371389	0.00924016	-0.0138219	0.0225134	-0.00552627	0.0129541	-427.5	saccade	lo_xp1	1
-0.000150229	0.0094414	-0.0194085	0.0181758	-0.00959162	0.00929117	-418.5	saccade	lo_xp1	1
-0.00353545	0.00964383	-0.0230457	0.0153483	-0.0131793	0.00610838	-409.5	saccade	lo_xp1	1
-0.00264632	0.00970776	-0.0221899	0.0157633	-0.0123541	0.00706145	-400.5	saccade	lo_xp1	1
-0.000452852	0.00979037	-0.01951	0.019854	-0.0102432	0.00933751	-391.5	saccade	lo_xp1	1
0.000306696	0.0102526	-0.0204365	0.0206919	-0.00994594	0.0105593	-382.5	saccade	lo_xp1	1
0.00015302	0.0105964	-0.0217526	0.0200718	-0.0104434	0.0107494	-373.5	saccade	lo_xp1	1
0.000510988	0.0106473	-0.0210283	0.0215638	-0.0101363	0.0111583	-364.5	saccade	lo_xp1	1
0.00311675	0.0106352	-0.0185687	0.0242862	-0.00751841	0.0137519	-355.5	saccade	lo_xp1	1
0.00679704	0.0109972	-0.0139408	0.0290232	-0.00420014	0.0177942	-346.5	saccade	lo_xp1	1
0.0103345	0.010973	-0.0117504	0.0316698	-0.000638554	0.0213075	-337.5	saccade	lo_xp1	1
0.0138152	0.0111621	-0.00815467	0.0358479	0.00265312	0.0249774	-328.5	saccade	lo_xp1	1
0.0157294	0.0114466	-0.00591367	0.0392054	0.00428279	0.027176	-319.5	saccade	lo_xp1	1
0.0164824	0.0114576	-0.00552362	0.0396534	0.0050248	0.02794	-310.5	saccade	lo_xp1	1
0.0159335	0.0114758	-0.00560037	0.0394718	0.00445771	0.0274093	-301.5	saccade	lo_xp1	1
0.0141691	0.0117408	-0.00988619	0.0371192	0.00242829	0.0259099	-292.5	saccade	lo_xp1	1
0.012007	0.0118161	-0.00938016	0.0374833	0.000190856	0.0238231	-283.5	saccade	lo_xp1	1
0.0103835	0.0117495	-0.0140375	0.0320449	-0.00136598	0.022133	-274.5	saccade	lo_xp1	1
0.00894719	0.0114961	-0.0139047	0.032131	-0.00254886	0.0204432	-265.5	saccade	lo_xp1	1
0.00711171	0.0115812	-0.0149226	0.0298967	-0.00446947	0.0186929	-256.5	saccade	lo_xp1	1
0.00504371	0.0114667	-0.0174915	0.0276758	-0.00642302	0.0165104	-247.5	saccade	lo_xp1	1
0.00312717	0.0119115	-0.0202998	0.0270993	-0.00878431	0.0150386	-238.5	saccade	lo_xp1	1
0.00150849	0.0124186	-0.0234252	0.0250441	-0.0109101	0.0139271	-229.5	saccade	lo_xp1	1
0.00110608	0.0125158	-0.0259527	0.0228084	-0.0114097	0.0136219	-220.5	saccade	lo_xp1	1
0.00153948	0.0124741	-0.0227938	0.0255033	-0.0109346	0.0140136	-211.5	saccade	lo_xp1	1
0.00355157	0.0126613	-0.0223995	0.027055	-0.00910974	0.0162129	-202.5	saccade	lo_xp1	1
0.00736966	0.0123548	-0.0172014	0.0312546	-0.00498511	0.0197244	-193.5	saccade	lo_xp1	1
0.0132384	0.0121314	-0.0116448	0.0363823	0.00110695	0.0253698	-184.5	saccade	lo_xp1	1
0.02072	0.0119239	-0.00345713	0.0438779	0.00879616	0.0326439	-175.5	saccade	lo_xp1	1
0.0285957	0.0118224	0.00405258	0.0513055	0.0167734	0.0404181	-166.5	saccade	lo_xp1	1
0.036172	0.0121333	0.0129982	0.0606857	0.0240387	0.0483053	-157.5	saccade	lo_xp1	1
0.0429413	0.0125896	0.0179453	0.0672019	0.0303517	0.0555308	-148.5	saccade	lo_xp1	1
0.0486757	0.0127973	0.0244101	0.0740504	0.0358783	0.061473	-139.5	saccade	lo_xp1	1
0.0533573	0.0132427	0.0274591	0.0785222	0.0401147	0.0666	-130.5	saccade	lo_xp1	1
0.0564502	0.0135151	0.0295739	0.0821355	0.0429351	0.0699652	-121.5	saccade	lo_xp1	1
0.0573141	0.0134943	0.0316989	0.0837246	0.0438198	0.0708084	-112.5	saccade	lo_xp1	1
0.0554332	0.0134525	0.0292189	0.0811084	0.0419807	0.0688856	-103.5	saccade	lo_xp1	1
0.0510081	0.0131104	0.0258662	0.0773767	0.0378977	0.0641186	-94.5	saccade	lo_xp1	1
0.0456942	0.0126938	0.0209643	0.0711283	0.0330004	0.058388	-85.5	saccade	lo_xp1	1
0.0389918	0.0122373	0.0143712	0.0622482	0.0267545	0.0512291	-76.5	saccade	lo_xp1	1
0.0312927	0.0118904	0.00757389	0.0546141	0.0194023	0.0431831	-67.5	saccade	lo_xp1	1
0.0229137	0.0116172	5.89221e-05	0.0464649	0.0112966	0.0345309	-58.5	saccade	lo_xp1	1
0.0147111	0.0119182	-0.00919048	0.037762	0.00279288	0.0266292	-49.5	saccade	lo_xp1	1
0.00763971	0.0121051	-0.0157315	0.0318621	-0.00446538	0.0197448	-40.5	saccade	lo_xp1	1
0.00293993	0.0125311	-0.02286	0.025392	-0.00959118	0.015471	-31.5	saccade	lo_xp1	1
-0.000325742	0.0132385	-0.0258533	0.0251061	-0.0135642	0.0129127	-22.5	saccade	lo_xp1	1
-0.00235182	0.0146428	-0.0318016	0.0252319	-0.0169947	0.012291	-13.5	saccade	lo_xp1	1
-0.00322474	0.0171312	-0.0378252	0.0292931	-0.0203559	0.0139065	-4.5	saccade	lo_xp1	1
	0.111155	-0.116895	0.332441	-0.0269381	0.195372	-895.5	perception	lo_xp1	1
	0.110889	-0.107013	0.341124	-0.0272478	0.19453	-886.5	perception	lo_xp1	1
	0.109977	-0.104865	0.336525	-0.0264845	0.19347	-877.5	perception	lo_xp1	1
	0.109016	-0.114458	0.321687	-0.0257249	0.192308	-868.5	perception	lo_xp1	1
	0.108282	-0.124318	0.314895	-0.0249109	0.191654	-859.5	perception	lo_xp1	1
	0.107534	-0.118366	0.315301	-0.0241579	0.19091	-850.5	perception	lo_xp1	1
	0.107132	-0.113558	0.3171	-0.023857	0.190408	-841.5	perception	lo_xp1	1
	0.10635	-0.103347	0.321681	-0.0229569	0.189743	-832.5	perception	lo_xp1	1
	0.105245	-0.10748	0.316034	-0.021741	0.188748	-823.5	perception	lo_xp1	1
	0.104305	-0.112479	0.305057	-0.0206153	0.187994	-814.5	perception	lo_xp1	1
	0.102283	-0.10306	0.305007	-0.0187776	0.185789	-805.5	perception	lo_xp1	1
	0.100909	-0.101684	0.300668	-0.0176443	0.184173	-796.5	perception	lo_xp1	1
	0.100909	-0.0917536	0.311199	-0.0179185	0.1839	-787.5	perception	lo_xp1	1
	0.0999107	-0.0936321	0.306058	-0.0167413	0.18308	-778.5	perception	lo_xp1	1
	0.0988091	-0.0824448	0.314367	-0.0153125	0.182306	-769.5	perception	lo_xp1	1
	0.0979556	-0.0783471	0.31071	-0.0143677	0.181544	-760.5	perception	lo_xp1	1
	0.0965184	-0.0866179	0.299482	-0.012967	0.18007	-751.5	perception	lo_xp1	1
	0.0954256	-0.0803974	0.299291	-0.0117215	0.17913	-742.5	perception	lo_xp1	1
	0.094084	-0.0721567	0.298075	-0.0103297	0.177838	-733.5	perception	lo_xp1	1
	0.0928834	-0.0772416	0.288182	-0.00897739	0.17679	-724.5	perception	lo_xp1	1
	0.0916024	-0.0671476	0.293295	-0.00770359	0.175501	-715.5	perception	lo_xp1	1
	0.0904293	-0.0620843	0.292347	-0.00665949	0.174199	-706.5	perception	lo_xp1	1
	0.0894471	-0.0642035	0.28954	-0.00565731	0.173237	-697.5	perception	lo_xp1	1
	0.0883636	-0.0574684	0.28938	-0.00454192	0.172185	-688.5	perception	lo_xp1	1
	0.0873925	-0.0625905	0.280119	-0.00350583	0.171279	-679.5	perception	lo_xp1	1
	0.0866301	-0.0638586	0.274323	-0.00292447	0.170336	-670.5	perception	lo_xp1	1
	0.085812	-0.0555726	0.277982	-0.00217647	0.169448	-661.5	perception	lo_xp1	1
	0.0847641	-0.05842	0.273041	-0.00113959	0.168389	-652.5	perception	lo_xp1	1
	0.0837582	-0.0475622	0.277184	-8.13247e-05	0.167435	-643.5	perception	lo_xp1	1
	0.0828171	-0.0538198	0.266852	0.000619406	0.166254	-634.5	perception	lo_xp1	1
	0.0815038	-0.0501963	0.264525	0.0020461	0.165054	-625.5	perception	lo_xp1	1
	0.080357	-0.046153	0.261194	0.00318895	0.163903	-616.5	perception	lo_xp1	1
	0.0798321	-0.0448047	0.260733	0.00382771	0.163492	-607.5	perception	lo_xp1	1
	0.0791187	-0.0481935	0.257923	0.00441789	0.162655	-598.5	perception	lo_xp1	1
	0.0782565	-0.043854	0.253848	0.00547694	0.16199	-589.5	perception	lo_xp1	1
	0.077134	-0.0396802	0.250008	0.00687061	0.161139	-580.5	perception	lo_xp1	1
	0.0760306	-0.029664	0.252403	0.00802884	0.16009	-571.5	perception	lo_xp1	1
	0.074588	-0.0271856	0.247735	0.00924017	0.158416	-562.5	perception	lo_xp1	1
	0.0735512	-0.0243711	0.24962	0.0100347	0.157137	-553.5	perception	lo_xp1	1
	0.0725669	-0.0225637	0.245921	0.0110673	0.156201	-544.5	perception	lo_xp1	1
	0.0713665	-0.0269484	0.240463	0.0122206	0.154954	-535.5	perception	lo_xp1	1
	0.070067	-0.0204596	0.239599	0.0133728	0.153507	-526.5	perception	lo_xp1	1
	0.0683869	-0.0162519	0.233048	0.0149472	0.151721	-517.5	perception	lo_xp1	1
	0.0669673	-0.0128188	0.221872	0.016606	0.150541	-508.5	perception	lo_xp1	1
0.0834379	0.0657839	-0.0136418	0.219307	0.017654	0.149222	-499.5	perception	lo_xp1	1
0.0834575	0.0648511	-0.00202416	0.224569	0.0186064	0.148309	-490.5	perception	lo_xp1	1
0.0832169	0.0634349	-0.00959149	0.211218	0.019782	0.146652	-481.5	perception	lo_xp1	1
0.0832348	0.0622928	-0.00123046	0.210604	0.020942	0.145528	-472.5	perception	lo_xp1	1
0.0835255	0.0617571	0.00284001	0.209343	0.0217684	0.145283	-463.5	perception	lo_xp1	1
0.0840714	0.0612679	0.0030403	0.203701	0.0228034	0.145339	-454.5	perception	lo_xp1	1
0.0846216	0.0606941	0.00353003	0.203297	0.0239275	0.145316	-445.5	perception	lo_xp1	1
0.0854123	0.0603277	0.00406832	0.204441	0.0250845	0.14574	-436.5	perception	lo_xp1	1
0.0860065	0.060024	0.00382368	0.202901	0.0259825	0.14603	-427.5	perception	lo_xp1	1
0.0865053	0.0603239	0.00537292	0.204061	0.0261814	0.146829	-418.5	perception	lo_xp1	1
0.087214	0.060006	0.00466623	0.20298	0.027208	0.14722	-409.5	perception	lo_xp1	1
0.0881455	0.059651	0.00963994	0.208144	0.0284944	0.147796	-400.5	perception	lo_xp1	1
0.0902452	0.0596543	0.00702639	0.20612	0.0305909	0.1499	-391.5	perception	lo_xp1	1
0.0920751	0.0593812	0.00640048	0.206079	0.0326938	0.151456	-382.5	perception	lo_xp1	1
0.0937058	0.0591164	0.0107821	0.211479	0.0345894	0.152822	-373.5	perception	lo_xp1	1
0.0952033	0.0591534	0.0113642	0.212209	0.0360499	0.154357	-364.5	perception	lo_xp1	1
0.0960084	0.0585577	0.0109944	0.211876	0.0374507	0.154566	-355.5	perception	lo_xp1	1
0.0956709	0.0573061	0.0129624	0.20876	0.0383648	0.152977	-346.5	perception	lo_xp1	1
0.094679	0.0565272	0.0139254	0.206337	0.0381519	0.151206	-337.5	perception	lo_xp1	1
0.0920895	0.0553155	0.0123948	0.201358	0.036774	0.147405	-328.5	perception	lo_xp1	1
0.0881221	0.0533437	0.0105351	0.191349	0.0347784	0.141466	-319.5	perception	lo_xp1	1
0.0830554	0.0515686	0.00868507	0.183495	0.0314868	0.134624	-310.5	perception	lo_xp1	1
0.0770441	0.0492573	0.00626382	0.172859	0.0277868	0.126301	-301.5	perception	lo_xp1	1
0.0707382	0.0471276	0.00386236	0.163606	0.0236106	0.117866	-292.5	perception	lo_xp1	1
0.0640219	0.0445899	0.00212835	0.151918	0.019432	0.108612	-283.5	perception	lo_xp1	1
0.0579236	0.0423809	0.0010672	0.146616	0.0155428	0.100304	-274.5	perception	lo_xp1	1
0.0515954	0.0405382	-0.00555688	0.133411	0.0110572	0.0921337	-265.5	perception	lo_xp1	1
0.0459442	0.0388685	-0.0115495	0.124888	0.00707569	0.0848128	-256.5	perception	lo_xp1	1
0.0410895	0.0367506	-0.0116811	0.120416	0.00433892	0.0778401	-247.5	perception	lo_xp1	1
0.0372213	0.0354916	-0.0136394	0.115407	0.00172972	0.0727129	-238.5	perception	lo_xp1	1
0.034229	0.0341546	-0.0165787	0.106476	7.43541e-05	0.0683836	-229.5	perception	lo_xp1	1
0.0310169	0.0327873	-0.0173881	0.104111	-0.00177036	0.0638042	-220.5	perception	lo_xp1	1
0.0279721	0.0314183	-0.0220108	0.0932668	-0.00344621	0.0593904	-211.5	perception	lo_xp1	1
0.0256249	0.0303064	-0.0233946	0.0908875	-0.00468154	0.0559314	-202.5	perception	lo_xp1	1
0.0232307	0.0287762	-0.0231796	0.086287	-0.00554558	0.0520069	-193.5	perception	lo_xp1	1
0.0211672	0.0275683	-0.0248267	0.0811316	-0.00640106	0.0487355	-184.5	perception	lo_xp1	1
0.0193494	0.0269676	-0.0264565	0.0766364	-0.00761813	0.046317	-175.5	perception	lo_xp1	1
0.0172959	0.0259162	-0.029796	0.0712472	-0.00862026	0.0432121	-166.5	perception	lo_xp1	1
0.0154535	0.0252094	-0.031763	0.0676412	-0.00975592	0.0406628	-157.5	perception	lo_xp1	1
0.0136351	0.024465	-0.0319488	0.0651424	-0.0108299	0.0381	-148.5	perception	lo_xp1	1
0.0114191	0.0238256	-0.0335715	0.0620038	-0.0124065	0.0352447	-139.5	perception	lo_xp1	1
0.00863519	0.023637	-0.0348432	0.058395	-0.0150018	0.0322722	-130.5	perception	lo_xp1	1
0.00544296	0.0237061	-0.0398509	0.0581947	-0.0182632	0.0291491	-121.5	perception	lo_xp1	1
0.00190281	0.0229529	-0.0417245	0.0522884	-0.0210501	0.0248557	-112.5	perception	lo_xp1	1
-0.00111158	0.0230813	-0.0478879	0.0465811	-0.0241929	0.0219697	-103.5	perception	lo_xp1	1
-0.00332859	0.0230284	-0.0507437	0.0429679	-0.026357	0.0196998	-94.5	perception	lo_xp1	1
-0.00430601	0.0229043	-0.0542694	0.0401995	-0.0272103	0.0185983	-85.5	perception	lo_xp1	1
-0.00473162	0.0225148	-0.054138	0.0409182	-0.0272464	0.0177832	-76.5	perception	lo_xp1	1
-0.00441402	0.0219819	-0.0526841	0.0380782	-0.0263959	0.0175679	-67.5	perception	lo_xp1	1
-0.00332112	0.0220618	-0.0509738	0.040884	-0.0253829	0.0187406	-58.5	perception	lo_xp1	1
-0.00167944	0.0226179	-0.0472668	0.0495323	-0.0242974	0.0209385	-49.5	perception	lo_xp1	1
3.56324e-06	0.0226472	-0.0455001	0.0502747	-0.0226437	0.0226508	-40.5	perception	lo_xp1	1
0.00153876	0.0236094	-0.0491458	0.0528515	-0.0220706	0.0251481	-31.5	perception	lo_xp1	1
0.00284935	0.0244568	-0.0466901	0.0571632	-0.0216074	0.0273061	-22.5	perception	lo_xp1	1
0.00387929	0.0265954	-0.057422	0.0554142	-0.0227161	0.0304747	-13.5	perception	lo_xp1	1
0.00417226	0.0281854	-0.0576211	0.0610206	-0.0240132	0.0323577	-4.5	perception	lo_xp1	1
	0.0722614	-0.161826	0.129321	-0.0829627	0.0615601	-895.5	saccade	pc_xp1	1
	0.0722094	-0.151727	0.139923	-0.0828586	0.0615602	-886.5	saccade	pc_xp1	1
	0.0709402	-0.157648	0.127937	-0.0814611	0.0604193	-877.5	saccade	pc_xp1	1
	0.0704451	-0.157151	0.127844	-0.0812268	0.0596633	-868.5	saccade	pc_xp1	1
	0.0691167	-0.15309	0.124919	-0.0800118	0.0582217	-859.5	saccade	pc_xp1	1
	0.0679617	-0.152779	0.120249	-0.0788117	0.0571116	-850.5	saccade	pc_xp1	1
	0.0667917	-0.149065	0.119833	-0.077862	0.0557213	-841.5	saccade	pc_xp1	1
	0.0658686	-0.145487	0.11917	-0.0769571	0.0547801	-832.5	saccade	pc_xp1	1
	0.064792	-0.147067	0.1171	-0.0760517	0.0535323	-823.5	saccade	pc_xp1	1
	0.0633114	-0.137996	0.118802	-0.0744619	0.052161	-814.5	saccade	pc_xp1	1
	0.0620591	-0.132731	0.118855	-0.0733257	0.0507926	-805.5	saccade	pc_xp1	1
	0.0607064	-0.134596	0.111599	-0.0720735	0.0493393	-796.5	saccade	pc_xp1	1
	0.059989	-0.127519	0.114039	-0.0713625	0.0486156	-787.5	saccade	pc_xp1	1
	0.0589927	-0.126395	0.111606	-0.0703737	0.0476118	-778.5	saccade	pc_xp1	1
	0.0576096	-0.124621	0.108464	-0.0691613	0.0460578	-769.5	saccade	pc_xp1	1
	0.0561971	-0.12727	0.0987836	-0.0675504	0.0448438	-760.5	saccade	pc_xp1	1
	0.054894	-0.126404	0.0959042	-0.0663246	0.0434634	-751.5	saccade	pc_xp1	1
	0.0533699	-0.115847	0.101848	-0.0648252	0.0419145	-742.5	saccade	pc_xp1	1
	0.0519545	-0.114229	0.0956506	-0.0632461	0.0406629	-733.5	saccade	pc_xp1	1
	0.0506047	-0.113654	0.0913429	-0.0619733	0.039236	-724.5	saccade	pc_xp1	1
	0.0490421	-0.112318	0.0858302	-0.0605306	0.0375535	-715.5	saccade	pc_xp1	1
	0.0474437	-0.111481	0.0802797	-0.0590834	0.0358041	-706.5	saccade	pc_xp1	1
	0.0462261	-0.103429	0.0844415	-0.0578745	0.0345778	-697.5	saccade	pc_xp1	1
	0.0442348	-0.105224	0.0744329	-0.0558404	0.0326291	-688.5	saccade	pc_xp1	1
	0.0423157	-0.0977681	0.0752544	-0.0538559	0.0307756	-679.5	saccade	pc_xp1	1
	0.0404989	-0.0948904	0.0707306	-0.0518759	0.0291218	-670.5	saccade	pc_xp1	1
	0.038784	-0.0920834	0.0659362	-0.0500818	0.0274862	-661.5	saccade	pc_xp1	1
	0.0370041	-0.0888101	0.0615099	-0.0483104	0.0256979	-652.5	saccade	pc_xp1	1
	0.0348015	-0.082962	0.0568133	-0.0459427	0.0236603	-643.5	saccade	pc_xp1	1
	0.0324076	-0.0767079	0.0539362	-0.0434595	0.0213557	-634.5	saccade	pc_xp1	1
	0.0298817	-0.0729997	0.0473902	-0.0411286	0.0186348	-625.5	saccade	pc_xp1	1
	0.0270639	-0.0637514	0.0433602	-0.038373	0.0157549	-616.5	saccade	pc_xp1	1
	0.0240028	-0.0578985	0.0371185	-0.0350767	0.0129288	-607.5	saccade	pc_xp1	1
	0.0209298	-0.0523982	0.0299475	-0.0321618	0.00969771	-598.5	saccade	pc_xp1	1
-0.0110526	0.0170566	-0.0447468	0.0228165	-0.0281091	0.00600401	-589.5	saccade	pc_xp1	1
-0.0105826	0.0137384	-0.037737	0.0168377	-0.024321	0.00315586	-580.5	saccade	pc_xp1	1
-0.00973506	0.0117644	-0.0318779	0.0143863	-0.0214995	0.00202933	-571.5	saccade	pc_xp1	1
-0.0102588	0.0108944	-0.0308371	0.0121623	-0.0211531	0.000635582	-562.5	saccade	pc_xp1	1
-0.0111539	0.0107204	-0.0317215	0.0106867	-0.0218743	-0.000433483	-553.5	saccade	pc_xp1	1
-0.0112833	0.0110099	-0.0341013	0.00959455	-0.0222933	-0.000273374	-544.5	saccade	pc_xp1	1
-0.00742275	0.0107809	-0.0294946	0.0130077	-0.0182037	0.00335819	-535.5	saccade	pc_xp1	1
-0.00185822	0.0106472	-0.0222521	0.0196683	-0.0125054	0.00878897	-526.5	saccade	pc_xp1	1
0.00447073	0.0105134	-0.0166209	0.0249094	-0.00604269	0.0149842	-517.5	saccade	pc_xp1	1
0.00962076	0.0108243	-0.0127259	0.0304819	-0.00120358	0.0204451	-508.5	saccade	pc_xp1	1
0.0132172	0.0109067	-0.00670649	0.0357737	0.00231048	0.024124	-499.5	saccade	pc_xp1	1
0.0153669	0.0112972	-0.00714084	0.0379304	0.00406975	0.0266641	-490.5	saccade	pc_xp1	1
0.0156969	0.0116283	-0.00801491	0.0387478	0.00406856	0.0273251	-481.5	saccade	pc_xp1	1
0.0164594	0.0114639	-0.00636469	0.0387816	0.00499552	0.0279233	-472.5	saccade	pc_xp1	1
0.0189782	0.0113221	-0.00276111	0.0422886	0.00765603	0.0303003	-463.5	saccade	pc_xp1	1
0.0224854	0.0114131	1.54915e-05	0.045651	0.0110723	0.0338985	-454.5	saccade	pc_xp1	1
0.0251871	0.0117898	0.00080139	0.0482628	0.0133973	0.0369768	-445.5	saccade	pc_xp1	1
0.0265111	0.0117327	0.00379048	0.0500099	0.0147784	0.0382439	-436.5	saccade	pc_xp1	1
0.026429	0.0121161	0.0023037	0.0495918	0.014313	0.0385451	-427.5	saccade	pc_xp1	1
0.0248604	0.0121104	0.000652106	0.0490297	0.01275	0.0369708	-418.5	saccade	pc_xp1	1
0.0220645	0.0118477	-0.0015618	0.0460112	0.0102168	0.0339122	-409.5	saccade	pc_xp1	1
0.0192779	0.0117779	-0.00316745	0.0441816	0.00749997	0.0310558	-400.5	saccade	pc_xp1	1
0.0159988	0.0114928	-0.00588067	0.040274	0.00450608	0.0274916	-391.5	saccade	pc_xp1	1
0.0129906	0.011479	-0.0105071	0.0351309	0.00151151	0.0244696	-382.5	saccade	pc_xp1	1
0.00971747	0.011726	-0.0155034	0.0312266	-0.00200856	0.0214435	-373.5	saccade	pc_xp1	1
0.00668443	0.0116353	-0.0167653	0.0293281	-0.00495086	0.0183197	-364.5	saccade	pc_xp1	1
0.00383257	0.0118526	-0.0200385	0.0273898	-0.00802008	0.0156852	-355.5	saccade	pc_xp1	1
0.000131501	0.0122925	-0.0259846	0.0223591	-0.012161	0.012424	-346.5	saccade	pc_xp1	1
-0.00339272	0.0124027	-0.0274146	0.0211659	-0.0157954	0.00900995	-337.5	saccade	pc_xp1	1
-0.00577769	0.0124301	-0.0317752	0.0180031	-0.0182078	0.00665239	-328.5	saccade	pc_xp1	1
-0.00683384	0.0125152	-0.0324122	0.0172067	-0.019349	0.00568131	-319.5	saccade	pc_xp1	1
-0.00691022	0.0127333	-0.0310853	0.0199179	-0.0196435	0.00582306	-310.5	saccade	pc_xp1	1
-0.00716179	0.012813	-0.0310219	0.0197687	-0.0199748	0.00565124	-301.5	saccade	pc_xp1	1
-0.00890969	0.0127959	-0.0338616	0.0169664	-0.0217056	0.00388624	-292.5	saccade	pc_xp1	1
-0.0106106	0.013257	-0.0368682	0.0153471	-0.0238676	0.00264634	-283.5	saccade	pc_xp1	1
-0.0105749	0.0132679	-0.0363244	0.016307	-0.0238428	0.00269301	-274.5	saccade	pc_xp1	1
-0.010287	0.0131749	-0.0365414	0.0161071	-0.0234619	0.0028879	-265.5	saccade	pc_xp1	1
-0.0101546	0.0132699	-0.0363769	0.0168778	-0.0234245	0.00311536	-256.5	saccade	pc_xp1	1
-0.0103191	0.0132961	-0.0381188	0.0141473	-0.0236153	0.002977	-247.5	saccade	pc_xp1	1
-0.0113384	0.0135357	-0.0384448	0.0142837	-0.0248741	0.00219733	-238.5	saccade	pc_xp1	1
-0.0124099	0.0136821	-0.0387772	0.0149654	-0.026092	0.00127219	-229.5	saccade	pc_xp1	1
-0.0114727	0.013748	-0.0376578	0.0157694	-0.0252207	0.0022753	-220.5	saccade	pc_xp1	1
-0.00940121	0.0140419	-0.0386559	0.0163978	-0.0234432	0.00464073	-211.5	saccade	pc_xp1	1
-0.00640494	0.0137721	-0.0332132	0.0206016	-0.020177	0.00736714	-202.5	saccade	pc_xp1	1
-0.00229185	0.0136851	-0.0316148	0.0223495	-0.0159769	0.0113932	-193.5	saccade	pc_xp1	1
0.00333621	0.013567	-0.0224606	0.0313773	-0.0102308	0.0169032	-184.5	saccade	pc_xp1	1
0.0112409	0.0135013	-0.0153856	0.0383404	-0.00226043	0.0247423	-175.5	saccade	pc_xp1	1
0.020558	0.0132182	-0.00524741	0.0465235	0.00733976	0.0337762	-166.5	saccade	pc_xp1	1
0.0302986	0.0137276	0.00476725	0.0586288	0.016571	0.0440262	-157.5	saccade	pc_xp1	1
0.0385578	0.0145409	0.0115438	0.0679491	0.0240169	0.0530987	-148.5	saccade	pc_xp1	1
0.0449114	0.0150545	0.0174917	0.0750342	0.0298569	0.0599659	-139.5	saccade	pc_xp1	1
0.0490846	0.0160335	0.019545	0.0820627	0.0330511	0.0651182	-130.5	saccade	pc_xp1	1
0.050409	0.0161153	0.0205564	0.0828679	0.0342937	0.0665243	-121.5	saccade	pc_xp1	1
0.0485406	0.0152985	0.0201977	0.0789398	0.0332421	0.0638391	-112.5	saccade	pc_xp1	1
0.0448912	0.0146839	0.0167905	0.0743718	0.0302073	0.0595751	-103.5	saccade	pc_xp1	1
0.0398179	0.0139491	0.0127828	0.067654	0.0258688	0.053767	-94.5	saccade	pc_xp1	1
0.0351003	0.0132933	0.00973441	0.0624185	0.0218071	0.0483936	-85.5	saccade	pc_xp1	1
0.0303107	0.0132947	0.00346434	0.0562175	0.0170159	0.0436054	-76.5	saccade	pc_xp1	1
0.0253029	0.0132085	-0.000649644	0.0515563	0.0120944	0.0385114	-67.5	saccade	pc_xp1	1
0.0203812	0.0132753	-0.00631262	0.0466129	0.00710591	0.0336566	-58.5	saccade	pc_xp1	1
0.016121	0.0132211	-0.0106551	0.0412575	0.00289989	0.0293421	-49.5	saccade	pc_xp1	1
0.0121698	0.0134304	-0.0149247	0.0382464	-0.00126062	0.0256002	-40.5	saccade	pc_xp1	1
0.00868458	0.01412	-0.0201917	0.0357552	-0.00543545	0.0228046	-31.5	saccade	pc_xp1	1
0.00544979	0.0153449	-0.0252546	0.0355512	-0.00989514	0.0207947	-22.5	saccade	pc_xp1	1
0.00275142	0.0169705	-0.0320663	0.0349368	-0.0142191	0.019722	-13.5	saccade	pc_xp1	1
0.000968818	0.0192518	-0.0363398	0.0383298	-0.018283	0.0202207	-4.5	saccade	pc_xp1	1
	0.111736	-0.0916932	0.352896	0.0102698	0.233743	-895.5	perception	pc_xp1	1
	0.112184	-0.0829732	0.363666	0.0114195	0.235787	-886.5	perception	pc_xp1	1
	0.111255	-0.0848302	0.353931	0.011977	0.234487	-877.5	perception	pc_xp1	1
	0.110622	-0.079245	0.350619	0.012699	0.233942	-868.5	perception	pc_xp1	1
	0.109864	-0.0834873	0.349897	0.0132879	0.233016	-859.5	perception	pc_xp1	1
	0.108949	-0.0818521	0.348124	0.0141349	0.232034	-850.5	perception	pc_xp1	1
	0.108625	-0.0783683	0.349071	0.0146765	0.231927	-841.5	perception	pc_xp1	1
	0.107739	-0.0761758	0.346179	0.0156748	0.231152	-832.5	perception	pc_xp1	1
	0.106784	-0.0756337	0.340729	0.0165095	0.230078	-823.5	perception	pc_xp1	1
	0.106031	-0.0760423	0.341828	0.0174731	0.229534	-814.5	perception	pc_xp1	1
	0.105168	-0.0742507	0.337487	0.0182477	0.228583	-805.5	perception	pc_xp1	1
	0.104551	-0.0583027	0.34931	0.0190677	0.228169	-796.5	perception	pc_xp1	1
	0.103335	-0.0724847	0.330514	0.0202636	0.226935	-787.5	perception	pc_xp1	1
	0.102135	-0.0557184	0.336841	0.0213651	0.225636	-778.5	perception	pc_xp1	1
	0.100786	-0.0420953	0.346809	0.0227739	0.224346	-769.5	perception	pc_xp1	1
	0.0998958	-0.0638961	0.321	0.0237183	0.22351	-760.5	perception	pc_xp1	1
	0.0992314	-0.054385	0.333482	0.0242055	0.222668	-751.5	perception	pc_xp1	1
	0.0977773	-0.0521968	0.325155	0.0259479	0.221503	-742.5	perception	pc_xp1	1
	0.0962814	-0.0389691	0.328003	0.0275361	0.220099	-733.5	perception	pc_xp1	1
	0.0956298	-0.0521513	0.317753	0.0281437	0.219403	-724.5	perception	pc_xp1	1
	0.0943301	-0.0335271	0.331724	0.0294001	0.21806	-715.5	perception	pc_xp1	1
	0.0933372	-0.0236092	0.336008	0.0305033	0.217178	-706.5	perception	pc_xp1	1
	0.0921328	-0.0192862	0.335318	0.0318394	0.216105	-697.5	perception	pc_xp1	1
	0.0908965	-0.0231054	0.324825	0.0328619	0.214655	-688.5	perception	pc_xp1	1
	0.0898305	-0.0271821	0.313692	0.0340077	0.213669	-679.5	perception	pc_xp1	1
	0.0887103	-0.0281023	0.307764	0.0349544	0.212375	-670.5	perception	pc_xp1	1
	0.0875426	-0.0186867	0.316484	0.0359185	0.211004	-661.5	perception	pc_xp1	1
	0.0864617	-0.0159049	0.306596	0.0369819	0.209905	-652.5	perception	pc_xp1	1
	0.0848418	-0.0146126	0.301829	0.0388613	0.208545	-643.5	perception	pc_xp1	1
	0.0837777	-0.0140578	0.302638	0.0398979	0.207453	-634.5	perception	pc_xp1	1
	0.0826301	-0.00566091	0.30621	0.041127	0.206387	-625.5	perception	pc_xp1	1
	0.0816944	-0.0119948	0.298561	0.0423739	0.205763	-616.5	perception	pc_xp1	1
	0.0802224	-0.0117218	0.291045	0.0440451	0.20449	-607.5	perception	pc_xp1	1
	0.0793547	0.00410419	0.303629	0.0448265	0.203536	-598.5	perception	pc_xp1	1
0.12429	0.0777963	-0.00369961	0.287399	0.0464942	0.202087	-589.5	perception	pc_xp1	1
0.124556	0.0769978	0.00503578	0.291234	0.0475587	0.201554	-580.5	perception	pc_xp1	1
0.125024	0.0755483	0.00855011	0.281092	0.0494753	0.200572	-571.5	perception	pc_xp1	1
0.1254	0.0744371	0.00770818	0.271981	0.050963	0.199837	-562.5	perception	pc_xp1	1
0.125573	0.0731698	0.0161865	0.270669	0.0524029	0.198742	-553.5	perception	pc_xp1	1
0.126095	0.0718546	0.0152007	0.267504	0.0542405	0.19795	-544.5	perception	pc_xp1	1
0.127179	0.0709841	0.0170328	0.264336	0.0561945	0.198163	-535.5	perception	pc_xp1	1
0.128781	0.0705503	0.0215043	0.268066	0.0582304	0.199331	-526.5	perception	pc_xp1	1
0.130591	0.0698853	0.0255858	0.268552	0.0607058	0.200476	-517.5	perception	pc_xp1	1
0.132752	0.0698379	0.0266594	0.268116	0.0629142	0.20259	-508.5	perception	pc_xp1	1
0.135206	0.0699923	0.028152	0.27036	0.0652139	0.205199	-499.5	perception	pc_xp1	1
0.137355	0.0695915	0.0317363	0.274189	0.0677637	0.206947	-490.5	perception	pc_xp1	1
0.13892	0.0692177	0.0337522	0.275836	0.069702	0.208137	-481.5	perception	pc_xp1	1
0.139415	0.068811	0.031946	0.27308	0.0706042	0.208226	-472.5	perception	pc_xp1	1
0.138047	0.0676297	0.0317416	0.269032	0.0704171	0.205677	-463.5	perception	pc_xp1	1
0.134725	0.0664541	0.0335475	0.263909	0.0682713	0.20118	-454.5	perception	pc_xp1	1
0.129883	0.0648321	0.0297061	0.256117	0.0650511	0.194715	-445.5	perception	pc_xp1	1
0.123332	0.0624046	0.0267628	0.244044	0.0609274	0.185737	-436.5	perception	pc_xp1	1
0.115376	0.0599803	0.0222443	0.231603	0.0553954	0.175356	-427.5	perception	pc_xp1	1
0.107447	0.0574097	0.0233037	0.221115	0.0500368	0.164856	-418.5	perception	pc_xp1	1
0.0999947	0.0551754	0.0202348	0.210357	0.0448194	0.15517	-409.5	perception	pc_xp1	1
0.0929983	0.0530738	0.0128252	0.195655	0.0399245	0.146072	-400.5	perception	pc_xp1	1
0.0874388	0.0511047	0.00923816	0.185544	0.0363341	0.138544	-391.5	perception	pc_xp1	1
0.0829178	0.0493259	0.00527532	0.177868	0.0335919	0.132244	-382.5	perception	pc_xp1	1
0.0792559	0.0480008	0.00886167	0.17398	0.0312551	0.127257	-373.5	perception	pc_xp1	1
0.077338	0.0463857	0.00686842	0.169618	0.0309523	0.123724	-364.5	perception	pc_xp1	1
0.0759504	0.0449393	0.0103872	0.163637	0.0310111	0.12089	-355.5	perception	pc_xp1	1
0.0750575	0.0439246	0.00991836	0.164439	0.031133	0.118982	-346.5	perception	pc_xp1	1
0.0736951	0.0425238	0.00867027	0.156534	0.0311713	0.116219	-337.5	perception	pc_xp1	1
0.0719798	0.041461	0.00897423	0.150948	0.0305189	0.113441	-328.5	perception	pc_xp1	1
0.0696196	0.0402276	0.012422	0.150238	0.029392	0.109847	-319.5	perception	pc_xp1	1
0.0671565	0.0389898	0.00630675	0.142627	0.0281667	0.106146	-310.5	perception	pc_xp1	1
0.0651435	0.0373644	0.00679764	0.137253	0.0277791	0.102508	-301.5	perception	pc_xp1	1
0.0626385	0.0358866	0.00915816	0.134988	0.0267519	0.0985251	-292.5	perception	pc_xp1	1
0.059105	0.0341541	0.00812076	0.128064	0.0249509	0.0932591	-283.5	perception	pc_xp1	1
0.0553323	0.0331066	0.00595291	0.122424	0.0222257	0.088439	-274.5	perception	pc_xp1	1
0.0511713	0.0315511	0.00296611	0.114589	0.0196202	0.0827224	-265.5	perception	pc_xp1	1
0.0468867	0.030134	0.000911666	0.107227	0.0167527	0.0770206	-256.5	perception	pc_xp1	1
0.0421393	0.0284258	-0.00318894	0.0988652	0.0137135	0.0705651	-247.5	perception	pc_xp1	1
0.0371031	0.027257	-0.00736079	0.0913795	0.00984608	0.0643602	-238.5	perception	pc_xp1	1
0.0313291	0.0263198	-0.0131041	0.0857607	0.0050093	0.0576489	-229.5	perception	pc_xp1	1
0.0258612	0.025265	-0.018183	0.0779074	0.000596163	0.0511262	-220.5	perception	pc_xp1	1
0.0204355	0.0242839	-0.0235018	0.0701256	-0.00384841	0.0447195	-211.5	perception	pc_xp1	1
0.0160698	0.0234049	-0.0276681	0.0642087	-0.00733501	0.0394747	-202.5	perception	pc_xp1	1
0.0124797	0.0227317	-0.0298114	0.0605045	-0.010252	0.0352114	-193.5	perception	pc_xp1	1
0.010046	0.0222952	-0.033097	0.05728	-0.0122492	0.0323411	-184.5	perception	pc_xp1	1
0.0084687	0.0215439	-0.0361981	0.0521465	-0.0130752	0.0300126	-175.5	perception	pc_xp1	1
0.0079394	0.0210869	-0.0331952	0.0511972	-0.0131475	0.0290263	-166.5	perception	pc_xp1	1
0.008356	0.0205069	-0.035923	0.0483219	-0.0121509	0.0288629	-157.5	perception	pc_xp1	1
0.00921953	0.0197879	-0.0286711	0.0508561	-0.0105684	0.0290074	-148.5	perception	pc_xp1	1
0.00976642	0.019596	-0.0290976	0.0503931	-0.00982962	0.0293625	-139.5	perception	pc_xp1	1
0.0101575	0.0196131	-0.0259314	0.0524599	-0.00945551	0.0297706	-130.5	perception	pc_xp1	1
0.0101239	0.0191261	-0.0255653	0.0532473	-0.0090022	0.0292501	-121.5	perception	pc_xp1	1
0.00955863	0.0188253	-0.0241569	0.0520634	-0.00926668	0.0283839	-112.5	perception	pc_xp1	1
0.00779011	0.0189188	-0.0305598	0.0475227	-0.0111287	0.0267089	-103.5	perception	pc_xp1	1
0.00522979	0.0189995	-0.0349644	0.0429164	-0.0137697	0.0242292	-94.5	perception	pc_xp1	1
0.0023564	0.0193979	-0.0378628	0.0412263	-0.0170415	0.0217543	-85.5	perception	pc_xp1	1
-3.13668e-05	0.0200644	-0.0405774	0.0424879	-0.0200958	0.0200331	-76.5	perception	pc_xp1	1
-0.003155	0.0205912	-0.0444111	0.040322	-0.0237462	0.0174361	-67.5	perception	pc_xp1	1
-0.00577121	0.0208956	-0.0527823	0.0331531	-0.0266669	0.0151244	-58.5	perception	pc_xp1	1
-0.00735039	0.021584	-0.0531439	0.0347196	-0.0289344	0.0142336	-49.5	perception	pc_xp1	1
-0.00807168	0.02188	-0.0544529	0.0350997	-0.0299517	0.0138083	-40.5	perception	pc_xp1	1
-0.00863565	0.022753	-0.0579817	0.0364626	-0.0313886	0.0141173	-31.5	perception	pc_xp1	1
-0.00967103	0.0245423	-0.0666713	0.034422	-0.0342133	0.0148713	-22.5	perception	pc_xp1	1
-0.0104731	0.0258513	-0.0694305	0.0381149	-0.0363244	0.0153782	-13.5	perception	pc_xp1	1
-0.0104305	0.0280802	-0.0712981	0.0429264	-0.0385107	0.0176496	-4.5	perception	pc_xp1	1
	0.044881	-0.0959479	0.0953533	-0.0394764	0.0502856	-895.5	saccade	js_xp1	1
	0.044828	-0.0972205	0.094601	-0.0409657	0.0486903	-886.5	saccade	js_xp1	1
	0.0445367	-0.0829031	0.105834	-0.0408929	0.0481804	-877.5	saccade	js_xp1	1
	0.0441652	-0.0928605	0.0929377	-0.0405075	0.0478229	-868.5	saccade	js_xp1	1
	0.0435374	-0.0825889	0.0983396	-0.0399693	0.0471055	-859.5	saccade	js_xp1	1
	0.0427737	-0.0779725	0.101699	-0.0392039	0.0463436	-850.5	saccade	js_xp1	1
	0.0424979	-0.0831729	0.0970933	-0.0391037	0.0458921	-841.5	saccade	js_xp1	1
	0.0419423	-0.0818265	0.095646	-0.0386407	0.0452439	-832.5	saccade	js_xp1	1
	0.0415168	-0.0787055	0.0957319	-0.0382996	0.044734	-823.5	saccade	js_xp1	1
	0.0411422	-0.0798284	0.0950294	-0.0378725	0.044412	-814.5	saccade	js_xp1	1
	0.0403371	-0.0858506	0.0845561	-0.0369798	0.0436945	-805.5	saccade	js_xp1	1
	0.0397454	-0.0796305	0.0884546	-0.0364325	0.0430583	-796.5	saccade	js_xp1	1
	0.0390946	-0.0780794	0.0868742	-0.0357853	0.0424039	-787.5	saccade	js_xp1	1
	0.0387848	-0.0757678	0.0871253	-0.0356183	0.0419512	-778.5	saccade	js_xp1	1
	0.0381046	-0.0788992	0.0808697	-0.0349725	0.0412368	-769.5	saccade	js_xp1	1
	0.0374989	-0.0699375	0.0861799	-0.0342887	0.0407091	-760.5	saccade	js_xp1	1
	0.0369116	-0.0744076	0.080456	-0.0337585	0.0400647	-751.5	saccade	js_xp1	1
	0.0364155	-0.0692538	0.0825106	-0.0333495	0.0394815	-742.5	saccade	js_xp1	1
	0.036015	-0.0721058	0.0786968	-0.0330817	0.0389482	-733.5	saccade	js_xp1	1
	0.0352624	-0.0700965	0.0765646	-0.0324332	0.0380916	-724.5	saccade	js_xp1	1
	0.0348567	-0.0667263	0.0787978	-0.03185	0.0378633	-715.5	saccade	js_xp1	1
	0.0340765	-0.0625103	0.0790484	-0.0310323	0.0371208	-706.5	saccade	js_xp1	1
	0.0335676	-0.0639475	0.075679	-0.0306165	0.0365188	-697.5	saccade	js_xp1	1
	0.0331633	-0.0650478	0.0717948	-0.0302674	0.0360593	-688.5	saccade	js_xp1	1
	0.0325489	-0.0618464	0.0734702	-0.0298061	0.0352918	-679.5	saccade	js_xp1	1
	0.031639	-0.0628347	0.0685029	-0.0287794	0.0344986	-670.5	saccade	js_xp1	1
	0.0311451	-0.0602923	0.0696544	-0.0284371	0.0338532	-661.5	saccade	js_xp1	1
	0.0304208	-0.0617054	0.0652634	-0.0278035	0.0330381	-652.5	saccade	js_xp1	1
	0.0298701	-0.0534553	0.0704521	-0.0272482	0.032492	-643.5	saccade	js_xp1	1
	0.0289245	-0.0592154	0.0607446	-0.0260641	0.0317849	-634.5	saccade	js_xp1	1
	0.0282567	-0.0563559	0.0608374	-0.0253616	0.0311518	-625.5	saccade	js_xp1	1
	0.0277955	-0.0518639	0.0638543	-0.0247914	0.0307996	-616.5	saccade	js_xp1	1
	0.0274396	-0.0515732	0.0616706	-0.0244067	0.0304726	-607.5	saccade	js_xp1	1
	0.0265516	-0.0506948	0.0601087	-0.0233665	0.0297368	-598.5	saccade	js_xp1	1
	0.0260206	-0.0522292	0.0558738	-0.02286	0.0291813	-589.5	saccade	js_xp1	1
	0.0252427	-0.0458263	0.0584378	-0.0221395	0.0283459	-580.5	saccade	js_xp1	1
	0.0243814	-0.0465592	0.0543896	-0.0213195	0.0274433	-571.5	saccade	js_xp1	1
	0.023635	-0.0465715	0.0512628	-0.0206653	0.0266046	-562.5	saccade	js_xp1	1
	0.0233641	-0.0453582	0.0530171	-0.0204222	0.0263059	-553.5	saccade	js_xp1	1
	0.022188	-0.0453937	0.047456	-0.0192748	0.0251013	-544.5	saccade	js_xp1	1
	0.0214354	-0.0415517	0.0474599	-0.0186032	0.0242675	-535.5	saccade	js_xp1	1
	0.0203508	-0.0406018	0.0440319	-0.0176586	0.0230431	-526.5	saccade	js_xp1	1
	0.0192327	-0.0389916	0.040961	-0.0165812	0.0218842	-517.5	saccade	js_xp1	1
	0.0181803	-0.0370991	0.0383615	-0.015558	0.0208026	-508.5	saccade	js_xp1	1
	0.0169774	-0.0326546	0.0371889	-0.0144554	0.0194995	-499.5	saccade	js_xp1	1
	0.0155122	-0.0299996	0.0337354	-0.0130039	0.0180206	-490.5	saccade	js_xp1	1
	0.0140034	-0.0254583	0.0313995	-0.0113941	0.0166127	-481.5	saccade	js_xp1	1
	0.0123846	-0.0222161	0.0279647	-0.00975664	0.0150125	-472.5	saccade	js_xp1	1
	0.0105163	-0.0191904	0.0240555	-0.00785371	0.0131788	-463.5	saccade	js_xp1	1
0.00267651	0.00866995	-0.0149133	0.0196964	-0.00599344	0.0113465	-454.5	saccade	js_xp1	1
0.00304133	0.00725086	-0.0124123	0.0165555	-0.00420952	0.0102922	-445.5	saccade	js_xp1	1
0.00286205	0.00628976	-0.00986633	0.0155762	-0.00342771	0.00915181	-436.5	saccade	js_xp1	1
0.00212121	0.00591735	-0.00905688	0.0147587	-0.00379614	0.00803856	-427.5	saccade	js_xp1	1
0.00196655	0.00585818	-0.0103031	0.0129148	-0.00389164	0.00782473	-418.5	saccade	js_xp1	1
0.00195019	0.00593913	-0.0106621	0.0130666	-0.00398894	0.00788933	-409.5	saccade	js_xp1	1
0.00221592	0.00616676	-0.0101782	0.0143668	-0.00395084	0.00838267	-400.5	saccade	js_xp1	1
0.00379261	0.006137	-0.00908465	0.0160127	-0.0023444	0.00992961	-391.5	saccade	js_xp1	1
0.00569852	0.00618423	-0.00687507	0.0179322	-0.000485713	0.0118828	-382.5	saccade	js_xp1	1
0.00705716	0.0062522	-0.00500889	0.0204038	0.000804954	0.0133094	-373.5	saccade	js_xp1	1
0.00741659	0.00625299	-0.00456983	0.0203018	0.0011636	0.0136696	-364.5	saccade	js_xp1	1
0.00780732	0.00628367	-0.00449207	0.0203829	0.00152365	0.014091	-355.5	saccade	js_xp1	1
0.00744032	0.00640134	-0.00540617	0.0203479	0.00103898	0.0138417	-346.5	saccade	js_xp1	1
0.00710565	0.00672062	-0.00607952	0.020822	0.000385036	0.0138263	-337.5	saccade	js_xp1	1
0.00657968	0.00697567	-0.00737158	0.0208485	-0.000395983	0.0135553	-328.5	saccade	js_xp1	1
0.00545323	0.00711315	-0.00941296	0.0190463	-0.00165992	0.0125664	-319.5	saccade	js_xp1	1
0.00413599	0.00741839	-0.011137	0.0182874	-0.0032824	0.0115544	-310.5	saccade	js_xp1	1
0.0025908	0.00791662	-0.0146461	0.0169796	-0.00532582	0.0105074	-301.5	saccade	js_xp1	1
0.00141224	0.00832158	-0.0158355	0.016378	-0.00690934	0.00973382	-292.5	saccade	js_xp1	1
0.00163642	0.00838186	-0.015898	0.0173379	-0.00674544	0.0100183	-283.5	saccade	js_xp1	1
0.00282012	0.00836151	-0.0146285	0.0184556	-0.00554139	0.0111816	-274.5	saccade	js_xp1	1
0.00412466	0.00831317	-0.013079	0.0200899	-0.00418851	0.0124378	-265.5	saccade	js_xp1	1
0.00569211	0.00813841	-0.0107172	0.021795	-0.00244629	0.0138305	-256.5	saccade	js_xp1	1
0.00677163	0.0084799	-0.0118467	0.0221182	-0.00170827	0.0152515	-247.5	saccade	js_xp1	1
0.00759732	0.00844314	-0.0105746	0.0229403	-0.000845819	0.0160405	-238.5	saccade	js_xp1	1
0.0079778	0.00823697	-0.00885478	0.0245707	-0.000259174	0.0162148	-229.5	saccade	js_xp1	1
0.00780472	0.00812174	-0.00903726	0.0229122	-0.00031702	0.0159265	-220.5	saccade	js_xp1	1
0.00740301	0.00820871	-0.00934941	0.0224767	-0.000805703	0.0156117	-211.5	saccade	js_xp1	1
0.00755789	0.0086211	-0.0100745	0.0231505	-0.0010632	0.016179	-202.5	saccade	js_xp1	1
0.0086079	0.00885101	-0.0100783	0.0239781	-0.00024311	0.0174589	-193.5	saccade	js_xp1	1
0.0104245	0.00850136	-0.00723955	0.0259228	0.00192313	0.0189259	-184.5	saccade	js_xp1	1
0.0122192	0.00845588	-0.00539971	0.0278318	0.00376331	0.0206751	-175.5	saccade	js_xp1	1
0.0144766	0.00813866	-0.00147163	0.0307227	0.00633793	0.0226153	-166.5	saccade	js_xp1	1
0.0168048	0.00774008	5.62601e-05	0.0313349	0.00906475	0.0245449	-157.5	saccade	js_xp1	1
0.0198557	0.00737055	0.00477257	0.0347325	0.0124851	0.0272262	-148.5	saccade	js_xp1	1
0.0231464	0.00749526	0.00867459	0.0386575	0.0156512	0.0306417	-139.5	saccade	js_xp1	1
0.0263754	0.0080523	0.0118843	0.0437072	0.0183231	0.0344277	-130.5	saccade	js_xp1	1
0.0292923	0.0085227	0.0140472	0.0465401	0.0207696	0.037815	-121.5	saccade	js_xp1	1
0.0319874	0.00893056	0.0161159	0.0503791	0.0230569	0.040918	-112.5	saccade	js_xp1	1
0.0340588	0.00962096	0.0178096	0.0540912	0.0244379	0.0436798	-103.5	saccade	js_xp1	1
0.035206	0.00962758	0.0179796	0.0550696	0.0255784	0.0448336	-94.5	saccade	js_xp1	1
0.0353822	0.00962138	0.0175217	0.0543463	0.0257608	0.0450035	-85.5	saccade	js_xp1	1
0.0344801	0.00920337	0.0175206	0.052686	0.0252768	0.0436835	-76.5	saccade	js_xp1	1
0.0330275	0.0089426	0.0148385	0.049852	0.0240849	0.04197	-67.5	saccade	js_xp1	1
0.0311003	0.00888105	0.0141155	0.0490017	0.0222192	0.0399813	-58.5	saccade	js_xp1	1
0.0290556	0.00867698	0.0112912	0.0456435	0.0203786	0.0377326	-49.5	saccade	js_xp1	1
0.0277371	0.00871085	0.0107299	0.0454861	0.0190263	0.036448	-40.5	saccade	js_xp1	1
0.0270003	0.00917879	0.00849229	0.0447068	0.0178215	0.0361791	-31.5	saccade	js_xp1	1
0.0269277	0.00940333	0.00829512	0.0452426	0.0175244	0.0363311	-22.5	saccade	js_xp1	1
0.027064	0.0105322	0.00581288	0.0474703	0.0165318	0.0375962	-13.5	saccade	js_xp1	1
0.0268699	0.0118128	0.00316086	0.0502653	0.0150571	0.0386827	-4.5	saccade	js_xp1	1
	0.0836685	-0.125347	0.221825	-0.0413029	0.126034	-895.5	perception	js_xp1	1
	0.0836296	-0.121247	0.226631	-0.041695	0.125564	-886.5	perception	js_xp1	1
	0.0825725	-0.130396	0.212717	-0.0407451	0.1244	-877.5	perception	js_xp1	1
	0.0818897	-0.113582	0.224603	-0.0400086	0.123771	-868.5	perception	js_xp1	1
	0.0810552	-0.118625	0.21831	-0.0391992	0.122911	-859.5	perception	js_xp1	1
	0.0806962	-0.111414	0.220921	-0.0388248	0.122568	-850.5	perception	js_xp1	1
	0.0799251	-0.108215	0.220777	-0.038299	0.121551	-841.5	perception	js_xp1	1
	0.079267	-0.116285	0.20922	-0.0378445	0.120689	-832.5	perception	js_xp1	1
	0.0785525	-0.115241	0.207761	-0.0370823	0.120023	-823.5	perception	js_xp1	1
	0.0779298	-0.116862	0.20292	-0.0363323	0.119527	-814.5	perception	js_xp1	1
	0.0768549	-0.106896	0.208032	-0.0351995	0.11851	-805.5	perception	js_xp1	1
	0.0757902	-0.105176	0.207621	-0.034009	0.117571	-796.5	perception	js_xp1	1
	0.0746224	-0.0969399	0.207455	-0.0328285	0.116416	-787.5	perception	js_xp1	1
	0.073524	-0.102157	0.199512	-0.0319757	0.115072	-778.5	perception	js_xp1	1
	0.0725997	-0.0905275	0.207208	-0.0312778	0.113922	-769.5	perception	js_xp1	1
	0.0718372	-0.101308	0.194388	-0.0304641	0.11321	-760.5	perception	js_xp1	1
	0.0709242	-0.101088	0.191129	-0.0297111	0.112137	-751.5	perception	js_xp1	1
	0.0705149	-0.0951755	0.196203	-0.0294098	0.11162	-742.5	perception	js_xp1	1
	0.0694415	-0.0928839	0.191617	-0.0283221	0.110561	-733.5	perception	js_xp1	1
	0.0686094	-0.0935409	0.186798	-0.0274338	0.109785	-724.5	perception	js_xp1	1
	0.0679602	-0.0901303	0.189287	-0.0269108	0.10901	-715.5	perception	js_xp1	1
	0.0669396	-0.0940472	0.181479	-0.0260506	0.107829	-706.5	perception	js_xp1	1
	0.0662216	-0.0826545	0.190472	-0.0251055	0.107338	-697.5	perception	js_xp1	1
	0.0653824	-0.0910869	0.176978	-0.0240288	0.106736	-688.5	perception	js_xp1	1
	0.0640403	-0.0834504	0.180208	-0.0226798	0.105401	-679.5	perception	js_xp1	1
	0.0632408	-0.0854771	0.17587	-0.0217082	0.104774	-670.5	perception	js_xp1	1
	0.062448	-0.086424	0.171668	-0.020987	0.103909	-661.5	perception	js_xp1	1
	0.0607089	-0.0699484	0.182675	-0.0192865	0.102131	-652.5	perception	js_xp1	1
	0.0601554	-0.0783258	0.172313	-0.0187952	0.101516	-643.5	perception	js_xp1	1
	0.0589452	-0.0715646	0.174332	-0.0176866	0.100204	-634.5	perception	js_xp1	1
	0.0580027	-0.0743677	0.165838	-0.0166272	0.0993782	-625.5	perception	js_xp1	1
	0.0566608	-0.0639155	0.170676	-0.0153455	0.0979762	-616.5	perception	js_xp1	1
	0.0551694	-0.0598752	0.16829	-0.0139059	0.0964329	-607.5	perception	js_xp1	1
	0.0541644	-0.0692605	0.156527	-0.0128508	0.095478	-598.5	perception	js_xp1	1
	0.052708	-0.067901	0.147186	-0.0114972	0.0939188	-589.5	perception	js_xp1	1
	0.0515718	-0.0642531	0.148332	-0.0103731	0.0927705	-580.5	perception	js_xp1	1
	0.0508085	-0.0524141	0.152098	-0.00955005	0.0920669	-571.5	perception	js_xp1	1
	0.0487853	-0.056601	0.141532	-0.0075689	0.0900017	-562.5	perception	js_xp1	1
	0.047585	-0.0474172	0.143942	-0.00627876	0.0888913	-553.5	perception	js_xp1	1
	0.046353	-0.0439826	0.143385	-0.0052445	0.0874615	-544.5	perception	js_xp1	1
	0.0446743	-0.0389501	0.142067	-0.00355828	0.0857904	-535.5	perception	js_xp1	1
	0.0431694	-0.0356536	0.136245	-0.00202258	0.0843163	-526.5	perception	js_xp1	1
	0.0415621	-0.0363386	0.129933	-0.000492844	0.0826314	-517.5	perception	js_xp1	1
	0.0402583	-0.0319017	0.128206	0.000593574	0.0811101	-508.5	perception	js_xp1	1
	0.0383822	-0.0240185	0.129214	0.00216609	0.0789305	-499.5	perception	js_xp1	1
	0.036557	-0.0226208	0.122782	0.00380834	0.0769223	-490.5	perception	js_xp1	1
	0.0345845	-0.0221384	0.115821	0.00559053	0.0747595	-481.5	perception	js_xp1	1
	0.0330277	-0.0179606	0.112512	0.00741516	0.0734706	-472.5	perception	js_xp1	1
	0.0311407	-0.0130452	0.110421	0.0093073	0.0715887	-463.5	perception	js_xp1	1
0.0403423	0.0288577	-0.0106878	0.100592	0.0114847	0.0692	-454.5	perception	js_xp1	1
0.0405732	0.02692	-0.00584718	0.0958569	0.0136532	0.0674932	-445.5	perception	js_xp1	1
0.0409614	0.0253139	-0.000767025	0.0940876	0.0156475	0.0662753	-436.5	perception	js_xp1	1
0.041779	0.0241498	0.00169798	0.0896838	0.0176293	0.0659288	-427.5	perception	js_xp1	1
0.04265	0.0229995	0.00484006	0.0882157	0.0196505	0.0656496	-418.5	perception	js_xp1	1
0.04365	0.0226985	0.00474189	0.0869641	0.0209515	0.0663486	-409.5	perception	js_xp1	1
0.0446656	0.0225523	0.00698306	0.0882241	0.0221133	0.067218	-400.5	perception	js_xp1	1
0.0456836	0.0225328	0.00838498	0.0895998	0.0231508	0.0682163	-391.5	perception	js_xp1	1
0.0470798	0.0227895	0.00882855	0.0911573	0.0242903	0.0698693	-382.5	perception	js_xp1	1
0.0488753	0.0233959	0.0111003	0.0961064	0.0254794	0.0722712	-373.5	perception	js_xp1	1
0.0507173	0.0241337	0.00925483	0.0963408	0.0265837	0.074851	-364.5	perception	js_xp1	1
0.052629	0.0244153	0.0101717	0.0987542	0.0282137	0.0770443	-355.5	perception	js_xp1	1
0.0540349	0.0246959	0.0116379	0.102162	0.029339	0.0787308	-346.5	perception	js_xp1	1
0.0562577	0.0254004	0.0113108	0.105732	0.0308573	0.0816581	-337.5	perception	js_xp1	1
0.0589305	0.0260644	0.0112971	0.107547	0.0328662	0.0849949	-328.5	perception	js_xp1	1
0.0611263	0.0267481	0.0149045	0.113652	0.0343782	0.0878745	-319.5	perception	js_xp1	1
0.0619217	0.0267586	0.0135044	0.111854	0.035163	0.0886803	-310.5	perception	js_xp1	1
0.0609459	0.0262564	0.0137656	0.11017	0.0346894	0.0872023	-301.5	perception	js_xp1	1
0.0581945	0.0254623	0.0151937	0.107792	0.0327322	0.0836568	-292.5	perception	js_xp1	1
0.0545956	0.0243642	0.0106397	0.0997551	0.0302314	0.0789598	-283.5	perception	js_xp1	1
0.0493153	0.0226223	0.0103129	0.0926955	0.026693	0.0719376	-274.5	perception	js_xp1	1
0.0423914	0.020571	0.00700846	0.0832048	0.0218204	0.0629623	-265.5	perception	js_xp1	1
0.0341628	0.018384	0.00342967	0.0714947	0.0157788	0.0525468	-256.5	perception	js_xp1	1
0.0256792	0.0164396	-0.00244433	0.0600185	0.00923966	0.0421188	-247.5	perception	js_xp1	1
0.0188085	0.0151765	-0.00966332	0.0498228	0.00363195	0.033985	-238.5	perception	js_xp1	1
0.0134821	0.0142846	-0.0136917	0.0435047	-0.000802482	0.0277667	-229.5	perception	js_xp1	1
0.0093553	0.01367	-0.0191493	0.0364774	-0.00431469	0.0230253	-220.5	perception	js_xp1	1
0.00593457	0.0133072	-0.0205464	0.0328314	-0.00737265	0.0192418	-211.5	perception	js_xp1	1
0.00287893	0.013246	-0.0217617	0.0319372	-0.010367	0.0161249	-202.5	perception	js_xp1	1
0.000606548	0.0129092	-0.0254382	0.0273907	-0.0123027	0.0135158	-193.5	perception	js_xp1	1
-0.000741246	0.013091	-0.0290804	0.0247532	-0.0138323	0.0123498	-184.5	perception	js_xp1	1
-0.00197721	0.0129041	-0.0300039	0.0226813	-0.0148814	0.0109269	-175.5	perception	js_xp1	1
-0.00317406	0.0124929	-0.0293217	0.0211642	-0.015667	0.00931886	-166.5	perception	js_xp1	1
-0.00422741	0.0125243	-0.0298771	0.02138	-0.0167517	0.00829684	-157.5	perception	js_xp1	1
-0.00455152	0.0124197	-0.0299806	0.0201835	-0.0169712	0.00786814	-148.5	perception	js_xp1	1
-0.00432791	0.0125624	-0.0309494	0.0202906	-0.0168903	0.00823446	-139.5	perception	js_xp1	1
-0.00345214	0.012647	-0.0301784	0.0221297	-0.0160991	0.00919482	-130.5	perception	js_xp1	1
-0.00218841	0.0125639	-0.0285945	0.02318	-0.0147523	0.0103755	-121.5	perception	js_xp1	1
-0.000456644	0.0125995	-0.0254251	0.027224	-0.0130561	0.0121429	-112.5	perception	js_xp1	1
0.000966432	0.0126573	-0.0250846	0.0273884	-0.0116909	0.0136237	-103.5	perception	js_xp1	1
0.00264722	0.0122948	-0.0221736	0.0288106	-0.00964757	0.014942	-94.5	perception	js_xp1	1
0.00431782	0.0125793	-0.0210629	0.0303214	-0.00826148	0.0168971	-85.5	perception	js_xp1	1
0.00574683	0.0127252	-0.0201087	0.032504	-0.0069784	0.0184721	-76.5	perception	js_xp1	1
0.00701736	0.0128276	-0.0189569	0.0341018	-0.00581025	0.019845	-67.5	perception	js_xp1	1
0.00722747	0.0129626	-0.0186735	0.0341146	-0.00573514	0.0201901	-58.5	perception	js_xp1	1
0.00680956	0.0127897	-0.017364	0.0349555	-0.00598017	0.0195993	-49.5	perception	js_xp1	1
0.00651826	0.0125462	-0.0189644	0.0318176	-0.00602799	0.0190645	-40.5	perception	js_xp1	1
0.0066314	0.0130649	-0.0193754	0.0333891	-0.00643352	0.0196963	-31.5	perception	js_xp1	1
0.00605281	0.0138526	-0.0211559	0.0353978	-0.00779978	0.0199054	-22.5	perception	js_xp1	1
0.00520284	0.0149175	-0.0244585	0.0357723	-0.00971466	0.0201203	-13.5	perception	js_xp1	1
0.0042748	0.0169695	-0.0280826	0.0414782	-0.0126947	0.0212443	-4.5	perception	js_xp1	1
	0.0586971	-0.113439	0.121251	-0.0547492	0.062645	-895.5	saccade	ml_xp2	1
	0.0586886	-0.115549	0.11909	-0.0540753	0.0633018	-886.5	saccade	ml_xp2	1
	0.0578169	-0.110438	0.123096	-0.0531402	0.0624936	-877.5	saccade	ml_xp2	1
	0.0571645	-0.111749	0.117473	-0.0524169	0.0619121	-868.5	saccade	ml_xp2	1
	0.0562899	-0.105679	0.120696	-0.0516276	0.0609522	-859.5	saccade	ml_xp2	1
	0.0549977	-0.107193	0.114738	-0.0504059	0.0595895	-850.5	saccade	ml_xp2	1
	0.0541704	-0.107106	0.110804	-0.0496238	0.0587171	-841.5	saccade	ml_xp2	1
	0.0529155	-0.107579	0.106526	-0.0483069	0.0575241	-832.5	saccade	ml_xp2	1
	0.0523068	-0.096284	0.11335	-0.0476601	0.0569536	-823.5	saccade	ml_xp2	1
	0.0516708	-0.0975409	0.11067	-0.0471954	0.0561462	-814.5	saccade	ml_xp2	1
	0.0508186	-0.0954781	0.105042	-0.0463567	0.0552805	-805.5	saccade	ml_xp2	1
	0.0497749	-0.0965614	0.0974106	-0.0453148	0.054235	-796.5	saccade	ml_xp2	1
	0.04853	-0.0950894	0.0972196	-0.0440807	0.0529793	-787.5	saccade	ml_xp2	1
	0.0477191	-0.0887238	0.0999187	-0.0433991	0.0520391	-778.5	saccade	ml_xp2	1
	0.0466915	-0.0883164	0.0979339	-0.0425228	0.0508602	-769.5	saccade	ml_xp2	1
	0.0456412	-0.0862955	0.0967239	-0.0413266	0.0499557	-760.5	saccade	ml_xp2	1
	0.0447506	-0.0875182	0.0917326	-0.0404664	0.0490349	-751.5	saccade	ml_xp2	1
	0.0435731	-0.0847448	0.0893968	-0.0392323	0.047914	-742.5	saccade	ml_xp2	1
	0.0420855	-0.0805098	0.0882539	-0.0378939	0.0462771	-733.5	saccade	ml_xp2	1
	0.0404753	-0.0783027	0.0809648	-0.0363116	0.044639	-724.5	saccade	ml_xp2	1
	0.0393538	-0.0709193	0.085636	-0.0353208	0.0433868	-715.5	saccade	ml_xp2	1
	0.0381516	-0.0688839	0.0826469	-0.0340172	0.042286	-706.5	saccade	ml_xp2	1
	0.0369072	-0.0670328	0.0803838	-0.0326536	0.0411607	-697.5	saccade	ml_xp2	1
	0.0355934	-0.0665872	0.0750374	-0.0314631	0.0397237	-688.5	saccade	ml_xp2	1
	0.0334728	-0.0612784	0.0715222	-0.0294093	0.0375362	-679.5	saccade	ml_xp2	1
	0.0320546	-0.0623681	0.0667938	-0.0280076	0.0361017	-670.5	saccade	ml_xp2	1
	0.0303472	-0.0557628	0.0647163	-0.0263077	0.0343867	-661.5	saccade	ml_xp2	1
	0.0284861	-0.0534862	0.0586035	-0.0244294	0.0325427	-652.5	saccade	ml_xp2	1
	0.0268032	-0.0525397	0.0542218	-0.0229037	0.0307028	-643.5	saccade	ml_xp2	1
	0.0251441	-0.0454653	0.0548243	-0.0211989	0.0290893	-634.5	saccade	ml_xp2	1
	0.0228201	-0.0438112	0.0467634	-0.0186737	0.0269665	-625.5	saccade	ml_xp2	1
	0.02016	-0.0366696	0.043477	-0.0160823	0.0242377	-616.5	saccade	ml_xp2	1
	0.0174712	-0.0311484	0.0383905	-0.0133622	0.0215803	-607.5	saccade	ml_xp2	1
	0.0143765	-0.0244019	0.0324009	-0.0102692	0.0184838	-598.5	saccade	ml_xp2	1
0.00396692	0.0101897	-0.0165843	0.0231592	-0.00622275	0.0141566	-589.5	saccade	ml_xp2	1
0.00186802	0.00746215	-0.0129156	0.0170356	-0.00559413	0.00933016	-580.5	saccade	ml_xp2	1
-0.000827836	0.00642585	-0.0127741	0.0126161	-0.00725369	0.00559802	-571.5	saccade	ml_xp2	1
-0.00250112	0.00656693	-0.0158033	0.00994619	-0.00906806	0.00406581	-562.5	saccade	ml_xp2	1
0.000502693	0.00639813	-0.0120521	0.0133547	-0.00589544	0.00690083	-553.5	saccade	ml_xp2	1
0.00131084	0.00653553	-0.0114727	0.0142908	-0.00522469	0.00784637	-544.5	saccade	ml_xp2	1
-0.00273861	0.00652753	-0.0153666	0.0103377	-0.00926614	0.00378892	-535.5	saccade	ml_xp2	1
-0.00329831	0.00662306	-0.0159383	0.0100826	-0.00992137	0.00332475	-526.5	saccade	ml_xp2	1
-0.000575894	0.00673591	-0.0139591	0.0126674	-0.0073118	0.00616001	-517.5	saccade	ml_xp2	1
0.00222816	0.00686032	-0.0111619	0.0158247	-0.00463216	0.00908848	-508.5	saccade	ml_xp2	1
0.0018532	0.00687927	-0.0121988	0.0149049	-0.00502608	0.00873247	-499.5	saccade	ml_xp2	1
-0.000812812	0.00710707	-0.0151314	0.0133815	-0.00791988	0.00629426	-490.5	saccade	ml_xp2	1
-0.00173586	0.00736795	-0.0164274	0.0129099	-0.00910381	0.00563209	-481.5	saccade	ml_xp2	1
-0.000745466	0.00769042	-0.0158395	0.0145497	-0.00843589	0.00694495	-472.5	saccade	ml_xp2	1
-0.00165795	0.00770457	-0.0170295	0.0134358	-0.00936252	0.00604663	-463.5	saccade	ml_xp2	1
-0.000177032	0.00803838	-0.0163002	0.0154794	-0.00821542	0.00786135	-454.5	saccade	ml_xp2	1
0.00214636	0.00832021	-0.0146459	0.0182496	-0.00617385	0.0104666	-445.5	saccade	ml_xp2	1
0.00417597	0.00832113	-0.0119262	0.0210367	-0.00414515	0.0124971	-436.5	saccade	ml_xp2	1
0.00492376	0.00838297	-0.0111688	0.0219766	-0.00345921	0.0133067	-427.5	saccade	ml_xp2	1
0.00668536	0.00864894	-0.0108327	0.0233408	-0.00196358	0.0153343	-418.5	saccade	ml_xp2	1
0.00782522	0.00847407	-0.00916534	0.0242218	-0.000648853	0.0162993	-409.5	saccade	ml_xp2	1
0.00952373	0.00865029	-0.00714535	0.027352	0.00087344	0.018174	-400.5	saccade	ml_xp2	1
0.00945097	0.00842569	-0.00759408	0.0255868	0.00102528	0.0178767	-391.5	saccade	ml_xp2	1
0.00886965	0.00882586	-0.00860339	0.0263742	4.37959e-05	0.0176955	-382.5	saccade	ml_xp2	1
0.00841809	0.00855919	-0.00800134	0.0262015	-0.0001411	0.0169773	-373.5	saccade	ml_xp2	1
0.00889501	0.00880536	-0.00902948	0.0262723	8.96427e-05	0.0177004	-364.5	saccade	ml_xp2	1
0.00919393	0.00874757	-0.00804368	0.0262023	0.000446364	0.0179415	-355.5	saccade	ml_xp2	1
0.00954323	0.0086259	-0.00901449	0.0255108	0.000917325	0.0181691	-346.5	saccade	ml_xp2	1
0.00916484	0.00842258	-0.00723057	0.0260014	0.000742252	0.0175874	-337.5	saccade	ml_xp2	1
0.0088652	0.00867639	-0.007556	0.02673	0.000188809	0.0175416	-328.5	saccade	ml_xp2	1
0.00779467	0.00865531	-0.00955289	0.0249889	-0.000860647	0.01645	-319.5	saccade	ml_xp2	1
0.00554478	0.00872845	-0.0110969	0.0236604	-0.00318367	0.0142732	-310.5	saccade	ml_xp2	1
0.00376746	0.00864597	-0.0135544	0.0212583	-0.00487851	0.0124134	-301.5	saccade	ml_xp2	1
0.00299286	0.00886641	-0.0153932	0.0194336	-0.00587356	0.0118593	-292.5	saccade	ml_xp2	1
0.00357078	0.00875782	-0.0140995	0.0207614	-0.00518705	0.0123286	-283.5	saccade	ml_xp2	1
0.00401591	0.00866033	-0.0139602	0.0208589	-0.00464442	0.0126762	-274.5	saccade	ml_xp2	1
0.00275176	0.00869307	-0.0144711	0.0198375	-0.00594131	0.0114448	-265.5	saccade	ml_xp2	1
0.00145741	0.00887976	-0.0161804	0.0189362	-0.00742235	0.0103372	-256.5	saccade	ml_xp2	1
0.00163842	0.00875361	-0.0152313	0.0195514	-0.00711518	0.010392	-247.5	saccade	ml_xp2	1
0.000654178	0.00895839	-0.0165529	0.0182467	-0.00830421	0.00961257	-238.5	saccade	ml_xp2	1
-0.00108708	0.00905754	-0.0200986	0.0159299	-0.0101446	0.00797046	-229.5	saccade	ml_xp2	1
-0.00292193	0.0086934	-0.0197934	0.0149824	-0.0116153	0.00577147	-220.5	saccade	ml_xp2	1
-0.0063932	0.00861873	-0.0242204	0.0101642	-0.0150119	0.00222552	-211.5	saccade	ml_xp2	1
-0.00918196	0.00893687	-0.0274141	0.00776713	-0.0181188	-0.000245098	-202.5	saccade	ml_xp2	1
-0.0081221	0.00916207	-0.0257401	0.0102131	-0.0172842	0.00103998	-193.5	saccade	ml_xp2	1
-0.0052371	0.00897584	-0.0230412	0.0115235	-0.0142129	0.00373873	-184.5	saccade	ml_xp2	1
-0.000796265	0.00942259	-0.0211073	0.0157773	-0.0102189	0.00862633	-175.5	saccade	ml_xp2	1
0.0061862	0.00920489	-0.0123894	0.0242436	-0.0030187	0.0153911	-166.5	saccade	ml_xp2	1
0.0146757	0.00932197	-0.00235804	0.0347389	0.00535376	0.0239977	-157.5	saccade	ml_xp2	1
0.0240192	0.00941285	0.00624893	0.0431267	0.0146063	0.033432	-148.5	saccade	ml_xp2	1
0.0341923	0.00989102	0.0158464	0.0544671	0.0243013	0.0440834	-139.5	saccade	ml_xp2	1
0.0423502	0.0106651	0.0227893	0.0633688	0.0316851	0.0530153	-130.5	saccade	ml_xp2	1
0.0477843	0.011371	0.026945	0.0706969	0.0364134	0.0591553	-121.5	saccade	ml_xp2	1
0.0487609	0.0112818	0.0276836	0.0709445	0.0374791	0.0600427	-112.5	saccade	ml_xp2	1
0.0455235	0.010782	0.0249729	0.0662827	0.0347415	0.0563055	-103.5	saccade	ml_xp2	1
0.0393311	0.0102237	0.0200277	0.059324	0.0291074	0.0495549	-94.5	saccade	ml_xp2	1
0.0317668	0.00944399	0.0130107	0.0503752	0.0223228	0.0412108	-85.5	saccade	ml_xp2	1
0.0231912	0.00902346	0.00605966	0.0416362	0.0141678	0.0322147	-76.5	saccade	ml_xp2	1
0.0141599	0.00898746	-0.00330455	0.0320578	0.00517248	0.0231474	-67.5	saccade	ml_xp2	1
0.0052557	0.00931077	-0.0136413	0.0237688	-0.00405507	0.0145665	-58.5	saccade	ml_xp2	1
-0.00148115	0.00934892	-0.0199409	0.0168093	-0.0108301	0.00786777	-49.5	saccade	ml_xp2	1
-0.00499564	0.00916262	-0.0235951	0.0125132	-0.0141583	0.00416698	-40.5	saccade	ml_xp2	1
-0.00649277	0.00889591	-0.0244519	0.0101604	-0.0153887	0.00240314	-31.5	saccade	ml_xp2	1
-0.00702942	0.00886239	-0.0249439	0.0101374	-0.0158918	0.00183297	-22.5	saccade	ml_xp2	1
-0.00697242	0.0096731	-0.0262886	0.0120695	-0.0166455	0.00270069	-13.5	saccade	ml_xp2	1
-0.0068116	0.0119712	-0.03087	0.016366	-0.0187828	0.0051596	-4.5	saccade	ml_xp2	1
	0.108804	-0.230295	0.220413	-0.124474	0.0931334	-895.5	perception	ml_xp2	1
	0.108773	-0.249541	0.202116	-0.126786	0.0907594	-886.5	perception	ml_xp2	1
	0.106913	-0.228359	0.214404	-0.125152	0.0886745	-877.5	perception	ml_xp2	1
	0.105253	-0.22462	0.204636	-0.123297	0.0872099	-868.5	perception	ml_xp2	1
	0.103429	-0.22571	0.196287	-0.121475	0.0853832	-859.5	perception	ml_xp2	1
	0.101666	-0.232777	0.177566	-0.119855	0.0834764	-850.5	perception	ml_xp2	1
	0.101166	-0.221596	0.187707	-0.1194	0.0829327	-841.5	perception	ml_xp2	1
	0.100225	-0.228298	0.181757	-0.118263	0.0821867	-832.5	perception	ml_xp2	1
	0.0987076	-0.232073	0.168668	-0.116399	0.0810164	-823.5	perception	ml_xp2	1
	0.0981567	-0.233913	0.167759	-0.116282	0.0800313	-814.5	perception	ml_xp2	1
	0.0964036	-0.213706	0.176554	-0.114353	0.0784543	-805.5	perception	ml_xp2	1
	0.0944603	-0.216387	0.169438	-0.112292	0.0766287	-796.5	perception	ml_xp2	1
	0.0930478	-0.214029	0.164875	-0.110979	0.0751165	-787.5	perception	ml_xp2	1
	0.0907625	-0.211251	0.161246	-0.108564	0.0729606	-778.5	perception	ml_xp2	1
	0.0888655	-0.203702	0.159625	-0.106838	0.0708929	-769.5	perception	ml_xp2	1
	0.0876448	-0.194644	0.164254	-0.105891	0.0693987	-760.5	perception	ml_xp2	1
	0.0863311	-0.197865	0.156019	-0.104659	0.0680033	-751.5	perception	ml_xp2	1
	0.0840144	-0.195604	0.150081	-0.102391	0.0656377	-742.5	perception	ml_xp2	1
	0.0823513	-0.186207	0.152645	-0.101222	0.0634811	-733.5	perception	ml_xp2	1
	0.0812285	-0.199936	0.138126	-0.100326	0.0621312	-724.5	perception	ml_xp2	1
	0.0795828	-0.182639	0.150896	-0.0988023	0.0603633	-715.5	perception	ml_xp2	1
	0.0783196	-0.17508	0.151052	-0.0976558	0.0589834	-706.5	perception	ml_xp2	1
	0.0769048	-0.17005	0.148304	-0.0962468	0.0575628	-697.5	perception	ml_xp2	1
	0.0749974	-0.171665	0.13564	-0.094183	0.0558119	-688.5	perception	ml_xp2	1
	0.072707	-0.172094	0.124769	-0.0918646	0.0535493	-679.5	perception	ml_xp2	1
	0.0701469	-0.165462	0.122407	-0.0890275	0.0512664	-670.5	perception	ml_xp2	1
	0.0680051	-0.168032	0.111799	-0.0869595	0.0490507	-661.5	perception	ml_xp2	1
	0.0657385	-0.161296	0.107122	-0.0847792	0.0466979	-652.5	perception	ml_xp2	1
	0.0636533	-0.155393	0.103773	-0.0827451	0.0445614	-643.5	perception	ml_xp2	1
	0.0614442	-0.148785	0.0984709	-0.0804514	0.042437	-634.5	perception	ml_xp2	1
	0.0594133	-0.147117	0.093228	-0.0785216	0.040305	-625.5	perception	ml_xp2	1
	0.0569332	-0.136873	0.0905357	-0.0760935	0.0377729	-616.5	perception	ml_xp2	1
	0.0543185	-0.142107	0.0789576	-0.0739752	0.0346617	-607.5	perception	ml_xp2	1
	0.0516952	-0.132202	0.0773131	-0.0710711	0.0323193	-598.5	perception	ml_xp2	1
-0.019362	0.0487472	-0.116185	0.0826337	-0.0681092	0.0293852	-589.5	perception	ml_xp2	1
-0.0197199	0.0459631	-0.111068	0.0743794	-0.065683	0.0262432	-580.5	perception	ml_xp2	1
-0.0211106	0.0435877	-0.111731	0.0648985	-0.0646983	0.0224771	-571.5	perception	ml_xp2	1
-0.0231171	0.041938	-0.107791	0.0609516	-0.0650551	0.018821	-562.5	perception	ml_xp2	1
-0.0235973	0.0403619	-0.110308	0.0517553	-0.0639592	0.0167645	-553.5	perception	ml_xp2	1
-0.0224298	0.0388112	-0.103396	0.0522713	-0.0612411	0.0163814	-544.5	perception	ml_xp2	1
-0.0191125	0.036829	-0.0925632	0.0550654	-0.0559415	0.0177165	-535.5	perception	ml_xp2	1
-0.0140962	0.0349588	-0.081514	0.0578036	-0.0490551	0.0208626	-526.5	perception	ml_xp2	1
-0.00751853	0.0336973	-0.076131	0.0592308	-0.0412158	0.0261787	-517.5	perception	ml_xp2	1
0.000776033	0.0326443	-0.0640931	0.0635386	-0.0318683	0.0334203	-508.5	perception	ml_xp2	1
0.0113925	0.0313722	-0.0481033	0.071494	-0.0199797	0.0427648	-499.5	perception	ml_xp2	1
0.0231275	0.0309224	-0.0282805	0.0871654	-0.00779487	0.05405	-490.5	perception	ml_xp2	1
0.0339421	0.0317849	-0.016192	0.100461	0.00215726	0.065727	-481.5	perception	ml_xp2	1
0.0438184	0.0333329	-0.00386466	0.117698	0.0104855	0.0771513	-472.5	perception	ml_xp2	1
0.0532301	0.0354601	-0.000362769	0.128403	0.01777	0.0886903	-463.5	perception	ml_xp2	1
0.0620562	0.0379049	0.00387702	0.141028	0.0241513	0.0999611	-454.5	perception	ml_xp2	1
0.0707473	0.0404113	0.00747791	0.149695	0.030336	0.111159	-445.5	perception	ml_xp2	1
0.077794	0.0428111	0.00964823	0.161105	0.0349829	0.120605	-436.5	perception	ml_xp2	1
0.0839688	0.044666	0.0128511	0.171521	0.0393028	0.128635	-427.5	perception	ml_xp2	1
0.0893342	0.0466194	0.0173792	0.182531	0.0427147	0.135954	-418.5	perception	ml_xp2	1
0.0936402	0.0476128	0.017908	0.186423	0.0460274	0.141253	-409.5	perception	ml_xp2	1
0.0970112	0.0485549	0.0177191	0.191598	0.0484563	0.145566	-400.5	perception	ml_xp2	1
0.0992769	0.0491488	0.0192239	0.194994	0.0501281	0.148426	-391.5	perception	ml_xp2	1
0.100347	0.0493816	0.0188414	0.193743	0.0509655	0.149729	-382.5	perception	ml_xp2	1
0.0999427	0.0494923	0.0206834	0.198401	0.0504504	0.149435	-373.5	perception	ml_xp2	1
0.0974626	0.0485863	0.018641	0.190943	0.0488763	0.146049	-364.5	perception	ml_xp2	1
0.0932392	0.0477947	0.0178423	0.186524	0.0454446	0.141034	-355.5	perception	ml_xp2	1
0.0883712	0.0470332	0.0155077	0.18087	0.041338	0.135404	-346.5	perception	ml_xp2	1
0.0828834	0.0456329	0.0121142	0.171678	0.0372505	0.128516	-337.5	perception	ml_xp2	1
0.0768073	0.0441001	0.0105222	0.169606	0.0327072	0.120907	-328.5	perception	ml_xp2	1
0.0703173	0.0426611	-0.000850486	0.153526	0.0276562	0.112978	-319.5	perception	ml_xp2	1
0.0644821	0.040871	0.000735446	0.146796	0.0236111	0.105353	-310.5	perception	ml_xp2	1
0.059162	0.0389331	-0.00146968	0.13924	0.0202289	0.0980951	-301.5	perception	ml_xp2	1
0.0543767	0.0373563	-0.00248808	0.132343	0.0170204	0.091733	-292.5	perception	ml_xp2	1
0.0494449	0.0353713	-0.00415928	0.125664	0.0140735	0.0848162	-283.5	perception	ml_xp2	1
0.0439684	0.0337308	-0.00787657	0.117598	0.0102376	0.0776992	-274.5	perception	ml_xp2	1
0.0389315	0.0325738	-0.0107774	0.114602	0.00635775	0.0715053	-265.5	perception	ml_xp2	1
0.0340225	0.0316192	-0.0199445	0.1006	0.00240331	0.0656416	-256.5	perception	ml_xp2	1
0.0287361	0.0308	-0.0222498	0.095381	-0.00206388	0.0595361	-247.5	perception	ml_xp2	1
0.024634	0.030254	-0.0281643	0.0903519	-0.00562002	0.054888	-238.5	perception	ml_xp2	1
0.0204553	0.0292324	-0.0315729	0.0809938	-0.0087771	0.0496876	-229.5	perception	ml_xp2	1
0.0173266	0.0285947	-0.0330056	0.0790287	-0.0112681	0.0459212	-220.5	perception	ml_xp2	1
0.0153332	0.027798	-0.0379495	0.0726854	-0.0124648	0.0431312	-211.5	perception	ml_xp2	1
0.0140277	0.027422	-0.0378495	0.072756	-0.0133943	0.0414496	-202.5	perception	ml_xp2	1
0.0135018	0.0270099	-0.040379	0.0680666	-0.0135081	0.0405117	-193.5	perception	ml_xp2	1
0.0136157	0.026208	-0.0337137	0.0691494	-0.0125923	0.0398237	-184.5	perception	ml_xp2	1
0.0131579	0.0258673	-0.0348634	0.0657958	-0.0127094	0.0390251	-175.5	perception	ml_xp2	1
0.0124486	0.0255993	-0.0351701	0.0667377	-0.0131506	0.0380479	-166.5	perception	ml_xp2	1
0.0114017	0.0249701	-0.0342595	0.0640648	-0.0135683	0.0363718	-157.5	perception	ml_xp2	1
0.0104323	0.0245977	-0.0358675	0.0620334	-0.0141653	0.03503	-148.5	perception	ml_xp2	1
0.00958263	0.0243312	-0.0370883	0.0606047	-0.0147486	0.0339138	-139.5	perception	ml_xp2	1
0.00909647	0.0239352	-0.0378039	0.0592676	-0.0148387	0.0330316	-130.5	perception	ml_xp2	1
0.00859857	0.0243644	-0.0401892	0.0583287	-0.0157659	0.032963	-121.5	perception	ml_xp2	1
0.00846869	0.0239709	-0.0371236	0.0588472	-0.0155022	0.0324396	-112.5	perception	ml_xp2	1
0.00832891	0.0235677	-0.0355591	0.0597961	-0.0152388	0.0318966	-103.5	perception	ml_xp2	1
0.00813326	0.0233764	-0.0348078	0.0596994	-0.0152432	0.0315097	-94.5	perception	ml_xp2	1
0.00804865	0.0232009	-0.0347628	0.0576844	-0.0151523	0.0312496	-85.5	perception	ml_xp2	1
0.00867425	0.0231469	-0.0384919	0.0549557	-0.0144727	0.0318212	-76.5	perception	ml_xp2	1
0.0091463	0.0229412	-0.0371018	0.0558038	-0.0137949	0.0320875	-67.5	perception	ml_xp2	1
0.00943277	0.023033	-0.0347517	0.057989	-0.0136003	0.0324658	-58.5	perception	ml_xp2	1
0.00977764	0.0235001	-0.0361794	0.0588252	-0.0137225	0.0332777	-49.5	perception	ml_xp2	1
0.0107942	0.0239916	-0.0352112	0.0640425	-0.0131974	0.0347858	-40.5	perception	ml_xp2	1
0.0119004	0.024908	-0.0366978	0.0659436	-0.0130077	0.0368084	-31.5	perception	ml_xp2	1
0.0131706	0.0259696	-0.0344496	0.0694931	-0.012799	0.0391401	-22.5	perception	ml_xp2	1
0.0139216	0.0278076	-0.0406906	0.0719886	-0.013886	0.0417291	-13.5	perception	ml_xp2	1
0.0135968	0.0305603	-0.0515514	0.0758718	-0.0169635	0.044157	-4.5	perception	ml_xp2	1
	0.0314531	-0.0551124	0.0678614	-0.0242482	0.0386579	-895.5	saccade	js_xp2	1
	0.0311602	-0.0547213	0.0674841	-0.0245846	0.0377357	-886.5	saccade	js_xp2	1
	0.0306593	-0.0549366	0.0642411	-0.0241097	0.037209	-877.5	saccade	js_xp2	1
	0.0316572	-0.0537457	0.0643482	-0.0248467	0.0384677	-868.5	saccade	js_xp2	1
	0.0313479	-0.0484727	0.0686091	-0.0245807	0.0381151	-859.5	saccade	js_xp2	1
	0.0305542	-0.0533953	0.0628409	-0.023821	0.0372875	-850.5	saccade	js_xp2	1
	0.0314631	-0.0527413	0.0603586	-0.024554	0.0383722	-841.5	saccade	js_xp2	1
	0.0301696	-0.0534111	0.0584782	-0.0234923	0.0368468	-832.5	saccade	js_xp2	1
	0.0286629	-0.0506379	0.0580666	-0.0222413	0.0350845	-823.5	saccade	js_xp2	1
	0.0263929	-0.0482518	0.054871	-0.0204277	0.0323582	-814.5	saccade	js_xp2	1
	0.0260064	-0.0435209	0.0557004	-0.0199391	0.0320737	-805.5	saccade	js_xp2	1
	0.0236469	-0.0452234	0.0525849	-0.0180392	0.0292546	-796.5	saccade	js_xp2	1
	0.0227362	-0.0454027	0.0524305	-0.0172258	0.0282466	-787.5	saccade	js_xp2	1
	0.022135	-0.0398447	0.0530158	-0.0165532	0.0277167	-778.5	saccade	js_xp2	1
	0.0212287	-0.040345	0.0504142	-0.015813	0.0266445	-769.5	saccade	js_xp2	1
	0.0214832	-0.0399521	0.0478888	-0.0158585	0.0271079	-760.5	saccade	js_xp2	1
	0.0216421	-0.0373911	0.0483221	-0.0158321	0.0274522	-751.5	saccade	js_xp2	1
	0.0202609	-0.0364731	0.0478162	-0.014625	0.0258968	-742.5	saccade	js_xp2	1
	0.0199477	-0.0347115	0.0462939	-0.0142747	0.0256208	-733.5	saccade	js_xp2	1
	0.0193656	-0.029986	0.0464534	-0.0137216	0.0250096	-724.5	saccade	js_xp2	1
	0.0185455	-0.0299017	0.044631	-0.0130309	0.02406	-715.5	saccade	js_xp2	1
	0.0165175	-0.027536	0.0429504	-0.0113211	0.0217139	-706.5	saccade	js_xp2	1
	0.0150854	-0.0194477	0.0462956	-0.010053	0.0201178	-697.5	saccade	js_xp2	1
	0.013766	-0.0207137	0.0349909	-0.00891114	0.0186208	-688.5	saccade	js_xp2	1
	0.0130429	-0.0204914	0.0327032	-0.00832475	0.017761	-679.5	saccade	js_xp2	1
	0.0128289	-0.0209641	0.0345375	-0.00785291	0.017805	-670.5	saccade	js_xp2	1
	0.0125422	-0.0187808	0.0320223	-0.00746553	0.0176189	-661.5	saccade	js_xp2	1
	0.0111473	-0.0161922	0.0303888	-0.00636693	0.0159276	-652.5	saccade	js_xp2	1
	0.00921413	-0.0138106	0.0231396	-0.00474129	0.013687	-643.5	saccade	js_xp2	1
	0.008501	-0.011543	0.023653	-0.00386645	0.0131355	-634.5	saccade	js_xp2	1
	0.00676472	-0.00792825	0.0191555	-0.0022774	0.011252	-625.5	saccade	js_xp2	1
0.00391997	0.00478668	-0.00452705	0.0142325	-0.00086671	0.00870666	-616.5	saccade	js_xp2	1
0.00279744	0.00408703	-0.00382953	0.012741	-0.00128959	0.00688447	-607.5	saccade	js_xp2	1
0.00051019	0.00363527	-0.0068712	0.00805419	-0.00312508	0.00414546	-598.5	saccade	js_xp2	1
-0.000463643	0.00394577	-0.00919815	0.00674778	-0.00440942	0.00348213	-589.5	saccade	js_xp2	1
-0.00104476	0.00391671	-0.0104954	0.00558542	-0.00496147	0.00287194	-580.5	saccade	js_xp2	1
-0.000534081	0.00375084	-0.00748292	0.00840908	-0.00428492	0.00321676	-571.5	saccade	js_xp2	1
9.87764e-05	0.00365947	-0.00751623	0.00735658	-0.00356069	0.00375824	-562.5	saccade	js_xp2	1
0.000346124	0.00369447	-0.00685632	0.00844311	-0.00334834	0.00404059	-553.5	saccade	js_xp2	1
0.000217019	0.00407885	-0.0077879	0.00849844	-0.00386183	0.00429586	-544.5	saccade	js_xp2	1
-1.48591e-05	0.00407227	-0.00856518	0.00801291	-0.00408713	0.00405741	-535.5	saccade	js_xp2	1
-0.00017994	0.0041214	-0.00871408	0.00766864	-0.00430134	0.00394146	-526.5	saccade	js_xp2	1
-0.000566017	0.00431982	-0.00929472	0.00859117	-0.00488584	0.00375381	-517.5	saccade	js_xp2	1
-0.00059202	0.00444044	-0.00922359	0.00912276	-0.00503246	0.00384842	-508.5	saccade	js_xp2	1
-3.95444e-05	0.00468208	-0.00888836	0.0101659	-0.00472163	0.00464254	-499.5	saccade	js_xp2	1
0.00018276	0.00493413	-0.00980361	0.010463	-0.00475137	0.00511689	-490.5	saccade	js_xp2	1
0.000163095	0.00524348	-0.0107836	0.0104733	-0.00508038	0.00540657	-481.5	saccade	js_xp2	1
-0.00028198	0.00597485	-0.0120119	0.0122083	-0.00625683	0.00569288	-472.5	saccade	js_xp2	1
-0.000428509	0.00561142	-0.014062	0.00969671	-0.00603993	0.00518291	-463.5	saccade	js_xp2	1
-0.000500196	0.005322	-0.0116164	0.0101763	-0.0058222	0.00482181	-454.5	saccade	js_xp2	1
-0.000666606	0.00545212	-0.0123055	0.00957447	-0.00611872	0.00478551	-445.5	saccade	js_xp2	1
-0.000485926	0.00548197	-0.0114256	0.0105383	-0.00596789	0.00499604	-436.5	saccade	js_xp2	1
0.000122067	0.00576244	-0.0109851	0.012032	-0.00564037	0.0058845	-427.5	saccade	js_xp2	1
0.00081785	0.00559955	-0.0104975	0.0118185	-0.0047817	0.0064174	-418.5	saccade	js_xp2	1
0.00147779	0.00601053	-0.0114966	0.013746	-0.00453274	0.00748832	-409.5	saccade	js_xp2	1
0.00170745	0.00573845	-0.0109442	0.0121882	-0.00403101	0.0074459	-400.5	saccade	js_xp2	1
0.00221058	0.00631536	-0.0111811	0.0149538	-0.00410478	0.00852594	-391.5	saccade	js_xp2	1
0.00238325	0.00583014	-0.00877766	0.0149176	-0.00344688	0.00821339	-382.5	saccade	js_xp2	1
0.00253166	0.00567675	-0.00915321	0.014023	-0.00314509	0.00820841	-373.5	saccade	js_xp2	1
0.00254357	0.00569887	-0.00849925	0.0146166	-0.0031553	0.00824244	-364.5	saccade	js_xp2	1
0.00280918	0.00603651	-0.00825167	0.016046	-0.00322733	0.00884568	-355.5	saccade	js_xp2	1
0.00268047	0.00576531	-0.00852876	0.0152345	-0.00308484	0.00844578	-346.5	saccade	js_xp2	1
0.00267091	0.00625587	-0.0114548	0.0149024	-0.00358496	0.00892678	-337.5	saccade	js_xp2	1
0.00319335	0.00598805	-0.00942978	0.0147119	-0.0027947	0.00918141	-328.5	saccade	js_xp2	1
0.00378849	0.00603346	-0.00921675	0.0153931	-0.00224497	0.00982196	-319.5	saccade	js_xp2	1
0.00385098	0.0065044	-0.0104525	0.0170663	-0.00265342	0.0103554	-310.5	saccade	js_xp2	1
0.0047169	0.00625862	-0.00874185	0.0165442	-0.00154172	0.0109755	-301.5	saccade	js_xp2	1
0.00512727	0.00650964	-0.00619003	0.0207132	-0.00138236	0.0116369	-292.5	saccade	js_xp2	1
0.00503903	0.00616531	-0.00814896	0.017284	-0.00112628	0.0112043	-283.5	saccade	js_xp2	1
0.0050102	0.00621625	-0.00806805	0.0171971	-0.00120605	0.0112264	-274.5	saccade	js_xp2	1
0.00490038	0.00628929	-0.00914886	0.0162456	-0.00138891	0.0111897	-265.5	saccade	js_xp2	1
0.0042721	0.00688586	-0.0100208	0.017345	-0.00261375	0.011158	-256.5	saccade	js_xp2	1
0.00423084	0.00651794	-0.0100824	0.0155041	-0.0022871	0.0107488	-247.5	saccade	js_xp2	1
0.0043457	0.00669463	-0.0101391	0.0165832	-0.00234893	0.0110403	-238.5	saccade	js_xp2	1
0.00393745	0.00698215	-0.0105473	0.0160082	-0.00304469	0.0109196	-229.5	saccade	js_xp2	1
0.00386996	0.00741869	-0.0114512	0.0163518	-0.00354874	0.0112886	-220.5	saccade	js_xp2	1
0.00411292	0.00786663	-0.0140986	0.0171785	-0.00375371	0.0119795	-211.5	saccade	js_xp2	1
0.0047129	0.00799457	-0.0143336	0.0175434	-0.00328167	0.0127075	-202.5	saccade	js_xp2	1
0.00573251	0.00816473	-0.0116439	0.0197279	-0.00243222	0.0138972	-193.5	saccade	js_xp2	1
0.00763958	0.00788573	-0.00910901	0.0210823	-0.000246152	0.0155253	-184.5	saccade	js_xp2	1
0.0101147	0.0067608	-0.00552509	0.0231415	0.00335388	0.0168755	-175.5	saccade	js_xp2	1
0.0129983	0.00607757	0.000291292	0.0248229	0.00692076	0.0190759	-166.5	saccade	js_xp2	1
0.0160185	0.00630998	0.00321784	0.0283322	0.00970849	0.0223284	-157.5	saccade	js_xp2	1
0.0190717	0.00685722	0.0063146	0.0328646	0.0122145	0.0259289	-148.5	saccade	js_xp2	1
0.0220849	0.00773126	0.0100092	0.0398804	0.0143537	0.0298162	-139.5	saccade	js_xp2	1
0.0248425	0.00906163	0.0113783	0.0460157	0.0157809	0.0339041	-130.5	saccade	js_xp2	1
0.0268368	0.0105233	0.0113001	0.0474487	0.0163135	0.0373601	-121.5	saccade	js_xp2	1
0.0276632	0.0104858	0.0120365	0.0496477	0.0171773	0.038149	-112.5	saccade	js_xp2	1
0.0276454	0.0101927	0.0116019	0.0481502	0.0174527	0.037838	-103.5	saccade	js_xp2	1
0.0264626	0.00878439	0.0127411	0.0447607	0.0176782	0.035247	-94.5	saccade	js_xp2	1
0.0247197	0.00767483	0.0106422	0.039897	0.0170448	0.0323945	-85.5	saccade	js_xp2	1
0.0225644	0.00701852	0.0101958	0.0389451	0.0155459	0.0295829	-76.5	saccade	js_xp2	1
0.0209371	0.00641655	0.00893691	0.0340857	0.0145206	0.0273537	-67.5	saccade	js_xp2	1
0.0189861	0.00637959	0.00702629	0.0322046	0.0126065	0.0253657	-58.5	saccade	js_xp2	1
0.017374	0.006691	0.00421819	0.0305109	0.010683	0.024065	-49.5	saccade	js_xp2	1
0.0162679	0.00714591	0.00227996	0.0310188	0.00912196	0.0234138	-40.5	saccade	js_xp2	1
0.0157618	0.00762438	-0.000365835	0.0300108	0.0081374	0.0233862	-31.5	saccade	js_xp2	1
0.0153331	0.00819516	-0.00181265	0.0309044	0.00713797	0.0235283	-22.5	saccade	js_xp2	1
0.0150739	0.00873488	-0.00299969	0.0327974	0.00633905	0.0238088	-13.5	saccade	js_xp2	1
0.0154451	0.00962409	-0.00335623	0.0350501	0.00582098	0.0250692	-4.5	saccade	js_xp2	1
	0.108155	-0.145555	0.287686	-0.0400951	0.176214	-895.5	perception	js_xp2	1
	0.105967	-0.148279	0.2779	-0.0445415	0.167392	-886.5	perception	js_xp2	1
	0.105337	-0.156712	0.266191	-0.0436798	0.166995	-877.5	perception	js_xp2	1
	0.104729	-0.136044	0.280767	-0.0428064	0.166651	-868.5	perception	js_xp2	1
	0.104192	-0.139851	0.272007	-0.0422228	0.166162	-859.5	perception	js_xp2	1
	0.103441	-0.149174	0.264838	-0.0418126	0.165069	-850.5	perception	js_xp2	1
	0.10232	-0.132567	0.27457	-0.0406801	0.16396	-841.5	perception	js_xp2	1
	0.101681	-0.134901	0.266396	-0.0402386	0.163123	-832.5	perception	js_xp2	1
	0.10048	-0.130002	0.268261	-0.039185	0.161776	-823.5	perception	js_xp2	1
	0.0992973	-0.132663	0.265138	-0.0381731	0.160421	-814.5	perception	js_xp2	1
	0.0982908	-0.14094	0.25193	-0.0371626	0.159419	-805.5	perception	js_xp2	1
	0.0975858	-0.131184	0.260392	-0.0364557	0.158716	-796.5	perception	js_xp2	1
	0.0969912	-0.134549	0.257628	-0.0360977	0.157885	-787.5	perception	js_xp2	1
	0.0961142	-0.121534	0.265107	-0.0352173	0.157011	-778.5	perception	js_xp2	1
	0.0950956	-0.122777	0.260399	-0.0341822	0.156009	-769.5	perception	js_xp2	1
	0.0944538	-0.115448	0.260989	-0.0336026	0.155305	-760.5	perception	js_xp2	1
	0.0937116	-0.107953	0.266709	-0.0328667	0.154556	-751.5	perception	js_xp2	1
	0.0922846	-0.10769	0.260454	-0.0313115	0.153258	-742.5	perception	js_xp2	1
	0.091361	-0.114506	0.252552	-0.0302761	0.152446	-733.5	perception	js_xp2	1
	0.0906226	-0.105522	0.258197	-0.0295451	0.1517	-724.5	perception	js_xp2	1
	0.0898732	-0.0992924	0.259883	-0.0287486	0.150998	-715.5	perception	js_xp2	1
	0.0892183	-0.100851	0.255717	-0.0280344	0.150402	-706.5	perception	js_xp2	1
	0.0885739	-0.102529	0.253031	-0.0271617	0.149986	-697.5	perception	js_xp2	1
	0.0874933	-0.0969501	0.253053	-0.0261916	0.148795	-688.5	perception	js_xp2	1
	0.0869313	-0.104436	0.244014	-0.0257724	0.14809	-679.5	perception	js_xp2	1
	0.0857495	-0.0940694	0.247133	-0.0244587	0.14704	-670.5	perception	js_xp2	1
	0.0847166	-0.10487	0.234246	-0.0236063	0.145827	-661.5	perception	js_xp2	1
	0.0835821	-0.0890921	0.238721	-0.0224994	0.144665	-652.5	perception	js_xp2	1
	0.0825211	-0.0908291	0.2312	-0.0212873	0.143755	-643.5	perception	js_xp2	1
	0.0812048	-0.0734839	0.241355	-0.0199116	0.142498	-634.5	perception	js_xp2	1
	0.0802976	-0.0790466	0.230446	-0.018853	0.141742	-625.5	perception	js_xp2	1
0.0613358	0.0793877	-0.0760128	0.230606	-0.0180519	0.140723	-616.5	perception	js_xp2	1
0.0612052	0.0786001	-0.0731816	0.224652	-0.017395	0.139805	-607.5	perception	js_xp2	1
0.0618588	0.0778299	-0.0657387	0.228625	-0.015971	0.139689	-598.5	perception	js_xp2	1
0.062828	0.0764283	-0.0620586	0.222341	-0.0136003	0.139256	-589.5	perception	js_xp2	1
0.0641331	0.0751321	-0.0552308	0.220304	-0.010999	0.139265	-580.5	perception	js_xp2	1
0.0658868	0.0741375	-0.0532634	0.216253	-0.00825067	0.140024	-571.5	perception	js_xp2	1
0.0681107	0.0728953	-0.044718	0.214305	-0.00478459	0.141006	-562.5	perception	js_xp2	1
0.0709345	0.0716734	-0.0366843	0.216154	-0.00073895	0.142608	-553.5	perception	js_xp2	1
0.0744077	0.0703469	-0.0331709	0.213787	0.00406076	0.144755	-544.5	perception	js_xp2	1
0.0781298	0.0685272	-0.020493	0.21772	0.00960262	0.146657	-535.5	perception	js_xp2	1
0.0818613	0.0671581	-0.0176982	0.213832	0.0147032	0.149019	-526.5	perception	js_xp2	1
0.0860513	0.0664106	-0.00970085	0.215746	0.0196407	0.152462	-517.5	perception	js_xp2	1
0.0896678	0.0660088	-0.00107999	0.223204	0.023659	0.155677	-508.5	perception	js_xp2	1
0.0932557	0.0656435	0.00165078	0.22545	0.0276122	0.158899	-499.5	perception	js_xp2	1
0.0966838	0.065513	0.0067602	0.229344	0.0311708	0.162197	-490.5	perception	js_xp2	1
0.0997375	0.0655146	0.00547275	0.22802	0.0342229	0.165252	-481.5	perception	js_xp2	1
0.102542	0.065122	0.00684204	0.230591	0.0374202	0.167664	-472.5	perception	js_xp2	1
0.105581	0.0654751	0.00876996	0.231575	0.0401055	0.171056	-463.5	perception	js_xp2	1
0.10843	0.0650501	0.0083303	0.231009	0.0433799	0.17348	-454.5	perception	js_xp2	1
0.11138	0.0650229	0.0120915	0.233464	0.0463571	0.176403	-445.5	perception	js_xp2	1
0.113871	0.065313	0.0160363	0.241654	0.0485582	0.179184	-436.5	perception	js_xp2	1
0.116016	0.0657443	0.0162218	0.242871	0.0502714	0.18176	-427.5	perception	js_xp2	1
0.117716	0.066233	0.0162477	0.246248	0.0514832	0.183949	-418.5	perception	js_xp2	1
0.119042	0.0662657	0.0162118	0.2474	0.0527758	0.185307	-409.5	perception	js_xp2	1
0.119671	0.0662585	0.0159039	0.247384	0.0534122	0.185929	-400.5	perception	js_xp2	1
0.120166	0.0659673	0.0166639	0.25025	0.0541987	0.186133	-391.5	perception	js_xp2	1
0.119873	0.0662081	0.015004	0.24758	0.0536648	0.186081	-382.5	perception	js_xp2	1
0.119391	0.0666167	0.016063	0.248579	0.0527744	0.186008	-373.5	perception	js_xp2	1
0.118354	0.066508	0.0137948	0.248137	0.0518463	0.184862	-364.5	perception	js_xp2	1
0.117322	0.0658571	0.0159572	0.245156	0.0514653	0.18318	-355.5	perception	js_xp2	1
0.116077	0.0654348	0.0140139	0.243211	0.0506426	0.181512	-346.5	perception	js_xp2	1
0.115084	0.0652023	0.0161549	0.24257	0.0498819	0.180287	-337.5	perception	js_xp2	1
0.11385	0.0649837	0.0158767	0.241976	0.0488659	0.178833	-328.5	perception	js_xp2	1
0.111906	0.0647718	0.0139756	0.23946	0.0471342	0.176678	-319.5	perception	js_xp2	1
0.110053	0.0643266	0.0127261	0.235773	0.0457268	0.17438	-310.5	perception	js_xp2	1
0.107539	0.0636334	0.0123141	0.23178	0.0439059	0.171173	-301.5	perception	js_xp2	1
0.104297	0.0630287	0.0128087	0.230581	0.0412681	0.167326	-292.5	perception	js_xp2	1
0.100955	0.0627171	0.00749034	0.22236	0.0382381	0.163672	-283.5	perception	js_xp2	1
0.097229	0.0627098	0.00559205	0.221093	0.0345192	0.159939	-274.5	perception	js_xp2	1
0.0934725	0.0624513	-0.000572134	0.217536	0.0310212	0.155924	-265.5	perception	js_xp2	1
0.0896719	0.0623243	-0.00634567	0.213437	0.0273476	0.151996	-256.5	perception	js_xp2	1
0.0863998	0.0623583	-0.0065902	0.213943	0.0240415	0.148758	-247.5	perception	js_xp2	1
0.0839114	0.0622739	-0.0063214	0.212768	0.0216375	0.146185	-238.5	perception	js_xp2	1
0.0816985	0.0617951	-0.013754	0.206863	0.0199034	0.143494	-229.5	perception	js_xp2	1
0.0802659	0.061478	-0.015259	0.206449	0.018788	0.141744	-220.5	perception	js_xp2	1
0.0790916	0.0609262	-0.0142704	0.204637	0.0181653	0.140018	-211.5	perception	js_xp2	1
0.0776814	0.0603105	-0.00752863	0.209602	0.0173709	0.137992	-202.5	perception	js_xp2	1
0.0762548	0.0596815	-0.00834036	0.206903	0.0165733	0.135936	-193.5	perception	js_xp2	1
0.0748841	0.0592478	-0.0122277	0.202327	0.0156363	0.134132	-184.5	perception	js_xp2	1
0.0734727	0.0593218	-0.0123584	0.200543	0.0141509	0.132795	-175.5	perception	js_xp2	1
0.072095	0.0593236	-0.014546	0.199536	0.0127714	0.131419	-166.5	perception	js_xp2	1
0.0706792	0.0594105	-0.0211231	0.192588	0.0112687	0.13009	-157.5	perception	js_xp2	1
0.0695389	0.0592738	-0.0188149	0.194587	0.0102651	0.128813	-148.5	perception	js_xp2	1
0.0688455	0.0587114	-0.0212393	0.192089	0.0101341	0.127557	-139.5	perception	js_xp2	1
0.0688649	0.0583323	-0.0170932	0.194905	0.0105326	0.127197	-130.5	perception	js_xp2	1
0.0692477	0.0575978	-0.0188394	0.189959	0.0116499	0.126845	-121.5	perception	js_xp2	1
0.0699723	0.0568839	-0.0142866	0.189209	0.0130885	0.126856	-112.5	perception	js_xp2	1
0.0709657	0.0561964	-0.0129435	0.190581	0.0147693	0.127162	-103.5	perception	js_xp2	1
0.071643	0.0553445	-0.00972295	0.190642	0.0162985	0.126988	-94.5	perception	js_xp2	1
0.0725792	0.0547013	-0.00582504	0.193836	0.0178779	0.127281	-85.5	perception	js_xp2	1
0.0733725	0.0541963	-0.00819956	0.187327	0.0191762	0.127569	-76.5	perception	js_xp2	1
0.0736314	0.0540544	-0.00968769	0.185506	0.019577	0.127686	-67.5	perception	js_xp2	1
0.0729227	0.053783	-0.00629879	0.188452	0.0191396	0.126706	-58.5	perception	js_xp2	1
0.0724669	0.0538864	-0.0140661	0.182748	0.0185805	0.126353	-49.5	perception	js_xp2	1
0.0716789	0.0535849	-0.0120488	0.183429	0.018094	0.125264	-40.5	perception	js_xp2	1
0.0708414	0.0537833	-0.0114759	0.185872	0.0170581	0.124625	-31.5	perception	js_xp2	1
0.0695866	0.0544518	-0.015813	0.187858	0.0151348	0.124038	-22.5	perception	js_xp2	1
0.0681965	0.0547983	-0.0190141	0.18778	0.0133982	0.122995	-13.5	perception	js_xp2	1
0.0670847	0.0556089	-0.02587	0.184094	0.0114759	0.122694	-4.5	perception	js_xp2	1
	0.0190975	-0.0452967	0.0334271	-0.0221579	0.0160372	-895.5	saccade	pc_xp2	1
	0.0190952	-0.0457848	0.0333732	-0.0223515	0.0158389	-886.5	saccade	pc_xp2	1
	0.0190017	-0.0454071	0.0320229	-0.0223343	0.0156691	-877.5	saccade	pc_xp2	1
	0.0189199	-0.0434465	0.0336363	-0.0223021	0.0155378	-868.5	saccade	pc_xp2	1
	0.0187719	-0.0439024	0.0317132	-0.0222457	0.0152981	-859.5	saccade	pc_xp2	1
	0.018397	-0.0417331	0.0339949	-0.0217938	0.0150003	-850.5	saccade	pc_xp2	1
	0.0177612	-0.0418894	0.0327212	-0.021115	0.0144073	-841.5	saccade	pc_xp2	1
	0.0173789	-0.0405069	0.0318526	-0.0206811	0.0140767	-832.5	saccade	pc_xp2	1
	0.0167898	-0.0407473	0.0283823	-0.019972	0.0136075	-823.5	saccade	pc_xp2	1
	0.0166617	-0.0379026	0.0308803	-0.0198211	0.0135023	-814.5	saccade	pc_xp2	1
	0.0162318	-0.0389889	0.027231	-0.01937	0.0130937	-805.5	saccade	pc_xp2	1
	0.0161468	-0.037147	0.0284887	-0.0193547	0.0129388	-796.5	saccade	pc_xp2	1
	0.0152516	-0.0349367	0.0279502	-0.018298	0.0122052	-787.5	saccade	pc_xp2	1
	0.0150187	-0.0364755	0.026391	-0.0180731	0.0119642	-778.5	saccade	pc_xp2	1
	0.0142286	-0.0364542	0.0240229	-0.0171646	0.0112926	-769.5	saccade	pc_xp2	1
	0.0138105	-0.0351932	0.0229732	-0.0166716	0.0109494	-760.5	saccade	pc_xp2	1
	0.0137336	-0.0324971	0.026192	-0.0165675	0.0108998	-751.5	saccade	pc_xp2	1
	0.0130954	-0.0310708	0.0241232	-0.0158264	0.0103643	-742.5	saccade	pc_xp2	1
	0.0127144	-0.031675	0.0195207	-0.0154409	0.00998786	-733.5	saccade	pc_xp2	1
	0.0119278	-0.027135	0.0208418	-0.0145942	0.00926131	-724.5	saccade	pc_xp2	1
	0.0115456	-0.0289208	0.0176914	-0.0142261	0.00886501	-715.5	saccade	pc_xp2	1
	0.0109578	-0.0270801	0.0183374	-0.0134403	0.00847524	-706.5	saccade	pc_xp2	1
	0.0106208	-0.0253415	0.0180282	-0.0131152	0.00812649	-697.5	saccade	pc_xp2	1
	0.0101805	-0.0260395	0.0162388	-0.0126819	0.00767911	-688.5	saccade	pc_xp2	1
	0.00979829	-0.0230313	0.017527	-0.012351	0.00724557	-679.5	saccade	pc_xp2	1
	0.00931793	-0.0240061	0.0148047	-0.0119321	0.00670372	-670.5	saccade	pc_xp2	1
	0.00879528	-0.0226478	0.0145399	-0.0114219	0.00616867	-661.5	saccade	pc_xp2	1
	0.00840314	-0.0214742	0.0137697	-0.0111116	0.00569467	-652.5	saccade	pc_xp2	1
	0.00809832	-0.0232879	0.0111588	-0.0109267	0.00526993	-643.5	saccade	pc_xp2	1
	0.00748622	-0.019199	0.0128787	-0.0103275	0.00464491	-634.5	saccade	pc_xp2	1
	0.00681416	-0.0195269	0.00920327	-0.00958393	0.00404438	-625.5	saccade	pc_xp2	1
	0.00621713	-0.0166132	0.00908248	-0.0090493	0.00338495	-616.5	saccade	pc_xp2	1
-0.00258674	0.00509333	-0.0141857	0.00649089	-0.00768008	0.00250659	-607.5	saccade	pc_xp2	1
-0.00202647	0.0044619	-0.0115462	0.00634268	-0.00648837	0.00243543	-598.5	saccade	pc_xp2	1
-0.00170054	0.00389455	-0.00961144	0.00602274	-0.00559509	0.002194	-589.5	saccade	pc_xp2	1
-0.00121624	0.003496	-0.00866464	0.00508827	-0.00471224	0.00227976	-580.5	saccade	pc_xp2	1
-0.000674062	0.00333015	-0.00733802	0.00579411	-0.00400421	0.00265608	-571.5	saccade	pc_xp2	1
-0.000323179	0.00329795	-0.0066716	0.00665309	-0.00362113	0.00297477	-562.5	saccade	pc_xp2	1
-0.000510496	0.00333597	-0.00769811	0.00586868	-0.00384647	0.00282548	-553.5	saccade	pc_xp2	1
-0.000502149	0.00334933	-0.00777081	0.0054195	-0.00385148	0.00284718	-544.5	saccade	pc_xp2	1
-0.000164452	0.00334202	-0.00689317	0.00660397	-0.00350647	0.00317756	-535.5	saccade	pc_xp2	1
0.000302439	0.00346917	-0.00752787	0.00661168	-0.00316674	0.00377161	-526.5	saccade	pc_xp2	1
0.000875599	0.00347144	-0.00605244	0.00785347	-0.00259584	0.00434703	-517.5	saccade	pc_xp2	1
0.00142507	0.00347225	-0.0066495	0.00780322	-0.00204718	0.00489732	-508.5	saccade	pc_xp2	1
0.00216327	0.00353869	-0.00486832	0.00985538	-0.00137542	0.00570196	-499.5	saccade	pc_xp2	1
0.00284697	0.0036855	-0.00434951	0.0105419	-0.000838528	0.00653247	-490.5	saccade	pc_xp2	1
0.00336449	0.0039102	-0.00446591	0.0114953	-0.000545716	0.00727469	-481.5	saccade	pc_xp2	1
0.00377496	0.00434277	-0.0047828	0.0132052	-0.000567812	0.00811773	-472.5	saccade	pc_xp2	1
0.00382459	0.00435097	-0.0053159	0.0123565	-0.000526385	0.00817556	-463.5	saccade	pc_xp2	1
0.00385545	0.00452854	-0.00584328	0.0125289	-0.000673092	0.00838398	-454.5	saccade	pc_xp2	1
0.00388188	0.00447958	-0.00515934	0.0133005	-0.000597691	0.00836146	-445.5	saccade	pc_xp2	1
0.00405235	0.00453294	-0.0049398	0.0134604	-0.000480581	0.00858529	-436.5	saccade	pc_xp2	1
0.00425555	0.00469783	-0.00518154	0.0142219	-0.000442275	0.00895338	-427.5	saccade	pc_xp2	1
0.00455274	0.00472176	-0.00563041	0.0137701	-0.000169012	0.0092745	-418.5	saccade	pc_xp2	1
0.00481368	0.00493291	-0.00552714	0.014809	-0.000119231	0.0097466	-409.5	saccade	pc_xp2	1
0.00516303	0.00509273	-0.00542405	0.0160233	7.02994e-05	0.0102558	-400.5	saccade	pc_xp2	1
0.0049614	0.00489305	-0.00477414	0.015601	6.83519e-05	0.00985446	-391.5	saccade	pc_xp2	1
0.00480819	0.00499888	-0.00493079	0.0152098	-0.000190682	0.00980707	-382.5	saccade	pc_xp2	1
0.00467878	0.00499927	-0.00549493	0.0146897	-0.000320499	0.00967805	-373.5	saccade	pc_xp2	1
0.00447026	0.00510894	-0.00702286	0.0139663	-0.000638682	0.0095792	-364.5	saccade	pc_xp2	1
0.00421593	0.00527996	-0.00843858	0.0135889	-0.00106403	0.00949588	-355.5	saccade	pc_xp2	1
0.00414161	0.00546704	-0.00836044	0.0149141	-0.00132543	0.00960865	-346.5	saccade	pc_xp2	1
0.0041334	0.00540778	-0.00837248	0.0136857	-0.00127437	0.00954118	-337.5	saccade	pc_xp2	1
0.00429894	0.00531433	-0.00709308	0.0146059	-0.0010154	0.00961327	-328.5	saccade	pc_xp2	1
0.00470115	0.00541447	-0.00775244	0.0146239	-0.000713317	0.0101156	-319.5	saccade	pc_xp2	1
0.00490103	0.00532404	-0.00639184	0.0152488	-0.000423009	0.0102251	-310.5	saccade	pc_xp2	1
0.00517368	0.00522789	-0.00559165	0.0159134	-5.42121e-05	0.0104016	-301.5	saccade	pc_xp2	1
0.00543514	0.00512081	-0.00532352	0.0154073	0.000314327	0.010556	-292.5	saccade	pc_xp2	1
0.00581803	0.00512154	-0.00448478	0.0160205	0.000696488	0.0109396	-283.5	saccade	pc_xp2	1
0.00601437	0.00520156	-0.00545364	0.0156977	0.000812806	0.0112159	-274.5	saccade	pc_xp2	1
0.0063758	0.00510932	-0.00387921	0.0165399	0.00126648	0.0114851	-265.5	saccade	pc_xp2	1
0.00682049	0.00506971	-0.00352823	0.0170776	0.00175078	0.0118902	-256.5	saccade	pc_xp2	1
0.00718242	0.00498415	-0.00334816	0.0168357	0.00219827	0.0121666	-247.5	saccade	pc_xp2	1
0.00761702	0.00489692	-0.00248365	0.0173854	0.00272009	0.0125139	-238.5	saccade	pc_xp2	1
0.00814975	0.00489956	-0.00227349	0.0175949	0.00325019	0.0130493	-229.5	saccade	pc_xp2	1
0.00881079	0.00509038	-0.00252905	0.0190751	0.00372041	0.0139012	-220.5	saccade	pc_xp2	1
0.00936115	0.00497368	-0.000172931	0.0206761	0.00438746	0.0143348	-211.5	saccade	pc_xp2	1
0.00968721	0.00488328	-0.000365175	0.0195574	0.00480393	0.0145705	-202.5	saccade	pc_xp2	1
0.0102416	0.00480424	0.000574612	0.0201988	0.00543735	0.0150458	-193.5	saccade	pc_xp2	1
0.0107121	0.00492791	0.000793528	0.0204231	0.00578421	0.01564	-184.5	saccade	pc_xp2	1
0.0113997	0.00494194	0.00197708	0.0217778	0.00645776	0.0163416	-175.5	saccade	pc_xp2	1
0.012012	0.00520707	0.00275513	0.0234811	0.00680495	0.0172191	-166.5	saccade	pc_xp2	1
0.012403	0.00515306	0.0030604	0.023222	0.00724992	0.017556	-157.5	saccade	pc_xp2	1
0.0127558	0.00531175	0.00278353	0.0242281	0.00744406	0.0180676	-148.5	saccade	pc_xp2	1
0.0133584	0.0055418	0.00359214	0.0254794	0.00781656	0.0189002	-139.5	saccade	pc_xp2	1
0.0137322	0.00560345	0.00387262	0.0259324	0.00812872	0.0193356	-130.5	saccade	pc_xp2	1
0.0139958	0.00572048	0.00409467	0.0265695	0.00827536	0.0197163	-121.5	saccade	pc_xp2	1
0.0142791	0.00583243	0.00430715	0.0269461	0.00844667	0.0201115	-112.5	saccade	pc_xp2	1
0.0142431	0.00585447	0.00445273	0.027164	0.00838862	0.0200976	-103.5	saccade	pc_xp2	1
0.0142318	0.00580505	0.00365315	0.0268193	0.00842676	0.0200369	-94.5	saccade	pc_xp2	1
0.0140569	0.00591015	0.0043821	0.0278611	0.00814675	0.019967	-85.5	saccade	pc_xp2	1
0.0135355	0.00577455	0.00317558	0.0264335	0.00776094	0.0193101	-76.5	saccade	pc_xp2	1
0.0129568	0.00580221	0.00317447	0.026295	0.00715456	0.018759	-67.5	saccade	pc_xp2	1
0.0121374	0.00564677	0.00133955	0.0241147	0.00649067	0.0177842	-58.5	saccade	pc_xp2	1
0.0112356	0.00578326	-0.00051467	0.0228167	0.00545231	0.0170188	-49.5	saccade	pc_xp2	1
0.0104135	0.00621138	-0.00186457	0.0236068	0.00420209	0.0166249	-40.5	saccade	pc_xp2	1
0.0098005	0.00669562	-0.003606	0.0239898	0.00310488	0.0164961	-31.5	saccade	pc_xp2	1
0.00936187	0.00724266	-0.00548297	0.024021	0.0021192	0.0166045	-22.5	saccade	pc_xp2	1
0.00924114	0.00760566	-0.00604017	0.0246427	0.00163548	0.0168468	-13.5	saccade	pc_xp2	1
0.00913153	0.00818132	-0.00772717	0.0249568	0.000950207	0.0173129	-4.5	saccade	pc_xp2	1
	0.123075	-0.120645	0.372173	-0.0192665	0.226884	-895.5	perception	pc_xp2	1
	0.120781	-0.11596	0.371708	-0.0203871	0.221175	-886.5	perception	pc_xp2	1
	0.11929	-0.126982	0.354137	-0.0189134	0.219666	-877.5	perception	pc_xp2	1
	0.11861	-0.124299	0.350506	-0.0182524	0.218968	-868.5	perception	pc_xp2	1
	0.117432	-0.110196	0.358408	-0.017363	0.217501	-859.5	perception	pc_xp2	1
	0.11665	-0.107104	0.358927	-0.0165286	0.216771	-850.5	perception	pc_xp2	1
	0.115436	-0.108036	0.352326	-0.01527	0.215602	-841.5	perception	pc_xp2	1
	0.115198	-0.100524	0.359115	-0.0157845	0.214612	-832.5	perception	pc_xp2	1
	0.114461	-0.0992062	0.355915	-0.0150932	0.213829	-823.5	perception	pc_xp2	1
	0.113222	-0.0967216	0.351934	-0.0137898	0.212654	-814.5	perception	pc_xp2	1
	0.112754	-0.106504	0.337278	-0.0131078	0.212401	-805.5	perception	pc_xp2	1
	0.112392	-0.09414	0.346033	-0.0128542	0.21193	-796.5	perception	pc_xp2	1
	0.111621	-0.0978031	0.340121	-0.012021	0.21122	-787.5	perception	pc_xp2	1
	0.111131	-0.0997627	0.330433	-0.0116664	0.210595	-778.5	perception	pc_xp2	1
	0.110097	-0.0932082	0.334542	-0.010667	0.209527	-769.5	perception	pc_xp2	1
	0.108798	-0.0864931	0.334056	-0.00907178	0.208523	-760.5	perception	pc_xp2	1
	0.107326	-0.0895963	0.325969	-0.00786669	0.206786	-751.5	perception	pc_xp2	1
	0.106252	-0.0780485	0.33327	-0.00735778	0.205146	-742.5	perception	pc_xp2	1
	0.104962	-0.0869696	0.32405	-0.00645619	0.203468	-733.5	perception	pc_xp2	1
	0.103736	-0.0716424	0.331413	-0.00496024	0.202512	-724.5	perception	pc_xp2	1
	0.102497	-0.078476	0.315872	-0.00397032	0.201024	-715.5	perception	pc_xp2	1
	0.10152	-0.0814519	0.31199	-0.00338337	0.199656	-706.5	perception	pc_xp2	1
	0.0999219	-0.0869211	0.299987	-0.00138872	0.198455	-697.5	perception	pc_xp2	1
	0.0984579	-0.0741064	0.305676	0.000290427	0.197206	-688.5	perception	pc_xp2	1
	0.0964368	-0.069363	0.301826	0.00244758	0.195321	-679.5	perception	pc_xp2	1
	0.095943	-0.06726	0.297914	0.00282337	0.194709	-670.5	perception	pc_xp2	1
	0.0951927	-0.06666	0.294387	0.00327436	0.19366	-661.5	perception	pc_xp2	1
	0.0937294	-0.0600605	0.294127	0.00485964	0.192318	-652.5	perception	pc_xp2	1
	0.0922204	-0.0625736	0.284572	0.00665628	0.191097	-643.5	perception	pc_xp2	1
	0.0907799	-0.0577044	0.286307	0.00804799	0.189608	-634.5	perception	pc_xp2	1
	0.0892887	-0.0458767	0.286448	0.00962975	0.188207	-625.5	perception	pc_xp2	1
	0.0874195	-0.0338651	0.290006	0.0119227	0.186762	-616.5	perception	pc_xp2	1
0.0994023	0.086229	-0.038462	0.281949	0.0131734	0.185631	-607.5	perception	pc_xp2	1
0.0989768	0.0850388	-0.0313419	0.278633	0.0139379	0.184016	-598.5	perception	pc_xp2	1
0.0989268	0.0842467	-0.0246368	0.276997	0.0146801	0.183174	-589.5	perception	pc_xp2	1
0.0988821	0.0830233	-0.0265272	0.266044	0.0158588	0.181905	-580.5	perception	pc_xp2	1
0.0996789	0.0824435	-0.0190589	0.26538	0.0172354	0.182122	-571.5	perception	pc_xp2	1
0.101439	0.0815045	-0.0130601	0.263434	0.0199349	0.182944	-562.5	perception	pc_xp2	1
0.103707	0.0815089	-0.0142438	0.264746	0.0221978	0.185215	-553.5	perception	pc_xp2	1
0.106375	0.0805429	-0.00333321	0.27118	0.0258322	0.186918	-544.5	perception	pc_xp2	1
0.109309	0.0803597	-0.00821014	0.266519	0.0289497	0.189669	-535.5	perception	pc_xp2	1
0.114299	0.0793972	-0.000951885	0.267998	0.0349014	0.193696	-526.5	perception	pc_xp2	1
0.119733	0.0787272	0.00916731	0.279958	0.0410063	0.198461	-517.5	perception	pc_xp2	1
0.125661	0.0791526	0.0131265	0.289155	0.0465084	0.204814	-508.5	perception	pc_xp2	1
0.130846	0.0789235	0.0181429	0.288598	0.0519229	0.20977	-499.5	perception	pc_xp2	1
0.136087	0.0787408	0.0207892	0.295341	0.0573463	0.214828	-490.5	perception	pc_xp2	1
0.140285	0.0789091	0.0240714	0.294524	0.061376	0.219194	-481.5	perception	pc_xp2	1
0.145056	0.0790612	0.0248377	0.301155	0.0659946	0.224117	-472.5	perception	pc_xp2	1
0.148328	0.0795724	0.0227949	0.305742	0.0687555	0.2279	-463.5	perception	pc_xp2	1
0.149205	0.0804046	0.0198597	0.308228	0.0688007	0.22961	-454.5	perception	pc_xp2	1
0.148171	0.0802156	0.0231951	0.305019	0.0679555	0.228387	-445.5	perception	pc_xp2	1
0.145809	0.0803796	0.0149619	0.29929	0.0654297	0.226189	-436.5	perception	pc_xp2	1
0.142415	0.079764	0.0189171	0.296096	0.0626514	0.222179	-427.5	perception	pc_xp2	1
0.138041	0.0791829	0.0123658	0.290184	0.0588584	0.217224	-418.5	perception	pc_xp2	1
0.133251	0.0781161	0.0111993	0.28754	0.0551351	0.211367	-409.5	perception	pc_xp2	1
0.127898	0.0769365	0.0174741	0.283727	0.0509614	0.204834	-400.5	perception	pc_xp2	1
0.123241	0.0759827	0.0142089	0.27838	0.0472578	0.199223	-391.5	perception	pc_xp2	1
0.119331	0.0744238	0.0116042	0.271481	0.0449069	0.193754	-382.5	perception	pc_xp2	1
0.11611	0.073035	0.00913515	0.264281	0.0430746	0.189145	-373.5	perception	pc_xp2	1
0.113226	0.0714021	0.00632246	0.259611	0.0418238	0.184628	-364.5	perception	pc_xp2	1
0.110413	0.0702347	0.00170954	0.25081	0.0401778	0.180647	-355.5	perception	pc_xp2	1
0.108443	0.068367	-0.00109923	0.242913	0.0400758	0.17681	-346.5	perception	pc_xp2	1
0.105529	0.0668759	0.00900033	0.242531	0.0386526	0.172404	-337.5	perception	pc_xp2	1
0.101533	0.065685	0.00225758	0.230809	0.0358479	0.167218	-328.5	perception	pc_xp2	1
0.0968519	0.0642212	0.00300924	0.222186	0.0326307	0.161073	-319.5	perception	pc_xp2	1
0.092169	0.0624052	0.00141934	0.215222	0.0297638	0.154574	-310.5	perception	pc_xp2	1
0.0868038	0.0616082	-0.00833454	0.206142	0.0251956	0.148412	-301.5	perception	pc_xp2	1
0.0816557	0.0607077	-0.019274	0.198712	0.020948	0.142363	-292.5	perception	pc_xp2	1
0.0770644	0.0592544	-0.0123323	0.195058	0.0178099	0.136319	-283.5	perception	pc_xp2	1
0.0732233	0.0576526	-0.0113519	0.194996	0.0155707	0.130876	-274.5	perception	pc_xp2	1
0.0699778	0.056456	-0.0125481	0.189843	0.0135218	0.126434	-265.5	perception	pc_xp2	1
0.0676465	0.0547701	-0.0143687	0.180681	0.0128764	0.122417	-256.5	perception	pc_xp2	1
0.0659157	0.0529819	-0.0145121	0.175307	0.0129338	0.118898	-247.5	perception	pc_xp2	1
0.0636222	0.0519554	-0.0169316	0.16722	0.0116668	0.115578	-238.5	perception	pc_xp2	1
0.0609545	0.0513719	-0.0148886	0.170734	0.00958259	0.112326	-229.5	perception	pc_xp2	1
0.0576368	0.0500454	-0.0241371	0.159128	0.00759132	0.107682	-220.5	perception	pc_xp2	1
0.0543794	0.0486892	-0.0231201	0.154026	0.00569025	0.103069	-211.5	perception	pc_xp2	1
0.0507768	0.0484257	-0.0231601	0.153452	0.00235111	0.0992024	-202.5	perception	pc_xp2	1
0.047137	0.047994	-0.0298974	0.146996	-0.000856978	0.095131	-193.5	perception	pc_xp2	1
0.0440082	0.0472027	-0.0291146	0.146376	-0.00319446	0.0912109	-184.5	perception	pc_xp2	1
0.0407805	0.046397	-0.0295551	0.142609	-0.00561658	0.0871775	-175.5	perception	pc_xp2	1
0.0386117	0.0461733	-0.0364258	0.136193	-0.00756157	0.084785	-166.5	perception	pc_xp2	1
0.0375465	0.0451492	-0.0390149	0.129846	-0.00760277	0.0826957	-157.5	perception	pc_xp2	1
0.0368974	0.0444745	-0.0350052	0.130469	-0.0075771	0.081372	-148.5	perception	pc_xp2	1
0.037156	0.0433134	-0.0285533	0.130806	-0.00615738	0.0804694	-139.5	perception	pc_xp2	1
0.0374864	0.0423917	-0.0282532	0.12808	-0.00490529	0.079878	-130.5	perception	pc_xp2	1
0.0385142	0.0415157	-0.0271161	0.124586	-0.00300152	0.08003	-121.5	perception	pc_xp2	1
0.0398915	0.040312	-0.0244395	0.124641	-0.000420425	0.0802035	-112.5	perception	pc_xp2	1
0.0406272	0.0398963	-0.0212779	0.124437	0.000730907	0.0805236	-103.5	perception	pc_xp2	1
0.040861	0.0394959	-0.0229075	0.123491	0.00136507	0.080357	-94.5	perception	pc_xp2	1
0.0402032	0.0393483	-0.0245692	0.123634	0.000854902	0.0795514	-85.5	perception	pc_xp2	1
0.0392818	0.0394631	-0.0228417	0.126284	-0.000181322	0.0787449	-76.5	perception	pc_xp2	1
0.0377458	0.0395824	-0.0293701	0.120691	-0.00183658	0.0773282	-67.5	perception	pc_xp2	1
0.0357817	0.0402826	-0.0307675	0.122673	-0.00450081	0.0760643	-58.5	perception	pc_xp2	1
0.0341745	0.0402209	-0.0374157	0.115974	-0.00604642	0.0743954	-49.5	perception	pc_xp2	1
0.0321001	0.0404861	-0.0357314	0.117988	-0.00838604	0.0725862	-40.5	perception	pc_xp2	1
0.0304419	0.0410737	-0.0436073	0.116621	-0.0106318	0.0715156	-31.5	perception	pc_xp2	1
0.0289527	0.0418582	-0.0451066	0.11993	-0.0129055	0.0708109	-22.5	perception	pc_xp2	1
0.0273135	0.0433195	-0.0524215	0.118692	-0.016006	0.070633	-13.5	perception	pc_xp2	1
0.0259841	0.0447307	-0.0602645	0.117686	-0.0187465	0.0707148	-4.5	perception	pc_xp2	1
	0.0693707	-0.134733	0.142041	-0.063361	0.0753804	-895.5	saccade	jg_xp2	1
	0.0692964	-0.127781	0.147034	-0.0603141	0.0782786	-886.5	saccade	jg_xp2	1
	0.0679501	-0.120525	0.148947	-0.0588043	0.0770959	-877.5	saccade	jg_xp2	1
	0.0666622	-0.129153	0.136362	-0.0575876	0.0757369	-868.5	saccade	jg_xp2	1
	0.065037	-0.11346	0.14192	-0.0561398	0.0739342	-859.5	saccade	jg_xp2	1
	0.063988	-0.118481	0.131788	-0.0550965	0.0728795	-850.5	saccade	jg_xp2	1
	0.0627763	-0.122487	0.126946	-0.0538688	0.0716838	-841.5	saccade	jg_xp2	1
	0.0615648	-0.115509	0.126311	-0.0525241	0.0706054	-832.5	saccade	jg_xp2	1
	0.060374	-0.102976	0.133622	-0.0513412	0.0694067	-823.5	saccade	jg_xp2	1
	0.0590057	-0.108269	0.123498	-0.0500417	0.0679696	-814.5	saccade	jg_xp2	1
	0.0579754	-0.112309	0.117626	-0.0491904	0.0667603	-805.5	saccade	jg_xp2	1
	0.0567311	-0.10545	0.117404	-0.0479667	0.0654955	-796.5	saccade	jg_xp2	1
	0.0557228	-0.109326	0.112596	-0.0468777	0.064568	-787.5	saccade	jg_xp2	1
	0.0551478	-0.100825	0.120444	-0.0463544	0.0639411	-778.5	saccade	jg_xp2	1
	0.0531798	-0.0961566	0.115395	-0.0443906	0.061969	-769.5	saccade	jg_xp2	1
	0.0518701	-0.0953784	0.111832	-0.0431897	0.0605506	-760.5	saccade	jg_xp2	1
	0.0506276	-0.0871802	0.112945	-0.0418215	0.0594337	-751.5	saccade	jg_xp2	1
	0.0488873	-0.0884167	0.105565	-0.0403965	0.0573781	-742.5	saccade	jg_xp2	1
	0.0474271	-0.0851264	0.101515	-0.0389039	0.0559503	-733.5	saccade	jg_xp2	1
	0.045708	-0.0825636	0.101615	-0.0370468	0.0543693	-724.5	saccade	jg_xp2	1
	0.0438594	-0.0801712	0.095289	-0.035031	0.0526878	-715.5	saccade	jg_xp2	1
	0.0420695	-0.075049	0.0927402	-0.0334257	0.0507133	-706.5	saccade	jg_xp2	1
	0.040158	-0.0673644	0.0950517	-0.0314683	0.0488477	-697.5	saccade	jg_xp2	1
	0.038074	-0.0713337	0.081182	-0.0294325	0.0467154	-688.5	saccade	jg_xp2	1
	0.0363086	-0.0664366	0.0800867	-0.0276445	0.0449727	-679.5	saccade	jg_xp2	1
	0.0336275	-0.059309	0.076236	-0.0247866	0.0424684	-670.5	saccade	jg_xp2	1
	0.0306965	-0.0540919	0.0682947	-0.0219474	0.0394456	-661.5	saccade	jg_xp2	1
	0.0275794	-0.0447115	0.0661362	-0.0189387	0.03622	-652.5	saccade	jg_xp2	1
	0.0242345	-0.0400446	0.0557195	-0.0160743	0.0323947	-643.5	saccade	jg_xp2	1
	0.0203004	-0.0319317	0.0497528	-0.0120017	0.0285991	-634.5	saccade	jg_xp2	1
	0.0152999	-0.019977	0.0404872	-0.00704916	0.0235507	-625.5	saccade	jg_xp2	1
0.00542234	0.0110654	-0.0146189	0.028908	-0.00564305	0.0164877	-616.5	saccade	jg_xp2	1
-0.000523638	0.00904164	-0.0178542	0.0175572	-0.00956528	0.008518	-607.5	saccade	jg_xp2	1
-0.00274071	0.00869937	-0.0208494	0.0141063	-0.0114401	0.00595866	-598.5	saccade	jg_xp2	1
-0.00381614	0.00825797	-0.020818	0.0116086	-0.0120741	0.00444183	-589.5	saccade	jg_xp2	1
-0.00464892	0.00854102	-0.0209462	0.0130216	-0.0131899	0.0038921	-580.5	saccade	jg_xp2	1
-0.00408787	0.00858574	-0.0207256	0.0135703	-0.0126736	0.00449788	-571.5	saccade	jg_xp2	1
-0.00653891	0.00861639	-0.023618	0.0106474	-0.0151553	0.00207747	-562.5	saccade	jg_xp2	1
-0.0119471	0.00913279	-0.0302718	0.0054065	-0.0210799	-0.00281431	-553.5	saccade	jg_xp2	1
-0.0109074	0.00943188	-0.0293772	0.00781093	-0.0203393	-0.00147556	-544.5	saccade	jg_xp2	1
-0.0034912	0.00974147	-0.0227331	0.0155572	-0.0132327	0.00625027	-535.5	saccade	jg_xp2	1
0.00115276	0.0098103	-0.0177093	0.0210415	-0.00865754	0.0109631	-526.5	saccade	jg_xp2	1
0.00374644	0.010203	-0.0147849	0.0257887	-0.00645653	0.0139494	-517.5	saccade	jg_xp2	1
0.00529251	0.0105295	-0.0142952	0.027014	-0.00523701	0.015822	-508.5	saccade	jg_xp2	1
0.00366587	0.011129	-0.017513	0.026046	-0.00746312	0.0147949	-499.5	saccade	jg_xp2	1
0.000856919	0.0112521	-0.0209796	0.0234098	-0.0103951	0.012109	-490.5	saccade	jg_xp2	1
-0.00420131	0.0114298	-0.0281493	0.0178454	-0.0156311	0.00722846	-481.5	saccade	jg_xp2	1
-0.00881244	0.011959	-0.0325054	0.0149721	-0.0207715	0.0031466	-472.5	saccade	jg_xp2	1
-0.010792	0.0118614	-0.0351481	0.0110015	-0.0226534	0.00106938	-463.5	saccade	jg_xp2	1
-0.00940641	0.0128429	-0.0344091	0.015331	-0.0222493	0.00343648	-454.5	saccade	jg_xp2	1
-0.00559808	0.0137553	-0.0315737	0.023155	-0.0193534	0.00815721	-445.5	saccade	jg_xp2	1
-0.00212002	0.0148281	-0.0331463	0.0262873	-0.0169481	0.0127081	-436.5	saccade	jg_xp2	1
-0.000359754	0.0154572	-0.0314678	0.0307505	-0.0158169	0.0150974	-427.5	saccade	jg_xp2	1
-0.000128563	0.0158456	-0.031957	0.0318668	-0.0159742	0.015717	-418.5	saccade	jg_xp2	1
-0.00130081	0.0156052	-0.0318955	0.0297093	-0.016906	0.0143044	-409.5	saccade	jg_xp2	1
-0.00331816	0.0148599	-0.0343529	0.0242334	-0.018178	0.0115417	-400.5	saccade	jg_xp2	1
-0.00482924	0.01476	-0.0330464	0.025135	-0.0195892	0.00993074	-391.5	saccade	jg_xp2	1
-0.00638101	0.0145428	-0.0357329	0.0209359	-0.0209238	0.00816176	-382.5	saccade	jg_xp2	1
-0.00763979	0.014458	-0.0360536	0.0200474	-0.0220978	0.0068182	-373.5	saccade	jg_xp2	1
-0.00817564	0.0146432	-0.0382204	0.0196162	-0.0228188	0.00646756	-364.5	saccade	jg_xp2	1
-0.00670747	0.0145315	-0.0367041	0.0198848	-0.021239	0.00782407	-355.5	saccade	jg_xp2	1
-0.00390698	0.0147647	-0.0324199	0.0250942	-0.0186717	0.0108577	-346.5	saccade	jg_xp2	1
-0.000341244	0.0146442	-0.030945	0.0270202	-0.0149854	0.0143029	-337.5	saccade	jg_xp2	1
0.00217461	0.0146868	-0.0271676	0.0320021	-0.0125122	0.0168614	-328.5	saccade	jg_xp2	1
0.00305461	0.0142815	-0.0238291	0.0330127	-0.0112269	0.0173361	-319.5	saccade	jg_xp2	1
0.003487	0.0144653	-0.0240742	0.032846	-0.0109783	0.0179523	-310.5	saccade	jg_xp2	1
0.00400742	0.0147088	-0.0256684	0.032787	-0.0107013	0.0187162	-301.5	saccade	jg_xp2	1
0.00387329	0.0147939	-0.0256763	0.0328097	-0.0109206	0.0186672	-292.5	saccade	jg_xp2	1
0.00294409	0.0148401	-0.0276138	0.0320124	-0.011896	0.0177842	-283.5	saccade	jg_xp2	1
0.000811012	0.0149034	-0.0284881	0.030053	-0.0140924	0.0157144	-274.5	saccade	jg_xp2	1
-0.00197272	0.015	-0.0322369	0.0265034	-0.0169728	0.0130273	-265.5	saccade	jg_xp2	1
-0.00447504	0.0153008	-0.0344161	0.0255186	-0.0197758	0.0108258	-256.5	saccade	jg_xp2	1
-0.00528027	0.0152504	-0.0350844	0.0236425	-0.0205306	0.0099701	-247.5	saccade	jg_xp2	1
-0.00592536	0.0155323	-0.0369177	0.024196	-0.0214576	0.00960692	-238.5	saccade	jg_xp2	1
-0.00499195	0.0156633	-0.0370054	0.0247243	-0.0206553	0.0106714	-229.5	saccade	jg_xp2	1
-0.00285227	0.0159846	-0.0350181	0.0266173	-0.0188369	0.0131324	-220.5	saccade	jg_xp2	1
0.00116289	0.0161845	-0.0315311	0.0314589	-0.0150216	0.0173474	-211.5	saccade	jg_xp2	1
0.00702503	0.0153985	-0.0253747	0.0345744	-0.0083735	0.0224235	-202.5	saccade	jg_xp2	1
0.0143745	0.0151656	-0.0155285	0.0435108	-0.000791122	0.0295401	-193.5	saccade	jg_xp2	1
0.0241989	0.0145694	-0.00606886	0.0505218	0.00962951	0.0387683	-184.5	saccade	jg_xp2	1
0.0347343	0.0146241	0.00567903	0.0630171	0.0201102	0.0493584	-175.5	saccade	jg_xp2	1
0.0444852	0.015244	0.0162959	0.0749797	0.0292413	0.0597292	-166.5	saccade	jg_xp2	1
0.0523142	0.0161272	0.0207624	0.0838683	0.0361871	0.0684414	-157.5	saccade	jg_xp2	1
0.0587532	0.0166975	0.0271031	0.0928844	0.0420557	0.0754507	-148.5	saccade	jg_xp2	1
0.0626826	0.0174515	0.0297388	0.0982221	0.0452311	0.0801341	-139.5	saccade	jg_xp2	1
0.0641805	0.0178301	0.030216	0.100233	0.0463503	0.0820106	-130.5	saccade	jg_xp2	1
0.06299	0.0174225	0.0278048	0.0962062	0.0455675	0.0804125	-121.5	saccade	jg_xp2	1
0.0590849	0.0171255	0.0248701	0.0918723	0.0419594	0.0762105	-112.5	saccade	jg_xp2	1
0.0537136	0.0161544	0.0230589	0.0859538	0.0375592	0.069868	-103.5	saccade	jg_xp2	1
0.0477669	0.0156667	0.0182398	0.0791914	0.0321003	0.0634336	-94.5	saccade	jg_xp2	1
0.041241	0.0153486	0.0112467	0.0706198	0.0258924	0.0565896	-85.5	saccade	jg_xp2	1
0.0338231	0.0149786	0.00368088	0.0628482	0.0188445	0.0488017	-76.5	saccade	jg_xp2	1
0.0263946	0.0144516	-0.00159714	0.0560519	0.011943	0.0408463	-67.5	saccade	jg_xp2	1
0.0186337	0.0145866	-0.0102704	0.04765	0.00404703	0.0332203	-58.5	saccade	jg_xp2	1
0.0102498	0.0142092	-0.0184441	0.0369388	-0.00395939	0.024459	-49.5	saccade	jg_xp2	1
0.00110995	0.0147517	-0.0280284	0.0294775	-0.0136418	0.0158617	-40.5	saccade	jg_xp2	1
-0.00691515	0.0153814	-0.0375435	0.0224012	-0.0222965	0.00846623	-31.5	saccade	jg_xp2	1
-0.0140014	0.0170181	-0.0489755	0.0178209	-0.0310195	0.00301676	-22.5	saccade	jg_xp2	1
-0.0189587	0.01928	-0.0561864	0.0187038	-0.0382387	0.000321242	-13.5	saccade	jg_xp2	1
-0.0209737	0.0219374	-0.0649788	0.0199769	-0.0429111	0.000963749	-4.5	saccade	jg_xp2	1
	0.0816307	-0.0738862	0.252423	-0.0130927	0.150169	-895.5	perception	jg_xp2	1
	0.0793409	-0.0704135	0.249128	-0.0139626	0.144719	-886.5	perception	jg_xp2	1
	0.0789976	-0.0760584	0.241917	-0.0135068	0.144488	-877.5	perception	jg_xp2	1
	0.0785166	-0.0770929	0.242061	-0.0130963	0.143937	-868.5	perception	jg_xp2	1
	0.0779447	-0.0743752	0.239618	-0.0126808	0.143209	-859.5	perception	jg_xp2	1
	0.077408	-0.0823453	0.228289	-0.0121321	0.142684	-850.5	perception	jg_xp2	1
	0.0768985	-0.0737341	0.235168	-0.0115661	0.142231	-841.5	perception	jg_xp2	1
	0.076592	-0.0780363	0.231742	-0.0113499	0.141834	-832.5	perception	jg_xp2	1
	0.0762052	-0.0827225	0.225674	-0.0109465	0.141464	-823.5	perception	jg_xp2	1
	0.0755648	-0.0781881	0.224687	-0.010323	0.140807	-814.5	perception	jg_xp2	1
	0.0749062	-0.0756154	0.22752	-0.00965263	0.14016	-805.5	perception	jg_xp2	1
	0.0741812	-0.0705974	0.227064	-0.00882075	0.139542	-796.5	perception	jg_xp2	1
	0.0735039	-0.0686547	0.2273	-0.00828901	0.138719	-787.5	perception	jg_xp2	1
	0.0731137	-0.0654585	0.225106	-0.00777169	0.138456	-778.5	perception	jg_xp2	1
	0.0725828	-0.0730036	0.215786	-0.00700075	0.138165	-769.5	perception	jg_xp2	1
	0.0724107	-0.0679409	0.22216	-0.00668767	0.138134	-760.5	perception	jg_xp2	1
	0.0720251	-0.0694966	0.214501	-0.00622602	0.137824	-751.5	perception	jg_xp2	1
	0.0715769	-0.059342	0.219034	-0.00575502	0.137399	-742.5	perception	jg_xp2	1
	0.0705679	-0.0592334	0.214825	-0.0050477	0.136088	-733.5	perception	jg_xp2	1
	0.0703084	-0.0645395	0.211276	-0.00487514	0.135742	-724.5	perception	jg_xp2	1
	0.0697806	-0.0527779	0.218812	-0.00408137	0.13548	-715.5	perception	jg_xp2	1
	0.0692684	-0.0491551	0.218941	-0.00341057	0.135126	-706.5	perception	jg_xp2	1
	0.0687081	-0.049219	0.215527	-0.00282818	0.134588	-697.5	perception	jg_xp2	1
	0.068188	-0.048073	0.212225	-0.00247129	0.133905	-688.5	perception	jg_xp2	1
	0.0677902	-0.0475868	0.211891	-0.00206577	0.133515	-679.5	perception	jg_xp2	1
	0.066932	-0.0552107	0.205829	-0.00124346	0.13262	-670.5	perception	jg_xp2	1
	0.0664101	-0.0412753	0.216829	-0.00068338	0.132137	-661.5	perception	jg_xp2	1
	0.0655905	-0.0420485	0.211254	-4.43032e-05	0.131137	-652.5	perception	jg_xp2	1
	0.0655369	-0.0429482	0.205778	-6.64573e-05	0.131007	-643.5	perception	jg_xp2	1
	0.0652702	-0.0379721	0.209194	0.000467841	0.131008	-634.5	perception	jg_xp2	1
	0.0647452	-0.0324252	0.209139	0.000875899	0.130366	-625.5	perception	jg_xp2	1
0.0655053	0.0642715	-0.035749	0.202554	0.00123375	0.129777	-616.5	perception	jg_xp2	1
0.0654673	0.0637851	-0.0411906	0.196917	0.00168224	0.129252	-607.5	perception	jg_xp2	1
0.0654238	0.0633792	-0.0330865	0.202666	0.00204465	0.128803	-598.5	perception	jg_xp2	1
0.0653673	0.0628338	-0.034843	0.195739	0.00253351	0.128201	-589.5	perception	jg_xp2	1
0.0653959	0.0626504	-0.0345703	0.195477	0.00274556	0.128046	-580.5	perception	jg_xp2	1
0.0652704	0.0622959	-0.0265526	0.199091	0.00297453	0.127566	-571.5	perception	jg_xp2	1
0.0648994	0.0619655	-0.02703	0.19755	0.0029339	0.126865	-562.5	perception	jg_xp2	1
0.0646158	0.0615225	-0.0325235	0.191736	0.00309329	0.126138	-553.5	perception	jg_xp2	1
0.0647922	0.0612226	-0.0278453	0.192896	0.00356963	0.126015	-544.5	perception	jg_xp2	1
0.0651565	0.0611354	-0.0281171	0.192566	0.00402115	0.126292	-535.5	perception	jg_xp2	1
0.0656177	0.0608243	-0.024369	0.193699	0.00479343	0.126442	-526.5	perception	jg_xp2	1
0.0662303	0.0607301	-0.0152101	0.20252	0.00550022	0.12696	-517.5	perception	jg_xp2	1
0.066994	0.0601671	-0.0212877	0.191747	0.00682691	0.127161	-508.5	perception	jg_xp2	1
0.0678632	0.0597667	-0.0159881	0.194312	0.00809646	0.12763	-499.5	perception	jg_xp2	1
0.069066	0.059389	-0.00805778	0.198868	0.00967697	0.128455	-490.5	perception	jg_xp2	1
0.0702596	0.0590184	-0.0111782	0.195011	0.0112413	0.129278	-481.5	perception	jg_xp2	1
0.071282	0.0588523	-0.00281057	0.199099	0.0124297	0.130134	-472.5	perception	jg_xp2	1
0.072566	0.0587855	-0.00106437	0.200357	0.0137805	0.131352	-463.5	perception	jg_xp2	1
0.073697	0.05841	-0.000369099	0.196543	0.0152869	0.132107	-454.5	perception	jg_xp2	1
0.074702	0.0581689	0.00386492	0.199048	0.016533	0.132871	-445.5	perception	jg_xp2	1
0.0757969	0.0577545	-0.000924517	0.193603	0.0180425	0.133551	-436.5	perception	jg_xp2	1
0.0767113	0.0578149	0.00387811	0.197827	0.0188965	0.134526	-427.5	perception	jg_xp2	1
0.0774383	0.0573047	0.00549691	0.195457	0.0201336	0.134743	-418.5	perception	jg_xp2	1
0.0779348	0.057253	0.00719105	0.195187	0.0206817	0.135188	-409.5	perception	jg_xp2	1
0.0783204	0.0570938	0.00833706	0.197224	0.0212267	0.135414	-400.5	perception	jg_xp2	1
0.0784901	0.0570331	0.00742077	0.195072	0.021457	0.135523	-391.5	perception	jg_xp2	1
0.0782812	0.0568795	0.00824422	0.194948	0.0214017	0.135161	-382.5	perception	jg_xp2	1
0.0779127	0.0564246	0.00738678	0.191584	0.0214881	0.134337	-373.5	perception	jg_xp2	1
0.0774156	0.0562933	0.0070091	0.192623	0.0211223	0.133709	-364.5	perception	jg_xp2	1
0.0767657	0.0560169	0.00741896	0.191468	0.0207488	0.132783	-355.5	perception	jg_xp2	1
0.0757958	0.0555283	0.00700351	0.191929	0.0202675	0.131324	-346.5	perception	jg_xp2	1
0.0748482	0.0550533	0.00604712	0.188973	0.0197949	0.129901	-337.5	perception	jg_xp2	1
0.0737664	0.0546043	0.00530318	0.188614	0.0191621	0.128371	-328.5	perception	jg_xp2	1
0.0726462	0.0543674	0.00312235	0.187721	0.0182789	0.127014	-319.5	perception	jg_xp2	1
0.071545	0.054289	-0.00297968	0.182113	0.0172561	0.125834	-310.5	perception	jg_xp2	1
0.0703692	0.054176	0.00229778	0.187707	0.0161932	0.124545	-301.5	perception	jg_xp2	1
0.0693431	0.0538834	-0.00286474	0.183721	0.0154597	0.123226	-292.5	perception	jg_xp2	1
0.0684744	0.0539359	-0.00795161	0.179284	0.0145384	0.12241	-283.5	perception	jg_xp2	1
0.0676577	0.0532644	-0.00480293	0.179924	0.0143933	0.120922	-274.5	perception	jg_xp2	1
0.0670169	0.0530537	-0.00570546	0.179931	0.0139632	0.120071	-265.5	perception	jg_xp2	1
0.0665324	0.0528591	-0.00870153	0.178903	0.0136733	0.119392	-256.5	perception	jg_xp2	1
0.0660594	0.0523336	-0.00991256	0.173086	0.0137258	0.118393	-247.5	perception	jg_xp2	1
0.0653951	0.0518565	-0.00782862	0.172416	0.0135386	0.117252	-238.5	perception	jg_xp2	1
0.0646868	0.0516175	-0.00770916	0.171428	0.0130693	0.116304	-229.5	perception	jg_xp2	1
0.0639142	0.0515533	-0.00606798	0.171704	0.0123609	0.115468	-220.5	perception	jg_xp2	1
0.0629985	0.0510496	-0.0111798	0.168635	0.0119489	0.114048	-211.5	perception	jg_xp2	1
0.0619042	0.050947	-0.00582811	0.174869	0.0109573	0.112851	-202.5	perception	jg_xp2	1
0.0607279	0.0507591	-0.0170531	0.164269	0.00996887	0.111487	-193.5	perception	jg_xp2	1
0.059648	0.0509192	-0.0142055	0.166719	0.00872873	0.110567	-184.5	perception	jg_xp2	1
0.0587159	0.050916	-0.0186748	0.164577	0.00779994	0.109632	-175.5	perception	jg_xp2	1
0.0578483	0.0510452	-0.0174808	0.168169	0.00680314	0.108894	-166.5	perception	jg_xp2	1
0.0572051	0.0507535	-0.0180877	0.165917	0.00645163	0.107959	-157.5	perception	jg_xp2	1
0.0567007	0.0506181	-0.0172428	0.166585	0.00608257	0.107319	-148.5	perception	jg_xp2	1
0.0564314	0.0505196	-0.0168595	0.165917	0.00591181	0.106951	-139.5	perception	jg_xp2	1
0.0562582	0.0501327	-0.0194647	0.163179	0.00612558	0.106391	-130.5	perception	jg_xp2	1
0.0563298	0.0499704	-0.0167013	0.164904	0.00635934	0.1063	-121.5	perception	jg_xp2	1
0.0563082	0.0497659	-0.0172506	0.162116	0.00654229	0.106074	-112.5	perception	jg_xp2	1
0.0562087	0.0494124	-0.0200258	0.159745	0.00679631	0.105621	-103.5	perception	jg_xp2	1
0.0560608	0.0493294	-0.0157071	0.166548	0.00673145	0.10539	-94.5	perception	jg_xp2	1
0.0556814	0.049078	-0.0177255	0.164461	0.00660336	0.104759	-85.5	perception	jg_xp2	1
0.0552567	0.0488659	-0.0172394	0.161768	0.0063908	0.104123	-76.5	perception	jg_xp2	1
0.0545753	0.048726	-0.0161463	0.166175	0.00584929	0.103301	-67.5	perception	jg_xp2	1
0.0539022	0.048814	-0.0152337	0.167556	0.00508821	0.102716	-58.5	perception	jg_xp2	1
0.0530309	0.0490127	-0.0282092	0.157201	0.00401825	0.102044	-49.5	perception	jg_xp2	1
0.0520712	0.0494829	-0.029065	0.159961	0.00258825	0.101554	-40.5	perception	jg_xp2	1
0.0511399	0.0498964	-0.031691	0.161591	0.00124356	0.101036	-31.5	perception	jg_xp2	1
0.0503701	0.0503784	-0.0354592	0.161494	-8.35476e-06	0.100749	-22.5	perception	jg_xp2	1
0.0497174	0.0508154	-0.0443762	0.156772	-0.00109798	0.100533	-13.5	perception	jg_xp2	1
0.0489882	0.0510923	-0.0397274	0.167163	-0.00210406	0.10008	-4.5	perception	jg_xp2	1
	0.0532197	-0.106837	0.112399	-0.0562663	0.0501731	-895.5	saccade	am_xp2	1
	0.0532521	-0.10881	0.110429	-0.056338	0.0501661	-886.5	saccade	am_xp2	1
	0.0529045	-0.115427	0.102615	-0.0560474	0.0497615	-877.5	saccade	am_xp2	1
	0.0522172	-0.106214	0.108518	-0.0551982	0.0492363	-868.5	saccade	am_xp2	1
	0.0516199	-0.11029	0.102436	-0.0546307	0.048609	-859.5	saccade	am_xp2	1
	0.05144	-0.108694	0.102046	-0.0545279	0.048352	-850.5	saccade	am_xp2	1
	0.0512097	-0.107624	0.102078	-0.0542915	0.0481278	-841.5	saccade	am_xp2	1
	0.0506115	-0.106165	0.10153	-0.0536471	0.0475758	-832.5	saccade	am_xp2	1
	0.0500801	-0.1048	0.0990635	-0.0531036	0.0470566	-823.5	saccade	am_xp2	1
	0.0493159	-0.103979	0.0985806	-0.0523099	0.0463219	-814.5	saccade	am_xp2	1
	0.0484088	-0.106819	0.0911193	-0.0514161	0.0454015	-805.5	saccade	am_xp2	1
	0.0478301	-0.0994348	0.0953847	-0.050914	0.0447462	-796.5	saccade	am_xp2	1
	0.0469268	-0.0977761	0.0945455	-0.0499679	0.0438856	-787.5	saccade	am_xp2	1
	0.0460514	-0.0998	0.0892829	-0.0489651	0.0431378	-778.5	saccade	am_xp2	1
	0.045328	-0.100753	0.0848227	-0.048334	0.0423219	-769.5	saccade	am_xp2	1
	0.0445984	-0.101538	0.0816607	-0.0475274	0.0416694	-760.5	saccade	am_xp2	1
	0.0443931	-0.0968209	0.0852376	-0.0474365	0.0413496	-751.5	saccade	am_xp2	1
	0.04354	-0.0923722	0.085571	-0.0467494	0.0403306	-742.5	saccade	am_xp2	1
	0.0427846	-0.0974939	0.0765618	-0.045984	0.0395851	-733.5	saccade	am_xp2	1
	0.0418154	-0.0849165	0.0857878	-0.045128	0.0385028	-724.5	saccade	am_xp2	1
	0.0407023	-0.0881866	0.0784546	-0.043896	0.0375086	-715.5	saccade	am_xp2	1
	0.0397074	-0.0893258	0.0722358	-0.0428785	0.0365363	-706.5	saccade	am_xp2	1
	0.0386597	-0.0805434	0.0755767	-0.0418782	0.0354413	-697.5	saccade	am_xp2	1
	0.0379671	-0.0795025	0.074903	-0.0411425	0.0347918	-688.5	saccade	am_xp2	1
	0.0371086	-0.0780416	0.0742356	-0.0402294	0.0339877	-679.5	saccade	am_xp2	1
	0.0360335	-0.0799054	0.0678195	-0.0389782	0.0330888	-670.5	saccade	am_xp2	1
	0.0354648	-0.0753694	0.0712046	-0.0384226	0.0325069	-661.5	saccade	am_xp2	1
	0.0344787	-0.0720966	0.0705694	-0.0374921	0.0314654	-652.5	saccade	am_xp2	1
	0.0336435	-0.070184	0.068698	-0.0366638	0.0306232	-643.5	saccade	am_xp2	1
	0.0324406	-0.0725668	0.0641743	-0.0354678	0.0294133	-634.5	saccade	am_xp2	1
	0.0315209	-0.0638937	0.0685939	-0.0347067	0.0283352	-625.5	saccade	am_xp2	1
	0.0303142	-0.0680065	0.059216	-0.0335518	0.0270767	-616.5	saccade	am_xp2	1
	0.0294017	-0.0612613	0.0627947	-0.0326092	0.0261942	-607.5	saccade	am_xp2	1
	0.0283384	-0.0622659	0.0576274	-0.0315991	0.0250777	-598.5	saccade	am_xp2	1
	0.0273316	-0.0583681	0.0573742	-0.0305616	0.0241016	-589.5	saccade	am_xp2	1
	0.0261637	-0.0558416	0.0539433	-0.0293241	0.0230032	-580.5	saccade	am_xp2	1
	0.0249445	-0.0538162	0.0501794	-0.0281243	0.0217648	-571.5	saccade	am_xp2	1
	0.0234904	-0.0475725	0.0486772	-0.0266987	0.020282	-562.5	saccade	am_xp2	1
	0.0220493	-0.0486173	0.0414235	-0.0252307	0.018868	-553.5	saccade	am_xp2	1
	0.0203877	-0.0432503	0.0393482	-0.0235316	0.0172439	-544.5	saccade	am_xp2	1
	0.0187381	-0.0419142	0.0353648	-0.0217025	0.0157738	-535.5	saccade	am_xp2	1
	0.0169527	-0.0385848	0.0304774	-0.0199492	0.0139563	-526.5	saccade	am_xp2	1
	0.0151142	-0.0322119	0.0300744	-0.0181121	0.0121163	-517.5	saccade	am_xp2	1
	0.0124541	-0.0267846	0.023609	-0.0153358	0.00957248	-508.5	saccade	am_xp2	1
-0.00327628	0.00951219	-0.0214794	0.0167175	-0.0127885	0.00623592	-499.5	saccade	am_xp2	1
-0.00408393	0.00745633	-0.0196254	0.0100101	-0.0115403	0.0033724	-490.5	saccade	am_xp2	1
-0.00574538	0.00644021	-0.0181414	0.00744578	-0.0121856	0.000694834	-481.5	saccade	am_xp2	1
-0.00713175	0.00645713	-0.020368	0.00522131	-0.0135889	-0.000674611	-472.5	saccade	am_xp2	1
-0.0078281	0.0065789	-0.0210036	0.00475838	-0.014407	-0.0012492	-463.5	saccade	am_xp2	1
-0.00597015	0.006615	-0.0205568	0.00586616	-0.0125852	0.00064485	-454.5	saccade	am_xp2	1
-0.00347261	0.00658319	-0.0167658	0.01015	-0.0100558	0.00311058	-445.5	saccade	am_xp2	1
0.000360435	0.00665571	-0.0130808	0.0136131	-0.00629528	0.00701615	-436.5	saccade	am_xp2	1
0.00481578	0.00696596	-0.00774023	0.0200529	-0.00215018	0.0117817	-427.5	saccade	am_xp2	1
0.00797469	0.00768533	-0.0057566	0.0240106	0.000289359	0.01566	-418.5	saccade	am_xp2	1
0.00929433	0.00785196	-0.00508385	0.0254478	0.00144238	0.0171463	-409.5	saccade	am_xp2	1
0.00874982	0.00782738	-0.0052898	0.0250548	0.000922441	0.0165772	-400.5	saccade	am_xp2	1
0.0072633	0.0076691	-0.00728837	0.0234307	-0.000405805	0.0149324	-391.5	saccade	am_xp2	1
0.00550384	0.00769737	-0.00921594	0.0219104	-0.00219353	0.0132012	-382.5	saccade	am_xp2	1
0.00315639	0.00786746	-0.0131827	0.0183571	-0.00471107	0.0110238	-373.5	saccade	am_xp2	1
0.00132516	0.00825356	-0.0154931	0.0173814	-0.00692841	0.00957872	-364.5	saccade	am_xp2	1
0.00100807	0.00833912	-0.0157734	0.0173506	-0.00733105	0.00934718	-355.5	saccade	am_xp2	1
0.000765064	0.0082698	-0.0161613	0.0172909	-0.00750474	0.00903486	-346.5	saccade	am_xp2	1
0.000931572	0.00843483	-0.0158976	0.0178255	-0.00750326	0.00936641	-337.5	saccade	am_xp2	1
0.000791366	0.00848775	-0.0159408	0.0181912	-0.00769638	0.00927911	-328.5	saccade	am_xp2	1
0.00104717	0.00842401	-0.0154061	0.0187288	-0.00737684	0.00947117	-319.5	saccade	am_xp2	1
0.00199922	0.00829109	-0.0148054	0.0184736	-0.00629187	0.0102903	-310.5	saccade	am_xp2	1
0.00316214	0.00853269	-0.0146838	0.0200839	-0.00537055	0.0116948	-301.5	saccade	am_xp2	1
0.00462387	0.0088634	-0.0127478	0.022437	-0.00423952	0.0134873	-292.5	saccade	am_xp2	1
0.00572992	0.00895111	-0.0122086	0.0234557	-0.0032212	0.014681	-283.5	saccade	am_xp2	1
0.00651526	0.0090182	-0.0118732	0.0246088	-0.00250294	0.0155335	-274.5	saccade	am_xp2	1
0.0071711	0.00868547	-0.00915597	0.0260269	-0.00151437	0.0158566	-265.5	saccade	am_xp2	1
0.00803939	0.0086659	-0.00933795	0.0260983	-0.000626512	0.0167053	-256.5	saccade	am_xp2	1
0.00872859	0.00886198	-0.00919363	0.0265799	-0.00013339	0.0175906	-247.5	saccade	am_xp2	1
0.00976529	0.0085828	-0.00773809	0.0266677	0.00118249	0.0183481	-238.5	saccade	am_xp2	1
0.0103702	0.00856691	-0.00673006	0.0278849	0.00180327	0.0189371	-229.5	saccade	am_xp2	1
0.0110377	0.009052	-0.00744499	0.0292681	0.00198571	0.0200897	-220.5	saccade	am_xp2	1
0.0126647	0.00894021	-0.00503853	0.0310562	0.00372448	0.0216049	-211.5	saccade	am_xp2	1
0.0145327	0.00924236	-0.00340128	0.0336902	0.0052903	0.023775	-202.5	saccade	am_xp2	1
0.0159765	0.00959017	-0.00443752	0.0340938	0.00638629	0.0255666	-193.5	saccade	am_xp2	1
0.0187195	0.00991005	-0.00112816	0.0387173	0.00880948	0.0286296	-184.5	saccade	am_xp2	1
0.0218125	0.00983138	0.00231744	0.0426812	0.0119812	0.0316439	-175.5	saccade	am_xp2	1
0.0255207	0.00988768	0.00715301	0.0458146	0.0156331	0.0354084	-166.5	saccade	am_xp2	1
0.0297418	0.0102864	0.0113066	0.0509092	0.0194554	0.0400282	-157.5	saccade	am_xp2	1
0.0332707	0.011261	0.0133232	0.0555767	0.0220097	0.0445318	-148.5	saccade	am_xp2	1
0.035793	0.0120366	0.0149813	0.0602702	0.0237564	0.0478296	-139.5	saccade	am_xp2	1
0.0366668	0.0123229	0.0159301	0.0619551	0.0243439	0.0489897	-130.5	saccade	am_xp2	1
0.0360343	0.012107	0.0157843	0.0610493	0.0239274	0.0481413	-121.5	saccade	am_xp2	1
0.0341619	0.0117796	0.0133996	0.0570374	0.0223824	0.0459415	-112.5	saccade	am_xp2	1
0.0305564	0.0106226	0.011579	0.0523492	0.0199337	0.041179	-103.5	saccade	am_xp2	1
0.025399	0.00985886	0.00654182	0.0456921	0.0155401	0.0352578	-94.5	saccade	am_xp2	1
0.0198016	0.00945246	0.000828262	0.0389978	0.0103491	0.029254	-85.5	saccade	am_xp2	1
0.0141699	0.00960027	-0.00524048	0.0334696	0.00456967	0.0237702	-76.5	saccade	am_xp2	1
0.00961221	0.00998618	-0.0116273	0.0270398	-0.000373968	0.0195984	-67.5	saccade	am_xp2	1
0.00609771	0.0104115	-0.0157144	0.0240426	-0.00431378	0.0165092	-58.5	saccade	am_xp2	1
0.00382733	0.0107201	-0.0182499	0.0226937	-0.00689274	0.0145474	-49.5	saccade	am_xp2	1
0.00264614	0.0110274	-0.0196612	0.0224113	-0.00838128	0.0136736	-40.5	saccade	am_xp2	1
0.00232832	0.0110628	-0.0188664	0.0234721	-0.00873452	0.0133912	-31.5	saccade	am_xp2	1
0.00261462	0.0114726	-0.0197738	0.0240177	-0.00885793	0.0140872	-22.5	saccade	am_xp2	1
0.00247241	0.0128665	-0.0232744	0.026483	-0.0103941	0.015339	-13.5	saccade	am_xp2	1
0.00230832	0.0143754	-0.0263246	0.029815	-0.0120671	0.0166837	-4.5	saccade	am_xp2	1
	0.0478324	-0.0911631	0.111796	-0.0405616	0.0551033	-895.5	perception	am_xp2	1
	0.0478348	-0.0968584	0.10666	-0.0405533	0.0551163	-886.5	perception	am_xp2	1
	0.0473334	-0.0957199	0.103811	-0.0401654	0.0545013	-877.5	perception	am_xp2	1
	0.0464293	-0.08722	0.106518	-0.0393672	0.0534915	-868.5	perception	am_xp2	1
	0.0461313	-0.0926422	0.0983944	-0.0391271	0.0531355	-859.5	perception	am_xp2	1
	0.045716	-0.0917638	0.0987857	-0.038756	0.0526761	-850.5	perception	am_xp2	1
	0.0449456	-0.0978467	0.0909139	-0.0380186	0.0518727	-841.5	perception	am_xp2	1
	0.0444766	-0.0920581	0.0936193	-0.0375429	0.0514104	-832.5	perception	am_xp2	1
	0.0439368	-0.0897335	0.0951195	-0.0370698	0.0508039	-823.5	perception	am_xp2	1
	0.0434457	-0.0864976	0.092364	-0.0365372	0.0503542	-814.5	perception	am_xp2	1
	0.0428156	-0.0810664	0.0975194	-0.0359848	0.0496464	-805.5	perception	am_xp2	1
	0.0420359	-0.0790191	0.0969878	-0.0351304	0.0489414	-796.5	perception	am_xp2	1
	0.0416398	-0.0810988	0.0927889	-0.034726	0.0485536	-787.5	perception	am_xp2	1
	0.0410153	-0.0799914	0.0913597	-0.0341224	0.0479083	-778.5	perception	am_xp2	1
	0.0404986	-0.0779958	0.0944944	-0.033416	0.0475812	-769.5	perception	am_xp2	1
	0.0399046	-0.0885987	0.0828163	-0.0327621	0.047047	-760.5	perception	am_xp2	1
	0.0390876	-0.0751231	0.090887	-0.0319165	0.0462587	-751.5	perception	am_xp2	1
	0.0386207	-0.0804853	0.08295	-0.0315078	0.0457337	-742.5	perception	am_xp2	1
	0.0381487	-0.0744925	0.0880496	-0.0310921	0.0452054	-733.5	perception	am_xp2	1
	0.0374617	-0.0776132	0.0820748	-0.0304528	0.0444706	-724.5	perception	am_xp2	1
	0.0366913	-0.070869	0.0855525	-0.0295284	0.0438542	-715.5	perception	am_xp2	1
	0.0362067	-0.0738382	0.0809829	-0.0289679	0.0434454	-706.5	perception	am_xp2	1
	0.0355319	-0.0703631	0.080558	-0.0282634	0.0428004	-697.5	perception	am_xp2	1
	0.0349761	-0.0674349	0.0813969	-0.0277274	0.0422249	-688.5	perception	am_xp2	1
	0.0342282	-0.0687364	0.0790995	-0.0271206	0.0413359	-679.5	perception	am_xp2	1
	0.0332442	-0.0647266	0.0785829	-0.0260743	0.0404141	-670.5	perception	am_xp2	1
	0.0325642	-0.061986	0.0772923	-0.0253015	0.0398269	-661.5	perception	am_xp2	1
	0.0319236	-0.0598491	0.0770282	-0.0246559	0.0391913	-652.5	perception	am_xp2	1
	0.0315081	-0.0640599	0.0703713	-0.0242888	0.0387274	-643.5	perception	am_xp2	1
	0.0309044	-0.0594313	0.0730397	-0.0236467	0.0381622	-634.5	perception	am_xp2	1
	0.0304628	-0.0601527	0.068045	-0.0232639	0.0376617	-625.5	perception	am_xp2	1
	0.0297723	-0.0608375	0.0635018	-0.0224853	0.0370593	-616.5	perception	am_xp2	1
	0.0287485	-0.0572258	0.0631335	-0.0214528	0.0360443	-607.5	perception	am_xp2	1
	0.0281752	-0.0519622	0.0673615	-0.0207498	0.0356007	-598.5	perception	am_xp2	1
	0.0274799	-0.0515302	0.0639065	-0.0201114	0.0348483	-589.5	perception	am_xp2	1
	0.0268574	-0.0501878	0.063299	-0.0195917	0.0341232	-580.5	perception	am_xp2	1
	0.0263613	-0.0499435	0.0621882	-0.019115	0.0336076	-571.5	perception	am_xp2	1
	0.0252904	-0.0495325	0.0570579	-0.0180395	0.0325412	-562.5	perception	am_xp2	1
	0.0245386	-0.0436675	0.0607744	-0.0172655	0.0318117	-553.5	perception	am_xp2	1
	0.0237594	-0.0483171	0.052291	-0.0163283	0.0311904	-544.5	perception	am_xp2	1
	0.022538	-0.0447118	0.0504061	-0.0149816	0.0300945	-535.5	perception	am_xp2	1
	0.0213841	-0.0426772	0.0489707	-0.0138481	0.0289201	-526.5	perception	am_xp2	1
	0.0201555	-0.0394942	0.045345	-0.0126654	0.0276455	-517.5	perception	am_xp2	1
	0.018996	-0.0338789	0.045582	-0.0115335	0.0264586	-508.5	perception	am_xp2	1
0.00738943	0.017561	-0.0332354	0.0404069	-0.0101716	0.0249505	-499.5	perception	am_xp2	1
0.00721452	0.0167815	-0.0312637	0.0386359	-0.00956697	0.023996	-490.5	perception	am_xp2	1
0.00721891	0.01591	-0.0285208	0.0381634	-0.00869109	0.0231289	-481.5	perception	am_xp2	1
0.00762978	0.0151611	-0.0261993	0.0377615	-0.00753135	0.0227909	-472.5	perception	am_xp2	1
0.00833442	0.0142149	-0.0196387	0.0406974	-0.00588048	0.0225493	-463.5	perception	am_xp2	1
0.00918909	0.0134701	-0.0186549	0.0372065	-0.004281	0.0226592	-454.5	perception	am_xp2	1
0.0100348	0.0130513	-0.016663	0.037156	-0.00301647	0.0230861	-445.5	perception	am_xp2	1
0.0110418	0.0129133	-0.0145482	0.0383463	-0.00187143	0.0239551	-436.5	perception	am_xp2	1
0.0123329	0.0127711	-0.011942	0.0393513	-0.000438233	0.025104	-427.5	perception	am_xp2	1
0.0136116	0.0129451	-0.0116002	0.0408995	0.000666466	0.0265567	-418.5	perception	am_xp2	1
0.0149851	0.0129832	-0.00754675	0.0430951	0.00200188	0.0279682	-409.5	perception	am_xp2	1
0.016167	0.01323	-0.00522201	0.0462613	0.00293697	0.0293969	-400.5	perception	am_xp2	1
0.0173487	0.0134775	-0.00445613	0.0476869	0.00387123	0.0308262	-391.5	perception	am_xp2	1
0.0182732	0.0137518	-0.00333633	0.0501155	0.00452143	0.0320249	-382.5	perception	am_xp2	1
0.0190758	0.0137998	-0.00135951	0.0502206	0.00527596	0.0328755	-373.5	perception	am_xp2	1
0.0199252	0.0141601	-0.00111767	0.0515346	0.0057651	0.0340853	-364.5	perception	am_xp2	1
0.0203656	0.0140971	0.000199806	0.0521284	0.00626847	0.0344627	-355.5	perception	am_xp2	1
0.0208534	0.0147318	-0.000144649	0.0527851	0.00612156	0.0355852	-346.5	perception	am_xp2	1
0.0211988	0.014951	0.000276453	0.0539162	0.00624784	0.0361498	-337.5	perception	am_xp2	1
0.0214406	0.0149618	0.00068702	0.0538507	0.00647881	0.0364024	-328.5	perception	am_xp2	1
0.0215482	0.014912	0.000307957	0.0525918	0.00663622	0.0364602	-319.5	perception	am_xp2	1
0.0217032	0.0150572	0.00123316	0.0542308	0.00664605	0.0367604	-310.5	perception	am_xp2	1
0.0215056	0.0150599	0.000518921	0.0531245	0.00644565	0.0365655	-301.5	perception	am_xp2	1
0.0212575	0.0150513	0.000935859	0.0535489	0.00620618	0.0363087	-292.5	perception	am_xp2	1
0.0210722	0.0149935	0.00137991	0.0538757	0.00607873	0.0360657	-283.5	perception	am_xp2	1
0.0207954	0.0148182	0.000691913	0.0525105	0.00597717	0.0356136	-274.5	perception	am_xp2	1
0.020052	0.0142431	0.000136196	0.0502933	0.00580894	0.0342951	-265.5	perception	am_xp2	1
0.0188614	0.0135772	-0.000292219	0.0482443	0.00528417	0.0324386	-256.5	perception	am_xp2	1
0.0174596	0.0127981	-0.00266512	0.0444398	0.00466143	0.0302577	-247.5	perception	am_xp2	1
0.0156916	0.0122195	-0.00353601	0.0428362	0.00347211	0.0279112	-238.5	perception	am_xp2	1
0.0137319	0.0114716	-0.00678697	0.0389554	0.0022603	0.0252036	-229.5	perception	am_xp2	1
0.0115987	0.0109528	-0.00753263	0.0370681	0.000645915	0.0225514	-220.5	perception	am_xp2	1
0.00923584	0.0105944	-0.0109245	0.0328281	-0.00135851	0.0198302	-211.5	perception	am_xp2	1
0.00716488	0.0107379	-0.0139008	0.0313303	-0.00357298	0.0179027	-202.5	perception	am_xp2	1
0.005543	0.0108816	-0.0179685	0.0268517	-0.00533864	0.0164246	-193.5	perception	am_xp2	1
0.00419833	0.0113038	-0.0214624	0.0249535	-0.00710551	0.0155022	-184.5	perception	am_xp2	1
0.00333177	0.0113577	-0.0204451	0.0256025	-0.00802592	0.0146895	-175.5	perception	am_xp2	1
0.00280132	0.0111897	-0.0235513	0.0231872	-0.00838835	0.013991	-166.5	perception	am_xp2	1
0.00277514	0.0109728	-0.0204973	0.0244612	-0.00819762	0.0137479	-157.5	perception	am_xp2	1
0.00278507	0.0107744	-0.0204848	0.0232163	-0.00798933	0.0135595	-148.5	perception	am_xp2	1
0.00280336	0.0107044	-0.0213535	0.0225838	-0.00790101	0.0135077	-139.5	perception	am_xp2	1
0.00271413	0.0109537	-0.0220072	0.0240762	-0.00823961	0.0136679	-130.5	perception	am_xp2	1
0.0025041	0.0110487	-0.0227331	0.0225567	-0.00854464	0.0135528	-121.5	perception	am_xp2	1
0.00242177	0.0113755	-0.022405	0.024572	-0.00895369	0.0137972	-112.5	perception	am_xp2	1
0.00196026	0.0114309	-0.0236188	0.0231989	-0.00947066	0.0133912	-103.5	perception	am_xp2	1
0.00141075	0.0116186	-0.0242493	0.0231814	-0.0102079	0.0130294	-94.5	perception	am_xp2	1
0.0010144	0.0121649	-0.025684	0.0235718	-0.0111505	0.0131793	-85.5	perception	am_xp2	1
0.000724136	0.0123381	-0.0255335	0.0234702	-0.011614	0.0130623	-76.5	perception	am_xp2	1
0.000558256	0.0127003	-0.0266448	0.0246263	-0.0121421	0.0132586	-67.5	perception	am_xp2	1
0.000512856	0.0128596	-0.0263759	0.0258896	-0.0123468	0.0133725	-58.5	perception	am_xp2	1
0.000727112	0.0130009	-0.0284197	0.0249557	-0.0122738	0.013728	-49.5	perception	am_xp2	1
0.0010373	0.013283	-0.0285033	0.0264522	-0.0122457	0.0143203	-40.5	perception	am_xp2	1
0.00149655	0.0135981	-0.0302128	0.0258941	-0.0121015	0.0150947	-31.5	perception	am_xp2	1
0.00186913	0.0141902	-0.0287482	0.0297049	-0.0123211	0.0160593	-22.5	perception	am_xp2	1
0.00197821	0.014878	-0.028374	0.0337528	-0.0128998	0.0168562	-13.5	perception	am_xp2	1
0.00217667	0.0159231	-0.0329413	0.0325137	-0.0137464	0.0180998	-4.5	perception	am_xp2	1
	0.0637176	-0.133382	0.129749	-0.0628614	0.0645737	-895.5	saccade	ml_xp3	1
	0.0637317	-0.140269	0.123805	-0.063486	0.0639775	-886.5	saccade	ml_xp3	1
	0.0627718	-0.138799	0.120907	-0.0625304	0.0630133	-877.5	saccade	ml_xp3	1
	0.0619344	-0.132948	0.121372	-0.0615209	0.062348	-868.5	saccade	ml_xp3	1
	0.0610968	-0.126462	0.124056	-0.0605737	0.0616199	-859.5	saccade	ml_xp3	1
	0.0602954	-0.122781	0.123912	-0.0598188	0.060772	-850.5	saccade	ml_xp3	1
	0.0593097	-0.126568	0.117039	-0.0590183	0.0596011	-841.5	saccade	ml_xp3	1
	0.0585019	-0.118555	0.11705	-0.058279	0.0587248	-832.5	saccade	ml_xp3	1
	0.0576924	-0.120519	0.11533	-0.0571272	0.0582576	-823.5	saccade	ml_xp3	1
	0.0570805	-0.117363	0.11669	-0.0566674	0.0574935	-814.5	saccade	ml_xp3	1
	0.0563128	-0.110861	0.121854	-0.0558371	0.0567886	-805.5	saccade	ml_xp3	1
	0.0551842	-0.113228	0.11348	-0.0546331	0.0557354	-796.5	saccade	ml_xp3	1
	0.0539406	-0.109927	0.110735	-0.0534113	0.05447	-787.5	saccade	ml_xp3	1
	0.0531444	-0.105804	0.110173	-0.0527195	0.0535692	-778.5	saccade	ml_xp3	1
	0.0521789	-0.10891	0.105516	-0.0516607	0.052697	-769.5	saccade	ml_xp3	1
	0.0511014	-0.103155	0.107941	-0.0507641	0.0514387	-760.5	saccade	ml_xp3	1
	0.0503228	-0.101108	0.104642	-0.049956	0.0506897	-751.5	saccade	ml_xp3	1
	0.0494393	-0.102263	0.0987216	-0.0488679	0.0500108	-742.5	saccade	ml_xp3	1
	0.0487036	-0.0977298	0.102154	-0.0480444	0.0493627	-733.5	saccade	ml_xp3	1
	0.0475355	-0.0933176	0.0978872	-0.0467971	0.0482738	-724.5	saccade	ml_xp3	1
	0.0464186	-0.0913302	0.0975146	-0.0457079	0.0471293	-715.5	saccade	ml_xp3	1
	0.0454548	-0.0968575	0.0892308	-0.0448215	0.046088	-706.5	saccade	ml_xp3	1
	0.0444177	-0.0916267	0.0892666	-0.0438258	0.0450096	-697.5	saccade	ml_xp3	1
	0.0433349	-0.0866636	0.089076	-0.0427559	0.043914	-688.5	saccade	ml_xp3	1
	0.0417948	-0.0857354	0.0833933	-0.0413454	0.0422443	-679.5	saccade	ml_xp3	1
	0.0403056	-0.0846595	0.0806424	-0.0399539	0.0406574	-670.5	saccade	ml_xp3	1
	0.038518	-0.0837271	0.0752155	-0.0381971	0.038839	-661.5	saccade	ml_xp3	1
	0.037171	-0.0734533	0.0750525	-0.0368065	0.0375354	-652.5	saccade	ml_xp3	1
	0.0360065	-0.0717264	0.0736969	-0.0356383	0.0363747	-643.5	saccade	ml_xp3	1
	0.0348293	-0.0673248	0.0721379	-0.0344723	0.0351862	-634.5	saccade	ml_xp3	1
	0.0332865	-0.0711593	0.064067	-0.0327879	0.0337851	-625.5	saccade	ml_xp3	1
	0.0317525	-0.0628673	0.0643414	-0.0313603	0.0321448	-616.5	saccade	ml_xp3	1
	0.0298528	-0.0612207	0.0581797	-0.0294103	0.0302954	-607.5	saccade	ml_xp3	1
	0.0286328	-0.0608129	0.0541216	-0.0281914	0.0290741	-598.5	saccade	ml_xp3	1
	0.0269622	-0.0512832	0.0563342	-0.0266681	0.0272562	-589.5	saccade	ml_xp3	1
	0.0241064	-0.0471604	0.0509138	-0.0238665	0.0243463	-580.5	saccade	ml_xp3	1
	0.0215854	-0.0450858	0.0434623	-0.0213591	0.0218118	-571.5	saccade	ml_xp3	1
	0.0190556	-0.0376531	0.0399871	-0.0189745	0.0191367	-562.5	saccade	ml_xp3	1
	0.0161174	-0.0313348	0.0325892	-0.0160168	0.016218	-553.5	saccade	ml_xp3	1
-0.000137205	0.0133667	-0.0264598	0.0261917	-0.0135039	0.0132295	-544.5	saccade	ml_xp3	1
-0.000727233	0.0108499	-0.0228773	0.019756	-0.0115771	0.0101227	-535.5	saccade	ml_xp3	1
-0.00131977	0.00920348	-0.0199823	0.0167658	-0.0105232	0.00788371	-526.5	saccade	ml_xp3	1
0.000424074	0.00873835	-0.016674	0.0179876	-0.00831428	0.00916243	-517.5	saccade	ml_xp3	1
0.00218244	0.00885814	-0.0145691	0.0201913	-0.0066757	0.0110406	-508.5	saccade	ml_xp3	1
0.00149077	0.00900379	-0.0165441	0.0194964	-0.00751302	0.0104946	-499.5	saccade	ml_xp3	1
-0.00260984	0.00849039	-0.019443	0.0140799	-0.0111002	0.00588055	-490.5	saccade	ml_xp3	1
-0.00583333	0.00860532	-0.0228978	0.0115253	-0.0144387	0.00277199	-481.5	saccade	ml_xp3	1
-0.00883787	0.0084147	-0.0262957	0.00782109	-0.0172526	-0.000423167	-472.5	saccade	ml_xp3	1
-0.0124597	0.00891468	-0.0317578	0.00276266	-0.0213743	-0.00354498	-463.5	saccade	ml_xp3	1
-0.0139609	0.00925297	-0.0323261	0.00311496	-0.0232139	-0.00470797	-454.5	saccade	ml_xp3	1
-0.0126294	0.00931393	-0.0307505	0.00509137	-0.0219433	-0.00331544	-445.5	saccade	ml_xp3	1
-0.00885101	0.0092853	-0.0274939	0.00859194	-0.0181363	0.000434292	-436.5	saccade	ml_xp3	1
-0.00364247	0.00901301	-0.021927	0.0142216	-0.0126555	0.00537054	-427.5	saccade	ml_xp3	1
0.00332204	0.00910549	-0.0140016	0.0224519	-0.00578345	0.0124275	-418.5	saccade	ml_xp3	1
0.00905642	0.00963954	-0.0086854	0.029598	-0.000583113	0.018696	-409.5	saccade	ml_xp3	1
0.0119317	0.0101858	-0.00776589	0.0319182	0.00174594	0.0221175	-400.5	saccade	ml_xp3	1
0.0126658	0.0103559	-0.00632781	0.0339274	0.00230981	0.0230217	-391.5	saccade	ml_xp3	1
0.0140624	0.0107435	-0.00593187	0.0362429	0.00331883	0.0248059	-382.5	saccade	ml_xp3	1
0.0142809	0.0108619	-0.00608843	0.0362609	0.00341903	0.0251428	-373.5	saccade	ml_xp3	1
0.0132583	0.0107164	-0.0075469	0.0344709	0.00254195	0.0239747	-364.5	saccade	ml_xp3	1
0.0110788	0.010599	-0.0098394	0.0321353	0.000479836	0.0216778	-355.5	saccade	ml_xp3	1
0.00877828	0.0104937	-0.0123251	0.0298915	-0.00171537	0.0192719	-346.5	saccade	ml_xp3	1
0.00748041	0.0105764	-0.0150604	0.0272535	-0.00309604	0.0180569	-337.5	saccade	ml_xp3	1
0.00788815	0.0104792	-0.0116259	0.0300015	-0.00259104	0.0183673	-328.5	saccade	ml_xp3	1
0.00820472	0.0106494	-0.0135939	0.0291825	-0.0024447	0.0188542	-319.5	saccade	ml_xp3	1
0.0087768	0.0107403	-0.013683	0.0293575	-0.00196348	0.0195171	-310.5	saccade	ml_xp3	1
0.00875551	0.0109003	-0.013546	0.0303016	-0.00214482	0.0196558	-301.5	saccade	ml_xp3	1
0.00867693	0.011102	-0.0147548	0.0293217	-0.00242512	0.019779	-292.5	saccade	ml_xp3	1
0.00863327	0.0112731	-0.0139289	0.03137	-0.00263982	0.0199064	-283.5	saccade	ml_xp3	1
0.00936543	0.0113508	-0.0146137	0.0307985	-0.00198537	0.0207162	-274.5	saccade	ml_xp3	1
0.0103949	0.0112621	-0.012102	0.0327787	-0.000867205	0.021657	-265.5	saccade	ml_xp3	1
0.0109783	0.0113332	-0.010276	0.0352589	-0.000354897	0.0223116	-256.5	saccade	ml_xp3	1
0.0100733	0.0112233	-0.0123713	0.0323149	-0.00115001	0.0212965	-247.5	saccade	ml_xp3	1
0.00891702	0.0110819	-0.0136176	0.0306562	-0.00216485	0.0199989	-238.5	saccade	ml_xp3	1
0.00820943	0.0114102	-0.0153175	0.0300638	-0.00320079	0.0196197	-229.5	saccade	ml_xp3	1
0.0081771	0.0114983	-0.0152221	0.0303254	-0.00332124	0.0196754	-220.5	saccade	ml_xp3	1
0.0090228	0.0118036	-0.0136641	0.0320562	-0.00278081	0.0208264	-211.5	saccade	ml_xp3	1
0.0118329	0.0119548	-0.0128525	0.0343022	-0.000121837	0.0237877	-202.5	saccade	ml_xp3	1
0.0157694	0.0119069	-0.00895865	0.0393629	0.0038625	0.0276763	-193.5	saccade	ml_xp3	1
0.0200556	0.0119887	-0.00382369	0.0443406	0.00806693	0.0320443	-184.5	saccade	ml_xp3	1
0.0250908	0.0113332	0.00169168	0.0471704	0.0137576	0.036424	-175.5	saccade	ml_xp3	1
0.031506	0.0114792	0.00839258	0.0540641	0.0200268	0.0429852	-166.5	saccade	ml_xp3	1
0.0378501	0.0116126	0.0157268	0.0619732	0.0262375	0.0494627	-157.5	saccade	ml_xp3	1
0.0436487	0.012098	0.0210529	0.0674398	0.0315507	0.0557467	-148.5	saccade	ml_xp3	1
0.0479503	0.0127078	0.0246834	0.0732711	0.0352425	0.0606581	-139.5	saccade	ml_xp3	1
0.0504477	0.0130021	0.0263328	0.0762889	0.0374455	0.0634498	-130.5	saccade	ml_xp3	1
0.0513187	0.0130982	0.0273133	0.0777922	0.0382205	0.064417	-121.5	saccade	ml_xp3	1
0.0504795	0.0129856	0.0263079	0.0762589	0.0374939	0.0634651	-112.5	saccade	ml_xp3	1
0.0480137	0.0129866	0.0246673	0.0739044	0.0350272	0.0610003	-103.5	saccade	ml_xp3	1
0.0440888	0.012191	0.0207565	0.0675112	0.0318978	0.0562798	-94.5	saccade	ml_xp3	1
0.0388553	0.0118851	0.0166625	0.0630679	0.0269701	0.0507404	-85.5	saccade	ml_xp3	1
0.0327404	0.0111027	0.0118187	0.0558968	0.0216377	0.043843	-76.5	saccade	ml_xp3	1
0.0268671	0.0112228	0.00234948	0.0478481	0.0156443	0.0380899	-67.5	saccade	ml_xp3	1
0.0210542	0.0115756	-0.00404981	0.0414227	0.00947852	0.0326298	-58.5	saccade	ml_xp3	1
0.0165452	0.0117517	-0.00860985	0.0372524	0.00479357	0.0282969	-49.5	saccade	ml_xp3	1
0.0126084	0.0120257	-0.0105994	0.0363794	0.000582753	0.0246341	-40.5	saccade	ml_xp3	1
0.0094332	0.012725	-0.0159953	0.0338061	-0.00329182	0.0221582	-31.5	saccade	ml_xp3	1
0.00796852	0.0130244	-0.019386	0.0315354	-0.00505586	0.0209929	-22.5	saccade	ml_xp3	1
0.00764826	0.0146228	-0.0221761	0.0347183	-0.00697451	0.022271	-13.5	saccade	ml_xp3	1
0.00763949	0.0163668	-0.0261276	0.0364254	-0.00872734	0.0240063	-4.5	saccade	ml_xp3	1
	0.1053	-0.14274	0.278369	-0.0363057	0.174295	-895.5	perception	ml_xp3	1
	0.10648	-0.1273	0.297206	-0.0319088	0.181052	-886.5	perception	ml_xp3	1
	0.105872	-0.125385	0.298064	-0.031269	0.180476	-877.5	perception	ml_xp3	1
	0.104478	-0.117833	0.300273	-0.0295669	0.179389	-868.5	perception	ml_xp3	1
	0.102941	-0.105905	0.302804	-0.0281802	0.177703	-859.5	perception	ml_xp3	1
	0.101913	-0.109938	0.297862	-0.027208	0.176619	-850.5	perception	ml_xp3	1
	0.100684	-0.103968	0.298166	-0.026144	0.175225	-841.5	perception	ml_xp3	1
	0.0995529	-0.096306	0.299416	-0.0249219	0.174184	-832.5	perception	ml_xp3	1
	0.0980836	-0.108205	0.279976	-0.0236092	0.172558	-823.5	perception	ml_xp3	1
	0.0974527	-0.112383	0.277708	-0.0230141	0.171891	-814.5	perception	ml_xp3	1
	0.0961788	-0.101943	0.280912	-0.0216661	0.170692	-805.5	perception	ml_xp3	1
	0.0952558	-0.0999543	0.28054	-0.0205802	0.169932	-796.5	perception	ml_xp3	1
	0.0943174	-0.111987	0.262019	-0.0194773	0.169157	-787.5	perception	ml_xp3	1
	0.092618	-0.102493	0.264229	-0.0180239	0.167212	-778.5	perception	ml_xp3	1
	0.0912558	-0.0890981	0.27351	-0.016712	0.1658	-769.5	perception	ml_xp3	1
	0.0897799	-0.104569	0.252345	-0.0151377	0.164422	-760.5	perception	ml_xp3	1
	0.0885411	-0.0918359	0.258453	-0.0138417	0.16324	-751.5	perception	ml_xp3	1
	0.0874986	-0.090179	0.25865	-0.012953	0.162044	-742.5	perception	ml_xp3	1
	0.0867402	-0.0836857	0.26034	-0.0121429	0.161337	-733.5	perception	ml_xp3	1
	0.0858582	-0.0887872	0.249871	-0.0116702	0.160046	-724.5	perception	ml_xp3	1
	0.0851337	-0.0891652	0.246477	-0.010975	0.159292	-715.5	perception	ml_xp3	1
	0.0836504	-0.0915818	0.236836	-0.00942581	0.157875	-706.5	perception	ml_xp3	1
	0.0819632	-0.0828146	0.240428	-0.00799769	0.155929	-697.5	perception	ml_xp3	1
	0.081205	-0.0808553	0.23789	-0.0071475	0.155262	-688.5	perception	ml_xp3	1
	0.0789512	-0.0731867	0.235096	-0.00496755	0.152935	-679.5	perception	ml_xp3	1
	0.0779459	-0.06078	0.248663	-0.00390985	0.151982	-670.5	perception	ml_xp3	1
	0.0770281	-0.0746335	0.22805	-0.00270875	0.151348	-661.5	perception	ml_xp3	1
	0.0750522	-0.0623432	0.230615	-0.00091823	0.149186	-652.5	perception	ml_xp3	1
	0.0738447	-0.0572344	0.231468	0.000550462	0.14824	-643.5	perception	ml_xp3	1
	0.072601	-0.0473208	0.232751	0.00219198	0.147394	-634.5	perception	ml_xp3	1
	0.0711953	-0.0493447	0.221577	0.00375203	0.146143	-625.5	perception	ml_xp3	1
	0.0693528	-0.0416134	0.220044	0.00567198	0.144378	-616.5	perception	ml_xp3	1
	0.0678829	-0.0375138	0.220327	0.00721123	0.142977	-607.5	perception	ml_xp3	1
	0.0662214	-0.0351759	0.214721	0.00870183	0.141145	-598.5	perception	ml_xp3	1
	0.0649846	-0.0311608	0.21362	0.0101009	0.14007	-589.5	perception	ml_xp3	1
	0.0633631	-0.0312941	0.211228	0.01166	0.138386	-580.5	perception	ml_xp3	1
	0.0621656	-0.0223449	0.209918	0.013003	0.137334	-571.5	perception	ml_xp3	1
	0.0603962	-0.0308888	0.193621	0.0148745	0.135667	-562.5	perception	ml_xp3	1
	0.0585618	-0.0198055	0.196002	0.0165705	0.133694	-553.5	perception	ml_xp3	1
0.0753801	0.056599	-0.0206029	0.187338	0.0187811	0.131979	-544.5	perception	ml_xp3	1
0.0752919	0.055097	-0.00825678	0.191135	0.020195	0.130389	-535.5	perception	ml_xp3	1
0.074694	0.0536466	-0.00604762	0.186898	0.0210473	0.128341	-526.5	perception	ml_xp3	1
0.0741501	0.0522672	-0.00396215	0.182346	0.0218829	0.126417	-517.5	perception	ml_xp3	1
0.0735707	0.0513123	-0.00411327	0.179184	0.0222584	0.124883	-508.5	perception	ml_xp3	1
0.07306	0.0500546	-0.00195102	0.174585	0.0230053	0.123115	-499.5	perception	ml_xp3	1
0.0732131	0.0489393	5.9035e-05	0.171499	0.0242738	0.122152	-490.5	perception	ml_xp3	1
0.0739343	0.0482265	0.00103629	0.166675	0.0257078	0.122161	-481.5	perception	ml_xp3	1
0.0752843	0.0477375	0.00588768	0.171541	0.0275468	0.123022	-472.5	perception	ml_xp3	1
0.0771337	0.047858	0.00735487	0.173385	0.0292757	0.124992	-463.5	perception	ml_xp3	1
0.0798584	0.0486702	0.0082565	0.176816	0.0311882	0.128529	-454.5	perception	ml_xp3	1
0.0831864	0.0493533	0.00996302	0.18231	0.0338331	0.13254	-445.5	perception	ml_xp3	1
0.0868464	0.0500017	0.0121891	0.186145	0.0368447	0.136848	-436.5	perception	ml_xp3	1
0.0909397	0.050776	0.0140393	0.190235	0.0401638	0.141716	-427.5	perception	ml_xp3	1
0.0940003	0.0511806	0.0138104	0.19658	0.0428197	0.145181	-418.5	perception	ml_xp3	1
0.0967268	0.0521328	0.0164842	0.201312	0.044594	0.14886	-409.5	perception	ml_xp3	1
0.0983755	0.0524169	0.0183029	0.207471	0.0459586	0.150792	-400.5	perception	ml_xp3	1
0.0993248	0.0528857	0.0198044	0.208444	0.0464391	0.15221	-391.5	perception	ml_xp3	1
0.0993947	0.0525524	0.0179016	0.206137	0.0468423	0.151947	-382.5	perception	ml_xp3	1
0.0986857	0.0524987	0.0157166	0.201297	0.0461871	0.151184	-373.5	perception	ml_xp3	1
0.0970193	0.0521292	0.0170278	0.199146	0.0448902	0.149149	-364.5	perception	ml_xp3	1
0.0947499	0.0515593	0.0163328	0.196479	0.0431905	0.146309	-355.5	perception	ml_xp3	1
0.0920779	0.0500579	0.0123039	0.189573	0.04202	0.142136	-346.5	perception	ml_xp3	1
0.0898206	0.0492364	0.0109928	0.186211	0.0405842	0.139057	-337.5	perception	ml_xp3	1
0.0886676	0.0486735	0.0119926	0.185249	0.0399941	0.137341	-328.5	perception	ml_xp3	1
0.0879154	0.0478402	0.0133861	0.182521	0.0400752	0.135756	-319.5	perception	ml_xp3	1
0.0871136	0.0473081	0.0136483	0.18025	0.0398055	0.134422	-310.5	perception	ml_xp3	1
0.0858947	0.0463273	0.0141561	0.177928	0.0395674	0.132222	-301.5	perception	ml_xp3	1
0.0848298	0.045711	0.0150813	0.178609	0.0391188	0.130541	-292.5	perception	ml_xp3	1
0.0835583	0.0446444	0.0132016	0.169807	0.0389139	0.128203	-283.5	perception	ml_xp3	1
0.0813502	0.0435429	0.0131835	0.168292	0.0378073	0.124893	-274.5	perception	ml_xp3	1
0.078414	0.0418653	0.0119682	0.160584	0.0365487	0.120279	-265.5	perception	ml_xp3	1
0.0745827	0.0404039	0.0114476	0.15303	0.0341788	0.114987	-256.5	perception	ml_xp3	1
0.0697724	0.0387287	0.00995065	0.147211	0.0310437	0.108501	-247.5	perception	ml_xp3	1
0.0641657	0.0369457	0.00597814	0.13671	0.02722	0.101111	-238.5	perception	ml_xp3	1
0.0586067	0.0353497	0.00532713	0.132514	0.0232569	0.0939564	-229.5	perception	ml_xp3	1
0.0528407	0.0334175	0.00370308	0.124251	0.0194233	0.0862582	-220.5	perception	ml_xp3	1
0.0468174	0.0313647	-0.00281982	0.111381	0.0154527	0.0781821	-211.5	perception	ml_xp3	1
0.0408753	0.0299649	-0.00383173	0.107583	0.0109104	0.0708403	-202.5	perception	ml_xp3	1
0.0347869	0.0280856	-0.0111524	0.0946186	0.00670134	0.0628725	-193.5	perception	ml_xp3	1
0.0284691	0.026416	-0.0160778	0.086272	0.00205311	0.054885	-184.5	perception	ml_xp3	1
0.0225282	0.0250527	-0.0242139	0.0759512	-0.00252452	0.0475809	-175.5	perception	ml_xp3	1
0.0166106	0.0236384	-0.0281442	0.0687246	-0.0070278	0.040249	-166.5	perception	ml_xp3	1
0.0106199	0.0228395	-0.0293843	0.0656493	-0.0122196	0.0334593	-157.5	perception	ml_xp3	1
0.00464631	0.022281	-0.0402554	0.0515807	-0.0176347	0.0269273	-148.5	perception	ml_xp3	1
-0.000736459	0.0220349	-0.0491689	0.0408978	-0.0227714	0.0212985	-139.5	perception	ml_xp3	1
-0.00614477	0.0221922	-0.0496831	0.0404067	-0.0283369	0.0160474	-130.5	perception	ml_xp3	1
-0.0117985	0.0228308	-0.0624962	0.0305854	-0.0346293	0.0110323	-121.5	perception	ml_xp3	1
-0.0163964	0.0231352	-0.0670612	0.0249961	-0.0395316	0.00673876	-112.5	perception	ml_xp3	1
-0.0207066	0.0230221	-0.0650507	0.0257183	-0.0437287	0.00231558	-103.5	perception	ml_xp3	1
-0.0245944	0.0233397	-0.074389	0.0183275	-0.0479341	-0.00125471	-94.5	perception	ml_xp3	1
-0.0281225	0.0239902	-0.0782787	0.01411	-0.0521127	-0.00413237	-85.5	perception	ml_xp3	1
-0.0308267	0.0250598	-0.0804283	0.0133148	-0.0558865	-0.00576695	-76.5	perception	ml_xp3	1
-0.0330675	0.0254441	-0.0846554	0.0103835	-0.0585116	-0.00762334	-67.5	perception	ml_xp3	1
-0.0351798	0.0263452	-0.090863	0.00830673	-0.061525	-0.00883455	-58.5	perception	ml_xp3	1
-0.037217	0.0275404	-0.092334	0.00974578	-0.0647574	-0.00967663	-49.5	perception	ml_xp3	1
-0.0384589	0.0282246	-0.095982	0.00897995	-0.0666835	-0.0102343	-40.5	perception	ml_xp3	1
-0.0391723	0.0290688	-0.0990603	0.0105374	-0.0682411	-0.0101034	-31.5	perception	ml_xp3	1
-0.0390632	0.0298732	-0.102331	0.0129893	-0.0689364	-0.00918997	-22.5	perception	ml_xp3	1
-0.0381251	0.031245	-0.106005	0.015393	-0.0693701	-0.00688013	-13.5	perception	ml_xp3	1
[truncated: 8,401 more rows]

## Sheet: window_bounds
type	p	blob_start_D	blob_end_D	id	bin
perception	0	-517.5	-202.5	ml_xp1	1
saccade	0.00611638	-166.5	-49.5	lo_xp1	1
perception	1.16227e-07	-463.5	-265.5	lo_xp1	1
perception	0	-580.5	-247.5	pc_xp1	1
perception	2.11177e-06	-427.5	-247.5	js_xp1	1
perception	0.000887308	-454.5	-319.5	ml_xp2	1
saccade	0.000887308	-166.5	-31.5	js_xp2	1
perception	1.53752e-10	-499.5	-265.5	js_xp2	1
saccade	0.000304401	-193.5	-49.5	pc_xp2	1
perception	8.11591e-06	-517.5	-346.5	pc_xp2	1
perception	0.00611638	-427.5	-310.5	jg_xp2	1
saccade	0.00611638	-175.5	-58.5	ml_xp3	1
perception	8.21565e-15	-490.5	-211.5	ml_xp3	1
saccade	1.16227e-07	-202.5	-4.5	gm_xp3	1
perception	5.16587e-13	-553.5	-292.5	gm_xp3	1
perception	2.11177e-06	-382.5	-202.5	td_xp3	1
perception	1.16227e-07	-472.5	-274.5	hc_xp3	1
perception	0	-553.5	-229.5	ml_xp1	2
perception	2.46739e-11	-535.5	-292.5	lo_xp1	2
saccade	0.00241276	-157.5	-31.5	pc_xp1	2
perception	0	-706.5	-292.5	pc_xp1	2
saccade	0.00611638	-130.5	-13.5	js_xp1	2
perception	9.7443e-05	-454.5	-301.5	js_xp1	2
perception	8.11591e-06	-472.5	-301.5	ml_xp2	2
perception	3.69549e-12	-526.5	-274.5	js_xp2	2
saccade	0.00611638	-148.5	-31.5	pc_xp2	2
perception	0	-598.5	-292.5	pc_xp2	2
saccade	0.000887308	-193.5	-58.5	jg_xp2	2
perception	0.00241276	-391.5	-265.5	am_xp2	2
perception	3.69549e-12	-562.5	-310.5	ml_xp3	2
perception	3.69549e-12	-562.5	-310.5	gm_xp3	2
perception	2.46739e-11	-427.5	-184.5	td_xp3	2
perception	0	-580.5	-256.5	hc_xp3	2
perception	0	-634.5	-274.5	ml_xp1	3
perception	8.94168e-10	-535.5	-310.5	lo_xp1	3
saccade	0.000887308	-175.5	-40.5	pc_xp1	3
perception	2.91099e-05	-859.5	-697.5	pc_xp1	3
perception	0	-616.5	-265.5	pc_xp1	3
perception	0	-580.5	-274.5	js_xp1	3
perception	0.00611638	-454.5	-337.5	ml_xp2	3
perception	2.46739e-11	-508.5	-265.5	js_xp2	3
perception	8.94168e-10	-634.5	-409.5	pc_xp2	3
saccade	0.00241276	-157.5	-31.5	jg_xp2	3
saccade	0.00611638	-193.5	-76.5	am_xp2	3
perception	2.91099e-05	-463.5	-301.5	am_xp2	3
saccade	2.11177e-06	-202.5	-22.5	ml_xp3	3
perception	3.69549e-12	-544.5	-292.5	ml_xp3	3
saccade	0.00241276	-157.5	-31.5	gm_xp3	3
perception	5.16587e-13	-715.5	-454.5	gm_xp3	3
perception	0.000304401	-409.5	-265.5	gm_xp3	3
perception	3.69549e-12	-463.5	-211.5	td_xp3	3
perception	0	-598.5	-256.5	hc_xp3	3
saccade	0.00611638	-166.5	-49.5	ml_xp1	4
perception	8.94168e-10	-526.5	-301.5	ml_xp1	4
saccade	0.000887308	-166.5	-31.5	lo_xp1	4
perception	1.16227e-07	-508.5	-310.5	lo_xp1	4
perception	0	-607.5	-238.5	pc_xp1	4
perception	5.16587e-13	-535.5	-274.5	js_xp1	4
saccade	0.00241276	-175.5	-49.5	ml_xp2	4
perception	0.000304401	-436.5	-292.5	ml_xp2	4
perception	2.46739e-11	-544.5	-301.5	js_xp2	4
saccade	0.00611638	-148.5	-31.5	pc_xp2	4
perception	2.45846e-08	-616.5	-409.5	pc_xp2	4
saccade	5.12825e-07	-220.5	-31.5	jg_xp2	4
saccade	9.7443e-05	-193.5	-40.5	am_xp2	4
saccade	5.12825e-07	-193.5	-4.5	ml_xp3	4
perception	0	-877.5	-310.5	ml_xp3	4
perception	0	-742.5	-148.5	gm_xp3	4
perception	5.16587e-13	-445.5	-184.5	td_xp3	4
perception	0	-625.5	-274.5	hc_xp3	4
