# Supplementary material for: Perceptual decisions and oculomotor responses rely on temporally distinct streams of evidence
Source: Commun Biol. 2022 Mar 1;5:189. doi: 10.1038/s42003-022-03141-1 (PMC8888581; doi:10.1038/s42003-022-03141-1)
Supplement: Supplementary file 6 — Supplementary Data 3 [file 42003_2022_3141_MOESM6_ESM.xlsx]

## Sheet: xp1
id	RT_bin	sacOnset	correct	mX_sig	rt_se	acc_se	mX_se
js	1	407.347	0.747934	0.958545	2.61477	0.0279114	0.0235207
lo	1	445.272	0.7475	0.569921	2.51901	0.0217223	0.0187439
ml	1	431.996	0.773537	0.726862	1.78029	0.0149289	0.00945659
pc	1	507.486	0.859813	1.11949	5.31024	0.0237328	0.0337163
js	2	515.348	0.766393	0.886698	1.89594	0.0270878	0.0211663
lo	2	554.462	0.790123	0.615192	1.52989	0.0202349	0.0181574
ml	2	545.087	0.788608	0.742867	1.05693	0.0145265	0.00982683
pc	2	666.944	0.833333	0.969612	2.68959	0.0253575	0.0318116
js	3	652.545	0.772727	0.853163	3.46679	0.0269389	0.0202996
lo	3	675.955	0.761905	0.556665	2.13711	0.0213226	0.0165656
ml	3	652.973	0.723077	0.710942	1.27104	0.0160223	0.0102918
pc	3	800.819	0.828704	0.879343	2.66216	0.0256358	0.0315502
js	4	846.387	0.695473	0.758983	4.40965	0.0295223	0.0201356
lo	4	851.105	0.674185	0.524471	3.17852	0.0234633	0.0152886
ml	4	815.077	0.687661	0.715242	2.44848	0.0166154	0.00953014
pc	4	918.793	0.713615	0.756199	2.3296	0.0309754	0.0255083

## Sheet: xp1_group
RT_bin	sacOnset	correct	mX_sig	rt_se	acc_se	mX_se	id
1	448.025	0.782196	0.843704	18.608	0.0231522	0.103711
2	570.46	0.794614	0.803592	28.1768	0.0119353	0.0654332
3	695.573	0.771603	0.750028	29.6291	0.0187285	0.064284
4	857.841	0.692734	0.688724	18.5593	0.00690295	0.0479247

## Sheet: xp2
id	RT_bin	sacOnset	correct	mL_sig	L_sig	rt_se	acc_se	mL_se	L_se
am	1	451.101	0.890756	1.11876	0.230977	4.88187	0.0285959	0.061975	0.0165924
jg	1	572.164	0.901639	0.442192	0.0958812	3.57933	0.0269617	0.0238816	0.00670814
js	1	580.043	0.876068	0.944136	0.507749	2.6738	0.0215403	0.0263846	0.0172084
ml	1	541.975	0.79798	0.591043	0.328411	2.696	0.0285339	0.0185916	0.013133
pc	1	554.808	0.825	0.612429	0.347933	4.08063	0.0346861	0.0300883	0.0200888
am	2	561.442	0.9	0.798486	0.190019	2.73279	0.0273861	0.04474	0.0144529
jg	2	677.203	0.804878	0.386706	0.0904057	2.55342	0.0357327	0.0271505	0.00547628
js	2	686.487	0.811966	0.894349	0.508121	1.95581	0.0255434	0.0244387	0.0168383
ml	2	636.579	0.748718	0.538212	0.310268	1.72551	0.0310615	0.0152055	0.0117294
pc	2	673.099	0.785124	0.669229	0.378296	2.57149	0.0373397	0.0269127	0.0184938
am	3	679.966	0.79661	0.727109	0.189969	3.54321	0.037055	0.0411011	0.0131506
jg	3	768.049	0.672131	0.383961	0.0921636	2.36895	0.0425008	0.0302426	0.0068777
js	3	788.523	0.787234	0.867912	0.508968	1.87496	0.0266974	0.0244242	0.0172838
ml	3	721.721	0.64467	0.572525	0.334377	1.81087	0.0340998	0.0160433	0.0109838
pc	3	764.347	0.727273	0.702971	0.400148	2.3595	0.0404874	0.0265388	0.018409
am	4	846.286	0.714286	0.673577	0.181891	6.1908	0.0414122	0.0452938	0.0118595
jg	4	892.146	0.699187	0.445366	0.0933906	4.37381	0.0413516	0.037537	0.00603797
js	4	902.841	0.703863	0.840217	0.485567	2.39971	0.0299097	0.0242254	0.0170602
ml	4	842.492	0.639594	0.512533	0.300609	3.81944	0.034207	0.0158155	0.0119529
pc	4	888.909	0.652893	0.742338	0.423182	4.00695	0.0432773	0.0215522	0.0183022

## Sheet: xp2_group
RT_bin	sacOnset	correct	mL_sig	rt_se	acc_se	mL_se	id
1	540.018	0.858289	0.741712	21.3202	0.0185557	0.120166
2	646.962	0.810137	0.657396	20.519	0.0221478	0.0785173
3	744.521	0.725584	0.650896	17.7818	0.0263897	0.072223
4	874.535	0.681964	0.642806	10.8902	0.0131812	0.0650112

## Sheet: xp3
id	RT_bin	sacOnset	correct	mX_sig	rt_se	acc_se	mX_se
gm	1	465.248	0.823009	0.80667	3.54803	0.0253877	0.0208826
hc	1	392.481	0.730769	0.67146	2.19063	0.0275084	0.0165021
ml	1	477.479	0.769697	0.76329	3.88025	0.0327769	0.0250179
td	1	324.553	0.684426	0.60293	1.74028	0.0297522	0.0139283
gm	2	588.048	0.763158	0.808541	1.90056	0.0281559	0.0212363
hc	2	478.414	0.749049	0.61453	1.28018	0.0267345	0.0142022
ml	2	614.006	0.756098	0.639592	2.82765	0.0335332	0.0192208
td	2	393.588	0.767347	0.603634	1.36592	0.026994	0.014488
gm	3	690.071	0.711111	0.7905	2.11246	0.0302164	0.0196497
hc	3	568.651	0.736434	0.576152	2.10788	0.0274285	0.0128719
ml	3	734.299	0.737805	0.564627	2.85371	0.0343448	0.0198689
td	3	464.207	0.739837	0.609896	1.49478	0.027972	0.0152774
gm	4	835.916	0.722467	0.753447	3.90856	0.0297203	0.0185384
hc	4	739.042	0.679537	0.537154	4.96198	0.0289965	0.0113854
ml	4	877.268	0.676829	0.509557	4.14127	0.0365202	0.0149041
td	4	605.369	0.630705	0.577402	6.17439	0.0310879	0.012957

## Sheet: xp3_group
RT_bin	sacOnset	correct	mX_sig	rt_se	acc_se	mX_se	id
1	414.94	0.751975	0.711088	30.9202	0.0267369	0.039312
2	518.514	0.758913	0.666574	44.9112	0.00334671	0.0407434
3	614.307	0.731297	0.635294	53.8017	0.00595435	0.0465569
4	764.399	0.677385	0.59439	54.5594	0.0164012	0.0476044
