# Supplementary material for: Perceptual decisions and oculomotor responses rely on temporally distinct streams of evidence
Source: Commun Biol. 2022 Mar 1;5:189. doi: 10.1038/s42003-022-03141-1 (PMC8888581; doi:10.1038/s42003-022-03141-1)
Supplement: Supplementary file 7 — Supplementary Data 4 [file 42003_2022_3141_MOESM7_ESM.xlsx]

## Sheet: EXP3_individual_functions
w	w_se	lb	ub	D	type	id
-0.0239723	0.0101672	-0.0451706	-0.00493725	-895.5	saccade	gm
-0.0241371	0.0101726	-0.0439043	-0.00381677	-886.5	saccade	gm
-0.0192399	0.00898205	-0.0373174	-0.00204606	-877.5	saccade	gm
-0.0137189	0.00859758	-0.0309192	0.00271751	-868.5	saccade	gm
-0.00788283	0.00872495	-0.0247526	0.0094435	-859.5	saccade	gm
-0.00285411	0.00862363	-0.0191032	0.0145824	-850.5	saccade	gm
0.000269266	0.00893085	-0.0174573	0.0181476	-841.5	saccade	gm
0.00172041	0.00858652	-0.0145888	0.0192391	-832.5	saccade	gm
0.00164769	0.00841724	-0.0158035	0.0173539	-823.5	saccade	gm
0.00149433	0.00843819	-0.0151826	0.0180934	-814.5	saccade	gm
0.00181927	0.00853743	-0.0144351	0.0191385	-805.5	saccade	gm
0.001048	0.00849419	-0.0146825	0.0187824	-796.5	saccade	gm
-0.00121198	0.00828996	-0.018471	0.0145692	-787.5	saccade	gm
-0.00198853	0.00818156	-0.0185502	0.0138917	-778.5	saccade	gm
-0.00136275	0.00800185	-0.0172177	0.0142204	-769.5	saccade	gm
-0.000469838	0.00816415	-0.0162682	0.0156482	-760.5	saccade	gm
0.000125903	0.00807896	-0.0151553	0.0169212	-751.5	saccade	gm
0.000361296	0.008218	-0.0156889	0.0164347	-742.5	saccade	gm
0.00185451	0.00803174	-0.0129158	0.0184863	-733.5	saccade	gm
0.00336778	0.00822509	-0.0126291	0.0198581	-724.5	saccade	gm
0.00509226	0.00817766	-0.0115293	0.021075	-715.5	saccade	gm
0.00587916	0.00817599	-0.0106765	0.0218392	-706.5	saccade	gm
0.00402548	0.00801486	-0.0114949	0.0203817	-697.5	saccade	gm
0.000373834	0.00790291	-0.0157118	0.0157151	-688.5	saccade	gm
-0.00179107	0.00799796	-0.017911	0.0139771	-679.5	saccade	gm
-0.00156497	0.00786884	-0.0170618	0.0140584	-670.5	saccade	gm
-0.00112131	0.00793684	-0.0166912	0.0141952	-661.5	saccade	gm
-0.00289209	0.00783821	-0.0186728	0.012469	-652.5	saccade	gm
-0.00556499	0.00787436	-0.0208211	0.00954124	-643.5	saccade	gm
-0.00550359	0.00786607	-0.0212244	0.00984991	-634.5	saccade	gm
-0.00426742	0.00795146	-0.0207192	0.0105318	-625.5	saccade	gm
-0.00207199	0.0079521	-0.0180868	0.0129763	-616.5	saccade	gm
-0.00178829	0.00769326	-0.01655	0.0134246	-607.5	saccade	gm
-0.00256998	0.00792631	-0.017332	0.0136964	-598.5	saccade	gm
-0.00197864	0.00781065	-0.0166617	0.0142404	-589.5	saccade	gm
-0.00168982	0.0079012	-0.0178826	0.0136282	-580.5	saccade	gm
-0.00250249	0.00774017	-0.0180866	0.0123385	-571.5	saccade	gm
-0.0019564	0.00787001	-0.0171949	0.0140052	-562.5	saccade	gm
-0.000329582	0.00780837	-0.0155172	0.0150607	-553.5	saccade	gm
-0.00157096	0.00788789	-0.0167672	0.0139001	-544.5	saccade	gm
-0.00312085	0.00801242	-0.0184855	0.0127143	-535.5	saccade	gm
-0.0040714	0.00821634	-0.0201711	0.0121191	-526.5	saccade	gm
-0.00213464	0.00800446	-0.0183479	0.0132543	-517.5	saccade	gm
0.000166944	0.00805138	-0.0166167	0.0154202	-508.5	saccade	gm
0.00238516	0.0081571	-0.0131785	0.0190242	-499.5	saccade	gm
0.00324112	0.00829397	-0.012705	0.0202039	-490.5	saccade	gm
0.0044746	0.00837716	-0.0114193	0.0209828	-481.5	saccade	gm
0.00623803	0.00833692	-0.0100014	0.0226089	-472.5	saccade	gm
0.00796398	0.00829474	-0.00721999	0.0251423	-463.5	saccade	gm
0.00723814	0.00870669	-0.0101414	0.0241467	-454.5	saccade	gm
0.00349923	0.00848399	-0.0128461	0.0204916	-445.5	saccade	gm
-0.00169277	0.00873478	-0.0186555	0.0155028	-436.5	saccade	gm
-0.00322623	0.00882071	-0.0204147	0.0142461	-427.5	saccade	gm
-0.00341052	0.00901068	-0.0218805	0.0135176	-418.5	saccade	gm
-0.001576	0.00874572	-0.019128	0.0158011	-409.5	saccade	gm
0.00156724	0.00888659	-0.0158964	0.0189799	-400.5	saccade	gm
0.00242974	0.00897538	-0.0142673	0.0208758	-391.5	saccade	gm
0.00253089	0.00910223	-0.0158583	0.0201937	-382.5	saccade	gm
0.00432182	0.00901075	-0.0138994	0.0217351	-373.5	saccade	gm
0.00659454	0.00887602	-0.0117375	0.0233208	-364.5	saccade	gm
0.00836465	0.00915641	-0.00897715	0.0270401	-355.5	saccade	gm
0.00799637	0.00903433	-0.0092722	0.0260354	-346.5	saccade	gm
0.00701384	0.00917752	-0.0113481	0.024652	-337.5	saccade	gm
0.00614393	0.00923704	-0.0123403	0.0244184	-328.5	saccade	gm
0.00488045	0.00933718	-0.0135754	0.0229039	-319.5	saccade	gm
0.00354949	0.00955503	-0.0149987	0.022664	-310.5	saccade	gm
0.00364934	0.00947154	-0.0151999	0.0221659	-301.5	saccade	gm
0.00553017	0.00939705	-0.0144377	0.0230096	-292.5	saccade	gm
0.00704339	0.00966826	-0.0117541	0.0262397	-283.5	saccade	gm
0.00866694	0.00941295	-0.0102118	0.0264306	-274.5	saccade	gm
0.00967661	0.00940797	-0.00869796	0.0283477	-265.5	saccade	gm
0.0100897	0.00952609	-0.00887235	0.028744	-256.5	saccade	gm
0.0089418	0.00968046	-0.00894325	0.0294581	-247.5	saccade	gm
0.00640339	0.00944359	-0.0119053	0.0248846	-238.5	saccade	gm
0.00369375	0.00932892	-0.0155459	0.0217341	-229.5	saccade	gm
0.00159648	0.00957322	-0.0174841	0.0203078	-220.5	saccade	gm
-0.00139218	0.00960885	-0.0203002	0.0172876	-211.5	saccade	gm
-0.00420046	0.00957691	-0.0225889	0.0155756	-202.5	saccade	gm
-0.00567933	0.00936771	-0.0246898	0.0118657	-193.5	saccade	gm
-0.00436731	0.00972093	-0.0229174	0.0150466	-184.5	saccade	gm
-0.000174501	0.00973253	-0.0196715	0.0180937	-175.5	saccade	gm
0.00670763	0.00946242	-0.0127521	0.024515	-166.5	saccade	gm
0.0167209	0.00935252	-0.00216913	0.0343805	-157.5	saccade	gm
0.0274761	0.00925119	0.00918359	0.0456366	-148.5	saccade	gm
0.0379193	0.00934228	0.0205437	0.0569967	-139.5	saccade	gm
0.0476207	0.00951444	0.0306412	0.0677068	-130.5	saccade	gm
0.057027	0.00977802	0.0393049	0.0776876	-121.5	saccade	gm
0.0632913	0.010118	0.0437579	0.083471	-112.5	saccade	gm
0.0647403	0.0101079	0.0449311	0.0838394	-103.5	saccade	gm
0.0620531	0.00990089	0.0430608	0.0817539	-94.5	saccade	gm
0.0560825	0.00974334	0.0378655	0.0765393	-85.5	saccade	gm
0.0471979	0.00954062	0.0284421	0.0661219	-76.5	saccade	gm
0.0365545	0.00952115	0.0183711	0.0562364	-67.5	saccade	gm
0.0252697	0.0093408	0.00655491	0.0436558	-58.5	saccade	gm
0.0144987	0.0098031	-0.00561536	0.0332774	-49.5	saccade	gm
0.00549984	0.0096972	-0.0138575	0.0238091	-40.5	saccade	gm
0.000469145	0.00949191	-0.0188356	0.0183252	-31.5	saccade	gm
-0.000160007	0.00913118	-0.0173009	0.0183527	-22.5	saccade	gm
0.000634071	0.0100455	-0.018777	0.0204919	-13.5	saccade	gm
0.00136556	0.0126239	-0.0244277	0.0251531	-4.5	saccade	gm
0.0176244	0.0192222	-0.0164857	0.0601569	-895.5	perception	gm
0.0178654	0.0192733	-0.0162239	0.0605201	-886.5	perception	gm
0.0177488	0.0184352	-0.0146762	0.0588983	-877.5	perception	gm
0.017386	0.0176971	-0.0138463	0.0556685	-868.5	perception	gm
0.0171125	0.0171237	-0.0110954	0.0568883	-859.5	perception	gm
0.0169801	0.0164119	-0.0100722	0.0549112	-850.5	perception	gm
0.0167591	0.0159895	-0.0103476	0.0529255	-841.5	perception	gm
0.0166076	0.0158376	-0.0109759	0.0512686	-832.5	perception	gm
0.016366	0.0155681	-0.0114113	0.0498867	-823.5	perception	gm
0.0163005	0.0154117	-0.0106058	0.0500095	-814.5	perception	gm
0.0164671	0.015227	-0.00989958	0.0488005	-805.5	perception	gm
0.0170461	0.0150067	-0.0109333	0.0477724	-796.5	perception	gm
0.0178954	0.0149415	-0.00909958	0.0484944	-787.5	perception	gm
0.0189272	0.0147364	-0.00570881	0.0502491	-778.5	perception	gm
0.0201424	0.0147253	-0.00364285	0.0519811	-769.5	perception	gm
0.0213854	0.0148637	-0.00123659	0.0544705	-760.5	perception	gm
0.0227857	0.0149198	-0.00138932	0.0539403	-751.5	perception	gm
0.0247127	0.0151224	0.00152473	0.0568912	-742.5	perception	gm
0.0266901	0.0153666	0.00311631	0.0580623	-733.5	perception	gm
0.0286708	0.0161045	0.00212169	0.0594713	-724.5	perception	gm
0.0304001	0.0167104	0.00150263	0.0612124	-715.5	perception	gm
0.0317216	0.0169211	0.00540478	0.0653258	-706.5	perception	gm
0.0323604	0.0174107	0.00219887	0.0659065	-697.5	perception	gm
0.0330651	0.0176782	0.0026195	0.0671183	-688.5	perception	gm
0.0337585	0.0176729	0.00534805	0.0681082	-679.5	perception	gm
0.0340794	0.0177861	0.00367281	0.0674871	-670.5	perception	gm
0.0342519	0.0177961	0.00223756	0.067375	-661.5	perception	gm
0.0344577	0.0180087	-0.000468804	0.0678385	-652.5	perception	gm
0.0344499	0.0180332	-0.00187438	0.0681966	-643.5	perception	gm
0.0348094	0.0181824	-0.00136837	0.0683914	-634.5	perception	gm
0.0355761	0.0182728	0.001267	0.0690286	-625.5	perception	gm
0.0368989	0.0184154	0.00395816	0.070948	-616.5	perception	gm
0.0383341	0.0188678	0.00656703	0.0737143	-607.5	perception	gm
0.0396705	0.0193836	0.00522437	0.0758495	-598.5	perception	gm
0.041063	0.0197863	0.00669246	0.0780218	-589.5	perception	gm
0.0424647	0.0202835	0.00782451	0.0802521	-580.5	perception	gm
0.0438057	0.0209858	0.00636905	0.0834922	-571.5	perception	gm
0.0454823	0.0215053	0.0087957	0.0861988	-562.5	perception	gm
0.047044	0.0220921	0.00942857	0.0891657	-553.5	perception	gm
0.0483484	0.0228054	0.00732088	0.0897589	-544.5	perception	gm
0.049208	0.0229925	0.00921474	0.0914471	-535.5	perception	gm
0.0495468	0.0232022	0.00885027	0.0938257	-526.5	perception	gm
0.0495013	0.0229562	0.00839633	0.0924545	-517.5	perception	gm
0.0491738	0.0227509	0.00956743	0.092451	-508.5	perception	gm
0.0485232	0.0225514	0.00852952	0.0915892	-499.5	perception	gm
0.0475284	0.0222753	0.00527697	0.0879351	-490.5	perception	gm
0.0462422	0.0218411	0.00551925	0.0867662	-481.5	perception	gm
0.0448078	0.0215009	0.00261605	0.0840418	-472.5	perception	gm
0.0435175	0.020909	0.00299931	0.0806867	-463.5	perception	gm
0.0427041	0.0206327	0.00356661	0.0803934	-454.5	perception	gm
0.042142	0.0202053	0.00504767	0.0784699	-445.5	perception	gm
0.0419041	0.0204172	0.00324452	0.0789946	-436.5	perception	gm
0.0420718	0.0203338	0.00446022	0.0791276	-427.5	perception	gm
0.0425928	0.0203169	0.00645697	0.0795128	-418.5	perception	gm
0.0429792	0.0204335	0.00472435	0.0799377	-409.5	perception	gm
0.0433792	0.0204168	0.00576169	0.0806403	-400.5	perception	gm
0.0435868	0.0203374	0.0058229	0.0803917	-391.5	perception	gm
0.0437556	0.0207919	0.00497665	0.0818453	-382.5	perception	gm
0.0438383	0.0207295	0.00635643	0.0813525	-373.5	perception	gm
0.0437019	0.0206728	0.00477155	0.0813286	-364.5	perception	gm
0.0436032	0.0203535	0.00733653	0.0807036	-355.5	perception	gm
0.0432364	0.0203482	0.00521743	0.0793534	-346.5	perception	gm
0.0427476	0.0201687	0.00605327	0.0795392	-337.5	perception	gm
0.0417074	0.019687	0.0059404	0.0775373	-328.5	perception	gm
0.0401352	0.0189529	0.00627035	0.0751717	-319.5	perception	gm
0.038327	0.0184941	0.00404265	0.0724575	-310.5	perception	gm
0.0364772	0.0176598	0.00609479	0.0696418	-301.5	perception	gm
0.0346848	0.0166518	0.00777852	0.0678698	-292.5	perception	gm
0.0326114	0.015835	0.00747342	0.0638514	-283.5	perception	gm
0.0305746	0.0150168	0.00677747	0.0607147	-274.5	perception	gm
0.0281525	0.0143516	0.00576233	0.0572681	-265.5	perception	gm
0.0258682	0.0137123	0.00453921	0.0533711	-256.5	perception	gm
0.0238061	0.0132226	0.00219061	0.0496137	-247.5	perception	gm
0.0220834	0.0124986	0.00247176	0.0473155	-238.5	perception	gm
0.0206886	0.0120373	0.000416584	0.0437321	-229.5	perception	gm
0.019756	0.0115507	0.00248769	0.0446336	-220.5	perception	gm
0.0188985	0.0114165	0.000974349	0.0419667	-211.5	perception	gm
0.0179288	0.0111081	0.000124184	0.040698	-202.5	perception	gm
0.0164556	0.0107413	0.000393919	0.0389649	-193.5	perception	gm
0.0146694	0.0100916	-0.00121381	0.0360066	-184.5	perception	gm
0.0128155	0.00976203	-0.00286234	0.0347664	-175.5	perception	gm
0.0111763	0.00944234	-0.00463954	0.0310891	-166.5	perception	gm
0.00970478	0.00916658	-0.00710362	0.0283575	-157.5	perception	gm
0.00873301	0.00916648	-0.00904187	0.0273758	-148.5	perception	gm
0.00789182	0.00895822	-0.00829203	0.026919	-139.5	perception	gm
0.00703662	0.00874586	-0.00811447	0.0272403	-130.5	perception	gm
0.00625942	0.00859605	-0.00892363	0.0255399	-121.5	perception	gm
0.0054381	0.00856934	-0.0110177	0.0237241	-112.5	perception	gm
0.00492209	0.00823105	-0.0113829	0.0225971	-103.5	perception	gm
0.00447095	0.00803171	-0.0118092	0.0214481	-94.5	perception	gm
0.00370467	0.00826851	-0.0117753	0.0225002	-85.5	perception	gm
0.00298189	0.00825426	-0.012851	0.021219	-76.5	perception	gm
0.00181389	0.00822415	-0.0141689	0.0200473	-67.5	perception	gm
0.00051486	0.0082639	-0.0165906	0.0176569	-58.5	perception	gm
-0.000807049	0.00839587	-0.018624	0.0157584	-49.5	perception	gm
-0.00179436	0.00871898	-0.0204368	0.014912	-40.5	perception	gm
-0.00256687	0.00939879	-0.0213561	0.0171783	-31.5	perception	gm
-0.0029317	0.010032	-0.0245944	0.0167207	-22.5	perception	gm
-0.00305597	0.0108554	-0.0261664	0.0179795	-13.5	perception	gm
-0.00333974	0.0120297	-0.0295488	0.0190399	-4.5	perception	gm
-0.035621	0.0127284	-0.060889	-0.0109279	-895.5	saccade	hc
-0.0364433	0.0126338	-0.0604739	-0.0109112	-886.5	saccade	hc
-0.0263889	0.0109403	-0.0469287	-0.00472149	-877.5	saccade	hc
-0.0147352	0.0108668	-0.0363969	0.00616042	-868.5	saccade	hc
-0.00276696	0.011091	-0.0239378	0.0198971	-859.5	saccade	hc
0.00415345	0.0114975	-0.0178759	0.0267544	-850.5	saccade	hc
0.00494361	0.0110888	-0.01733	0.0263088	-841.5	saccade	hc
0.00136021	0.0107208	-0.0188493	0.0233408	-832.5	saccade	hc
-0.00176316	0.0105595	-0.02302	0.0185673	-823.5	saccade	hc
-0.00301411	0.0102846	-0.024442	0.0164104	-814.5	saccade	hc
-0.0038442	0.0101103	-0.0245094	0.015724	-805.5	saccade	hc
-0.0037688	0.0100496	-0.0241399	0.0155579	-796.5	saccade	hc
-0.00322156	0.0101988	-0.0238096	0.0161765	-787.5	saccade	hc
-0.00274189	0.00996536	-0.0236122	0.0155855	-778.5	saccade	hc
-0.00217327	0.00976239	-0.0220725	0.016114	-769.5	saccade	hc
-0.00288373	0.00958381	-0.0215051	0.0158959	-760.5	saccade	hc
0.0014237	0.00952238	-0.0173408	0.0202106	-751.5	saccade	hc
0.00414194	0.00963069	-0.0141234	0.0237999	-742.5	saccade	hc
0.00353634	0.00957549	-0.0152544	0.0226716	-733.5	saccade	hc
0.00398842	0.00922807	-0.0138139	0.0223688	-724.5	saccade	hc
0.0047013	0.00923804	-0.0133144	0.0227165	-715.5	saccade	hc
0.00588841	0.00930716	-0.0117997	0.0247013	-706.5	saccade	hc
0.00572301	0.00904096	-0.0113417	0.0236355	-697.5	saccade	hc
0.000733476	0.00910493	-0.0168974	0.0189825	-688.5	saccade	hc
-0.00697359	0.00911831	-0.0256632	0.0102469	-679.5	saccade	hc
-0.00790812	0.00899945	-0.0249127	0.0103037	-670.5	saccade	hc
-0.0051545	0.00899041	-0.0227256	0.0125793	-661.5	saccade	hc
0.000914433	0.00897055	-0.0155334	0.0195546	-652.5	saccade	hc
0.00243676	0.00882376	-0.0146712	0.01948	-643.5	saccade	hc
-2.32079e-05	0.00883634	-0.0186541	0.0162297	-634.5	saccade	hc
-0.00196398	0.00894196	-0.0190466	0.0159935	-625.5	saccade	hc
0.000270371	0.00880547	-0.0173169	0.0173812	-616.5	saccade	hc
0.003142	0.00885289	-0.014213	0.0207288	-607.5	saccade	hc
0.00226339	0.00858211	-0.0146128	0.0195521	-598.5	saccade	hc
-0.000633388	0.00834052	-0.0172731	0.0155138	-589.5	saccade	hc
-0.00473692	0.00878552	-0.0225066	0.0118129	-580.5	saccade	hc
-0.00737824	0.00895487	-0.0254155	0.00953395	-571.5	saccade	hc
-0.00270029	0.00850243	-0.0203087	0.0134115	-562.5	saccade	hc
0.00215965	0.0083758	-0.0141615	0.0189458	-553.5	saccade	hc
0.00460063	0.00857438	-0.0127039	0.020539	-544.5	saccade	hc
0.00885274	0.00878018	-0.00800917	0.0264308	-535.5	saccade	hc
0.00961743	0.00853835	-0.00651586	0.0268923	-526.5	saccade	hc
0.00302685	0.00813386	-0.0131648	0.0186978	-517.5	saccade	hc
-0.00195757	0.00816373	-0.018044	0.0143049	-508.5	saccade	hc
-0.00249462	0.00813335	-0.0185935	0.0130476	-499.5	saccade	hc
-0.00103942	0.0081437	-0.0169002	0.0150597	-490.5	saccade	hc
0.00162989	0.00802125	-0.014165	0.0176077	-481.5	saccade	hc
0.00639931	0.00813942	-0.00935376	0.0228073	-472.5	saccade	hc
0.00381001	0.00820211	-0.0119822	0.020473	-463.5	saccade	hc
-0.0032281	0.00820932	-0.0197932	0.0130881	-454.5	saccade	hc
-0.0041403	0.00810511	-0.02046	0.0114551	-445.5	saccade	hc
-0.00212704	0.00790753	-0.0171066	0.0138189	-436.5	saccade	hc
-9.26829e-05	0.00831706	-0.0159394	0.0169401	-427.5	saccade	hc
0.0024404	0.00818452	-0.0141604	0.0180224	-418.5	saccade	hc
0.00259617	0.00839242	-0.0138762	0.0186657	-409.5	saccade	hc
0.000184686	0.00849055	-0.0177519	0.0158188	-400.5	saccade	hc
-0.00101021	0.0086101	-0.0175787	0.0161278	-391.5	saccade	hc
-0.00117833	0.00873088	-0.0181219	0.0163399	-382.5	saccade	hc
-0.00103407	0.00891921	-0.0186603	0.0162102	-373.5	saccade	hc
-0.0046483	0.00881688	-0.0219088	0.0124131	-364.5	saccade	hc
-0.00525711	0.00895812	-0.022421	0.0128615	-355.5	saccade	hc
-0.00396052	0.00903742	-0.0213409	0.0139778	-346.5	saccade	hc
0.00068736	0.00925107	-0.0174454	0.0184049	-337.5	saccade	hc
0.00183511	0.00955291	-0.0162922	0.020997	-328.5	saccade	hc
-0.00064568	0.00947188	-0.0198762	0.0174483	-319.5	saccade	hc
0.000359839	0.0098075	-0.0196402	0.0190879	-310.5	saccade	hc
-0.000506548	0.00985058	-0.0208924	0.0170625	-301.5	saccade	hc
-0.00113505	0.0106196	-0.0221421	0.0193435	-292.5	saccade	hc
0.0036128	0.00988111	-0.0150618	0.0235383	-283.5	saccade	hc
0.00592081	0.0100574	-0.0136762	0.0260728	-274.5	saccade	hc
0.00496353	0.010384	-0.0146816	0.0261556	-265.5	saccade	hc
0.00115486	0.0102141	-0.0182071	0.0216381	-256.5	saccade	hc
0.000273771	0.0100956	-0.0185085	0.0216865	-247.5	saccade	hc
0.00224696	0.0104993	-0.0181883	0.0230424	-238.5	saccade	hc
-0.000317826	0.0105817	-0.0209091	0.0200066	-229.5	saccade	hc
-0.00781289	0.0103971	-0.0279477	0.0128867	-220.5	saccade	hc
-0.0152208	0.0100378	-0.035235	0.00389819	-211.5	saccade	hc
-0.0192433	0.0102997	-0.0408078	-0.000523773	-202.5	saccade	hc
-0.0174239	0.0108235	-0.0381091	0.00352755	-193.5	saccade	hc
-0.00901583	0.0107233	-0.030444	0.0116185	-184.5	saccade	hc
0.00637869	0.0104419	-0.0138967	0.0270749	-175.5	saccade	hc
0.0229928	0.0101835	0.00248409	0.0432752	-166.5	saccade	hc
0.0385288	0.0102047	0.0185191	0.0591639	-157.5	saccade	hc
0.0541672	0.0102897	0.0333452	0.0741211	-148.5	saccade	hc
0.0676622	0.0104852	0.0472639	0.0881243	-139.5	saccade	hc
0.0766081	0.0109261	0.0566084	0.099131	-130.5	saccade	hc
0.0751241	0.0106103	0.0546249	0.0960455	-121.5	saccade	hc
0.0657626	0.0102508	0.0467805	0.0870785	-112.5	saccade	hc
0.0530512	0.0101921	0.0333927	0.0739534	-103.5	saccade	hc
0.0403129	0.0101298	0.0194505	0.0598154	-94.5	saccade	hc
0.0256365	0.0104017	0.00597631	0.0472932	-85.5	saccade	hc
0.0126989	0.0103108	-0.00747513	0.0330811	-76.5	saccade	hc
0.00161076	0.0106302	-0.0200013	0.0216559	-67.5	saccade	hc
-0.00314326	0.010837	-0.0244102	0.0179606	-58.5	saccade	hc
-0.0017593	0.0103283	-0.022601	0.0184716	-49.5	saccade	hc
0.00424189	0.0103747	-0.0170187	0.0242654	-40.5	saccade	hc
0.0116846	0.0102354	-0.00755733	0.0320681	-31.5	saccade	hc
0.0134308	0.00989246	-0.00613853	0.032926	-22.5	saccade	hc
0.00965793	0.00986645	-0.00998586	0.0287881	-13.5	saccade	hc
0.00673658	0.0128316	-0.018181	0.0322091	-4.5	saccade	hc
0.0211133	0.0486488	-0.0722418	0.124765	-895.5	perception	hc
0.025052	0.0491479	-0.06447	0.133963	-886.5	perception	hc
0.025665	0.0470712	-0.0645248	0.128419	-877.5	perception	hc
0.0263196	0.0446676	-0.0570615	0.123251	-868.5	perception	hc
0.0270282	0.0426422	-0.0533696	0.11712	-859.5	perception	hc
0.0278935	0.0407811	-0.0511695	0.113842	-850.5	perception	hc
0.0282965	0.0386017	-0.0433426	0.111355	-841.5	perception	hc
0.0286071	0.0370349	-0.041999	0.106354	-832.5	perception	hc
0.0285842	0.0351936	-0.0367871	0.103749	-823.5	perception	hc
0.028371	0.0330879	-0.0356213	0.0971727	-814.5	perception	hc
0.0280018	0.0313787	-0.0299309	0.0951934	-805.5	perception	hc
0.0272021	0.0298667	-0.0215248	0.0983618	-796.5	perception	hc
0.0261207	0.0289452	-0.0240054	0.0886	-787.5	perception	hc
0.0252145	0.0282499	-0.0223593	0.0874552	-778.5	perception	hc
0.0241011	0.0275072	-0.0231978	0.0851795	-769.5	perception	hc
0.0229259	0.0266266	-0.022792	0.0828093	-760.5	perception	hc
0.0213866	0.0258711	-0.0264664	0.0771032	-751.5	perception	hc
0.01997	0.0253643	-0.0273662	0.073784	-742.5	perception	hc
0.0190919	0.02555	-0.0259964	0.0739255	-733.5	perception	hc
0.0189785	0.0253309	-0.0280578	0.073367	-724.5	perception	hc
0.0192567	0.0249872	-0.0236519	0.0756649	-715.5	perception	hc
0.0192576	0.0247871	-0.0275962	0.0714687	-706.5	perception	hc
0.019824	0.0246208	-0.0281399	0.0692345	-697.5	perception	hc
0.0203178	0.0247793	-0.0269449	0.0703535	-688.5	perception	hc
0.0213452	0.024938	-0.0231567	0.0762038	-679.5	perception	hc
0.0238323	0.0257529	-0.0193321	0.0827016	-670.5	perception	hc
0.027635	0.0258717	-0.01665	0.0845557	-661.5	perception	hc
0.0325791	0.0264323	-0.010387	0.0880737	-652.5	perception	hc
0.037697	0.0275838	-0.00608385	0.0960431	-643.5	perception	hc
0.0433386	0.0289563	-0.00214906	0.102802	-634.5	perception	hc
0.0490151	0.0300469	0.00470621	0.110763	-625.5	perception	hc
0.0555593	0.0319912	0.00553024	0.120641	-616.5	perception	hc
0.0621348	0.0338183	0.00904363	0.130408	-607.5	perception	hc
0.0681877	0.0354111	0.0121156	0.137413	-598.5	perception	hc
0.0733599	0.0373585	0.0113969	0.14584	-589.5	perception	hc
0.0768464	0.0385669	0.0142906	0.154161	-580.5	perception	hc
0.0789673	0.0392026	0.0156342	0.155622	-571.5	perception	hc
0.0801061	0.0396104	0.0147539	0.15531	-562.5	perception	hc
0.0804586	0.040011	0.0164547	0.158607	-553.5	perception	hc
0.0809137	0.0408346	0.0153982	0.161733	-544.5	perception	hc
0.0808046	0.0409008	0.0155937	0.162405	-535.5	perception	hc
0.0805103	0.0407884	0.0149213	0.159961	-526.5	perception	hc
0.0815696	0.0414817	0.0170379	0.165064	-517.5	perception	hc
0.0841138	0.0424551	0.0143191	0.16603	-508.5	perception	hc
0.0866565	0.0432876	0.0163054	0.171297	-499.5	perception	hc
0.0890068	0.0443687	0.015516	0.17491	-490.5	perception	hc
0.0921711	0.0451445	0.0173613	0.178956	-481.5	perception	hc
0.0959382	0.046857	0.0187638	0.185753	-472.5	perception	hc
0.0996605	0.0483201	0.0205674	0.19511	-463.5	perception	hc
0.10304	0.0493148	0.0193596	0.196718	-454.5	perception	hc
0.106501	0.0506369	0.0218447	0.204007	-445.5	perception	hc
0.109614	0.0518027	0.0258249	0.212226	-436.5	perception	hc
0.112291	0.0529269	0.0246922	0.217508	-427.5	perception	hc
0.115168	0.0542182	0.0281848	0.224225	-418.5	perception	hc
0.118438	0.0552971	0.0272707	0.227258	-409.5	perception	hc
0.119763	0.0555797	0.0258339	0.227556	-400.5	perception	hc
0.120223	0.0557146	0.0293915	0.230429	-391.5	perception	hc
0.120215	0.055808	0.027176	0.227183	-382.5	perception	hc
0.119067	0.0555395	0.026547	0.226641	-373.5	perception	hc
0.117048	0.0546228	0.0284047	0.22635	-364.5	perception	hc
0.11378	0.05357	0.0230356	0.216855	-355.5	perception	hc
0.109622	0.0519356	0.0237314	0.213062	-346.5	perception	hc
0.105597	0.0504121	0.0228895	0.204933	-337.5	perception	hc
0.101333	0.0486648	0.0224645	0.197585	-328.5	perception	hc
0.0972354	0.0464521	0.0213546	0.18679	-319.5	perception	hc
0.0931738	0.0446798	0.0227603	0.183936	-310.5	perception	hc
0.0871607	0.0418825	0.0170952	0.167403	-301.5	perception	hc
0.0796858	0.0386008	0.0172642	0.156582	-292.5	perception	hc
0.0715849	0.0354159	0.0131372	0.140689	-283.5	perception	hc
0.0633933	0.0318927	0.0131748	0.127583	-274.5	perception	hc
0.0553949	0.0288865	0.0109223	0.114138	-265.5	perception	hc
0.0458572	0.0255637	0.00583117	0.096982	-256.5	perception	hc
0.0365034	0.0228577	0.00075387	0.0825081	-247.5	perception	hc
0.0282759	0.0206993	-0.00469342	0.071864	-238.5	perception	hc
0.020927	0.0185571	-0.0113364	0.0589503	-229.5	perception	hc
0.0150951	0.0171354	-0.0157881	0.0528031	-220.5	perception	hc
0.0115791	0.0161852	-0.0181253	0.0471032	-211.5	perception	hc
0.00967383	0.0157807	-0.019616	0.0437299	-202.5	perception	hc
0.0086993	0.0158846	-0.020721	0.0422811	-193.5	perception	hc
0.00800499	0.0151936	-0.0210739	0.0407396	-184.5	perception	hc
0.00765355	0.0153134	-0.0215419	0.0400212	-175.5	perception	hc
0.00723896	0.0153703	-0.0217248	0.0418811	-166.5	perception	hc
0.00572807	0.015009	-0.0242323	0.0377366	-157.5	perception	hc
0.00336952	0.0146063	-0.0278891	0.0317207	-148.5	perception	hc
0.00177218	0.0146613	-0.0286995	0.0324725	-139.5	perception	hc
-0.000137235	0.0147974	-0.0305172	0.0317392	-130.5	perception	hc
-0.00173289	0.0147577	-0.0319546	0.0287584	-121.5	perception	hc
-0.00301078	0.0148899	-0.0347973	0.0272029	-112.5	perception	hc
-0.00439499	0.0145934	-0.0350677	0.0253672	-103.5	perception	hc
-0.00559513	0.0153638	-0.0407143	0.0221328	-94.5	perception	hc
-0.00652974	0.0154551	-0.038247	0.024019	-85.5	perception	hc
-0.00768543	0.0157962	-0.0402363	0.0225403	-76.5	perception	hc
-0.00920134	0.0156243	-0.0422172	0.0202519	-67.5	perception	hc
-0.0112791	0.0159082	-0.0448945	0.0184971	-58.5	perception	hc
-0.0146327	0.0163969	-0.0512562	0.013812	-49.5	perception	hc
-0.0183092	0.0168476	-0.0538597	0.0115654	-40.5	perception	hc
-0.0229127	0.0179289	-0.0612347	0.00681346	-31.5	perception	hc
-0.0259383	0.0194896	-0.0689135	0.00467147	-22.5	perception	hc
-0.0277419	0.0213595	-0.0736367	0.00767089	-13.5	perception	hc
-0.0276848	0.0229778	-0.078055	0.0103849	-4.5	perception	hc
-0.0178269	0.00761601	-0.0331022	-0.00316525	-895.5	saccade	ml
-0.0184867	0.00765713	-0.0338598	-0.00390484	-886.5	saccade	ml
-0.0150997	0.00663768	-0.028355	-0.00192009	-877.5	saccade	ml
-0.0108284	0.00640328	-0.0235404	0.00162843	-868.5	saccade	ml
-0.0062331	0.0065567	-0.0186845	0.00721608	-859.5	saccade	ml
-0.00238768	0.0067915	-0.0157409	0.0111556	-850.5	saccade	ml
0.000469033	0.00704953	-0.0142519	0.0135296	-841.5	saccade	ml
0.000561048	0.00682075	-0.011975	0.0147576	-832.5	saccade	ml
-0.000847492	0.00675388	-0.0139476	0.0128722	-823.5	saccade	ml
-0.00159481	0.00668772	-0.0143054	0.0118633	-814.5	saccade	ml
-0.0013486	0.0066472	-0.0144531	0.0112155	-805.5	saccade	ml
-5.76892e-05	0.00652462	-0.0136372	0.0117569	-796.5	saccade	ml
0.00151645	0.00648012	-0.010821	0.0148477	-787.5	saccade	ml
0.00265051	0.00660365	-0.0102547	0.0159036	-778.5	saccade	ml
0.00376329	0.00657163	-0.0097795	0.0159	-769.5	saccade	ml
0.00530476	0.00667655	-0.00690947	0.0196426	-760.5	saccade	ml
0.0058153	0.00678255	-0.00743535	0.0196276	-751.5	saccade	ml
0.00399554	0.00662213	-0.00855722	0.0175277	-742.5	saccade	ml
0.000135294	0.00640291	-0.0121898	0.0127717	-733.5	saccade	ml
-0.00374925	0.00648399	-0.0167361	0.00904691	-724.5	saccade	ml
-0.00628984	0.00657485	-0.0193732	0.00614297	-715.5	saccade	ml
-0.00678942	0.00667252	-0.0205521	0.00593138	-706.5	saccade	ml
-0.00574343	0.00638126	-0.0185963	0.00673792	-697.5	saccade	ml
-0.00413231	0.00633712	-0.0167045	0.0084051	-688.5	saccade	ml
-0.00283237	0.00651412	-0.0158874	0.00985909	-679.5	saccade	ml
-0.000721448	0.00635866	-0.0126062	0.012442	-670.5	saccade	ml
0.000777556	0.00640636	-0.0114784	0.0136097	-661.5	saccade	ml
0.00143847	0.00633172	-0.0117581	0.013327	-652.5	saccade	ml
0.00138067	0.00636966	-0.0113414	0.0134045	-643.5	saccade	ml
0.00244419	0.0063555	-0.0104201	0.0148208	-634.5	saccade	ml
0.00397549	0.0062401	-0.0084194	0.0162909	-625.5	saccade	ml
0.0060376	0.00634159	-0.00698229	0.0183284	-616.5	saccade	ml
0.00710324	0.00642455	-0.0058739	0.019367	-607.5	saccade	ml
0.00731392	0.0065005	-0.00533698	0.0202605	-598.5	saccade	ml
0.00625698	0.00627273	-0.0059619	0.0187758	-589.5	saccade	ml
0.00471759	0.00627295	-0.00769458	0.0170457	-580.5	saccade	ml
0.00248499	0.00632384	-0.0101159	0.0153059	-571.5	saccade	ml
-0.000134127	0.00655579	-0.0131675	0.0125219	-562.5	saccade	ml
-0.00270614	0.00659079	-0.0165227	0.00943553	-553.5	saccade	ml
-0.00381043	0.00649716	-0.0166252	0.00853814	-544.5	saccade	ml
-0.00427574	0.00641925	-0.0178979	0.00778396	-535.5	saccade	ml
-0.0039271	0.00643706	-0.0166674	0.00884413	-526.5	saccade	ml
-0.001705	0.00654495	-0.0145319	0.0113182	-517.5	saccade	ml
-2.1868e-05	0.00681159	-0.013453	0.0132966	-508.5	saccade	ml
6.37878e-05	0.00674059	-0.0124962	0.0141619	-499.5	saccade	ml
-0.00145701	0.00668923	-0.0146819	0.0116075	-490.5	saccade	ml
-0.00312675	0.00655276	-0.0163887	0.00949395	-481.5	saccade	ml
-0.00531517	0.0065154	-0.0185545	0.00712767	-472.5	saccade	ml
-0.00767922	0.00675525	-0.021525	0.00564659	-463.5	saccade	ml
-0.0088739	0.00678759	-0.0224379	0.00399105	-454.5	saccade	ml
-0.00813336	0.0067826	-0.0215827	0.00523556	-445.5	saccade	ml
-0.00622781	0.00683871	-0.0193564	0.00777581	-436.5	saccade	ml
-0.00375573	0.00684088	-0.0175994	0.0101174	-427.5	saccade	ml
-0.000504266	0.00676604	-0.0135656	0.0134831	-418.5	saccade	ml
0.00192513	0.00709722	-0.0124262	0.0156847	-409.5	saccade	ml
0.00328795	0.00706264	-0.0109562	0.0167602	-400.5	saccade	ml
0.00427524	0.00742569	-0.00974513	0.0198217	-391.5	saccade	ml
0.00541979	0.00728544	-0.00915049	0.0193489	-382.5	saccade	ml
0.00623155	0.0072235	-0.00858916	0.0200095	-373.5	saccade	ml
0.00652741	0.00727023	-0.00799451	0.0209329	-364.5	saccade	ml
0.00615664	0.00729316	-0.00836046	0.0204723	-355.5	saccade	ml
0.00634929	0.00751598	-0.00806371	0.0211401	-346.5	saccade	ml
0.00770474	0.00738626	-0.00753205	0.0215181	-337.5	saccade	ml
0.0101398	0.00737867	-0.00484343	0.0242312	-328.5	saccade	ml
0.0120667	0.0072606	-0.0028531	0.025964	-319.5	saccade	ml
0.0128639	0.00751719	-0.00138473	0.028282	-310.5	saccade	ml
0.0121602	0.00758963	-0.00346131	0.0267117	-301.5	saccade	ml
0.0108711	0.00747671	-0.0039768	0.0259757	-292.5	saccade	ml
0.0090497	0.00745648	-0.00548588	0.0237114	-283.5	saccade	ml
0.00737966	0.00762643	-0.00697573	0.0230839	-274.5	saccade	ml
0.00575582	0.00753567	-0.00959294	0.0203759	-265.5	saccade	ml
0.00357908	0.00755445	-0.011409	0.0183631	-256.5	saccade	ml
0.00120909	0.00760006	-0.0154151	0.0151982	-247.5	saccade	ml
-0.00096471	0.0075042	-0.0158838	0.0134486	-238.5	saccade	ml
-0.00220526	0.00762887	-0.0171565	0.0126694	-229.5	saccade	ml
-0.00122297	0.00776698	-0.0165977	0.0134674	-220.5	saccade	ml
0.00121632	0.00779496	-0.0143985	0.0160905	-211.5	saccade	ml
0.0048362	0.00752143	-0.0107048	0.019253	-202.5	saccade	ml
0.0100128	0.00750598	-0.00592686	0.0233666	-193.5	saccade	ml
0.015849	0.00728211	0.00210294	0.0309018	-184.5	saccade	ml
0.0222326	0.00743287	0.00749214	0.0369654	-175.5	saccade	ml
0.0287829	0.00745643	0.0131788	0.0426488	-166.5	saccade	ml
0.0351447	0.00757598	0.0208388	0.0505292	-157.5	saccade	ml
0.0404143	0.00772724	0.0254917	0.0554091	-148.5	saccade	ml
0.044052	0.00763381	0.0290037	0.058979	-139.5	saccade	ml
0.0456969	0.00775409	0.0316903	0.062225	-130.5	saccade	ml
0.0465637	0.00784783	0.031216	0.0617632	-121.5	saccade	ml
0.0462097	0.00783972	0.0318079	0.0621592	-112.5	saccade	ml
0.0435371	0.00759589	0.0294097	0.0592072	-103.5	saccade	ml
0.0391023	0.00751872	0.0247358	0.0545165	-94.5	saccade	ml
0.0334679	0.00758998	0.018229	0.0480003	-85.5	saccade	ml
0.0272467	0.00759113	0.0128817	0.0430754	-76.5	saccade	ml
0.0220494	0.00765014	0.00608561	0.0364208	-67.5	saccade	ml
0.0172551	0.00770725	0.00223263	0.0323179	-58.5	saccade	ml
0.0140307	0.00785801	-0.00202012	0.0288152	-49.5	saccade	ml
0.0111747	0.00763995	-0.00371773	0.0262055	-40.5	saccade	ml
0.00882732	0.00758614	-0.00674763	0.0228324	-31.5	saccade	ml
0.00812773	0.00780728	-0.00803436	0.0229176	-22.5	saccade	ml
0.00863667	0.00863958	-0.00764182	0.0263298	-13.5	saccade	ml
0.00893741	0.0102683	-0.0123878	0.0281935	-4.5	saccade	ml
0.0508228	0.0444633	-0.016185	0.153324	-895.5	perception	ml
0.052105	0.044861	-0.0215944	0.148761	-886.5	perception	ml
0.052452	0.0436595	-0.0143947	0.149154	-877.5	perception	ml
0.0524077	0.042159	-0.0189225	0.139621	-868.5	perception	ml
0.0520089	0.0409037	-0.010091	0.140178	-859.5	perception	ml
0.0513051	0.0394262	-0.00829317	0.13809	-850.5	perception	ml
0.0501877	0.0378922	-0.00624935	0.129414	-841.5	perception	ml
0.0487636	0.0365806	-0.00717574	0.124925	-832.5	perception	ml
0.0472789	0.035626	-0.00782048	0.123249	-823.5	perception	ml
0.0457237	0.0350455	-0.00935002	0.117853	-814.5	perception	ml
0.0440513	0.0342841	-0.00758841	0.117996	-805.5	perception	ml
0.0425067	0.0333045	-0.0065165	0.116707	-796.5	perception	ml
0.0412415	0.0324553	-0.00822839	0.109391	-787.5	perception	ml
0.0401155	0.0320993	-0.00851543	0.110297	-778.5	perception	ml
0.0395985	0.0313628	-0.01009	0.106239	-769.5	perception	ml
0.0394335	0.0307593	-0.0101338	0.102741	-760.5	perception	ml
0.0394591	0.0305427	-0.0112185	0.102726	-751.5	perception	ml
0.0396943	0.0306686	-0.0086759	0.104973	-742.5	perception	ml
0.0396981	0.030583	-0.00544851	0.107037	-733.5	perception	ml
0.0397537	0.0308033	-0.00900455	0.105173	-724.5	perception	ml
0.0393897	0.0305626	-0.00596162	0.104461	-715.5	perception	ml
0.0390493	0.0302873	-0.0110744	0.10068	-706.5	perception	ml
0.0388601	0.0299636	-0.00671769	0.103624	-697.5	perception	ml
0.0384184	0.0297487	-0.00559848	0.10397	-688.5	perception	ml
0.0380315	0.0294344	-0.00714428	0.100358	-679.5	perception	ml
0.0379314	0.029617	-0.00904482	0.097697	-670.5	perception	ml
0.0376188	0.029196	-0.00751693	0.0997572	-661.5	perception	ml
0.0376684	0.0295234	-0.00952289	0.0973485	-652.5	perception	ml
0.0378464	0.0295391	-0.00678922	0.101053	-643.5	perception	ml
0.0382859	0.0298431	-0.00818846	0.100394	-634.5	perception	ml
0.0389866	0.0301683	-0.00727306	0.102632	-625.5	perception	ml
0.0401539	0.0305097	-0.00791149	0.103018	-616.5	perception	ml
0.041527	0.031552	-0.00553205	0.108852	-607.5	perception	ml
0.0430202	0.0320249	-0.00283416	0.112146	-598.5	perception	ml
0.045397	0.0328691	-0.00251134	0.114414	-589.5	perception	ml
0.0486821	0.0337088	-0.000208374	0.119689	-580.5	perception	ml
0.0526602	0.0349834	0.00313598	0.124515	-571.5	perception	ml
0.0574714	0.0365157	0.00428484	0.132213	-562.5	perception	ml
0.0623037	0.0380509	0.00449957	0.137392	-553.5	perception	ml
0.0670221	0.0394297	0.00708095	0.144977	-544.5	perception	ml
0.0715149	0.0408585	0.00852562	0.151826	-535.5	perception	ml
0.0756045	0.0425701	0.00882411	0.158031	-526.5	perception	ml
0.0785931	0.0434494	0.00896981	0.162849	-517.5	perception	ml
0.0807592	0.0442089	0.00917965	0.165246	-508.5	perception	ml
0.0821236	0.0451391	0.0104848	0.168305	-499.5	perception	ml
0.0822598	0.0459265	0.00763237	0.167257	-490.5	perception	ml
0.0825586	0.0461052	0.0106805	0.171127	-481.5	perception	ml
0.083399	0.0469454	0.00988667	0.173136	-472.5	perception	ml
0.0846222	0.04806	0.0075867	0.175957	-463.5	perception	ml
0.0870081	0.0489421	0.0117476	0.182438	-454.5	perception	ml
0.0904897	0.0504116	0.00920067	0.185252	-445.5	perception	ml
0.0949326	0.0520665	0.0134417	0.196788	-436.5	perception	ml
0.0993973	0.0532953	0.0138841	0.20301	-427.5	perception	ml
0.103314	0.0546493	0.0150874	0.210712	-418.5	perception	ml
0.10647	0.055611	0.0137668	0.21286	-409.5	perception	ml
0.108789	0.0563641	0.015635	0.217789	-400.5	perception	ml
0.109102	0.0561769	0.0160809	0.218168	-391.5	perception	ml
0.108237	0.0560229	0.0154912	0.213315	-382.5	perception	ml
0.106207	0.0551255	0.0173521	0.212093	-373.5	perception	ml
0.102842	0.0536656	0.0176017	0.207544	-364.5	perception	ml
0.0984732	0.0518752	0.0140663	0.198464	-355.5	perception	ml
0.0936519	0.0498744	0.0131655	0.189715	-346.5	perception	ml
0.0885997	0.048041	0.00870157	0.177765	-337.5	perception	ml
0.0837699	0.0461773	0.0100747	0.175248	-328.5	perception	ml
0.0793178	0.0441345	0.00884908	0.164571	-319.5	perception	ml
0.0754737	0.0425991	0.00826635	0.157168	-310.5	perception	ml
0.0719045	0.0409084	0.00707802	0.150748	-301.5	perception	ml
0.0687963	0.0392251	0.00775652	0.144062	-292.5	perception	ml
0.065819	0.0378141	0.00714537	0.140949	-283.5	perception	ml
0.062121	0.0361965	0.00590914	0.134036	-274.5	perception	ml
0.0578487	0.0343866	0.00534854	0.126872	-265.5	perception	ml
0.0533375	0.032692	0.00269648	0.116359	-256.5	perception	ml
0.0489989	0.0311926	0.00300974	0.110482	-247.5	perception	ml
0.0446766	0.0298683	0.000655014	0.104747	-238.5	perception	ml
0.0400715	0.0280394	-0.00305515	0.0959015	-229.5	perception	ml
0.0355756	0.0264773	-0.00388219	0.090688	-220.5	perception	ml
0.0311103	0.0251105	-0.0103815	0.0822293	-211.5	perception	ml
0.0266942	0.0236732	-0.0123884	0.075667	-202.5	perception	ml
0.0229575	0.0224176	-0.0130789	0.0712257	-193.5	perception	ml
0.0201973	0.0215002	-0.0174742	0.0666644	-184.5	perception	ml
0.0181739	0.0209627	-0.0204846	0.0622224	-175.5	perception	ml
0.0167436	0.0198437	-0.0183657	0.0599543	-166.5	perception	ml
0.0154887	0.0191526	-0.0211515	0.0552777	-157.5	perception	ml
0.0144551	0.018536	-0.020135	0.0523427	-148.5	perception	ml
0.013146	0.0185245	-0.0187866	0.0537809	-139.5	perception	ml
0.0114163	0.018357	-0.0236524	0.0497445	-130.5	perception	ml
0.00881514	0.0179462	-0.0257284	0.0475571	-121.5	perception	ml
0.00592567	0.0176385	-0.0316777	0.042021	-112.5	perception	ml
0.00308996	0.0175113	-0.0333793	0.0397933	-103.5	perception	ml
0.000778995	0.0173781	-0.0339544	0.0381908	-94.5	perception	ml
-0.00129585	0.0176697	-0.0373719	0.0360318	-85.5	perception	ml
-0.00307321	0.0176152	-0.0396931	0.0338101	-76.5	perception	ml
-0.00524676	0.0177777	-0.0447753	0.028478	-67.5	perception	ml
-0.00681922	0.0183825	-0.047386	0.0278239	-58.5	perception	ml
-0.00797331	0.0189023	-0.0499294	0.0269619	-49.5	perception	ml
-0.00842438	0.0194379	-0.0526546	0.0270822	-40.5	perception	ml
-0.00899392	0.0203006	-0.0529134	0.0298363	-31.5	perception	ml
-0.0094687	0.0219069	-0.0571391	0.0338587	-22.5	perception	ml
-0.00973965	0.0232937	-0.0649085	0.0338232	-13.5	perception	ml
-0.00974708	0.025212	-0.0650937	0.0401607	-4.5	perception	ml
0.00202677	0.015815	-0.0304033	0.0320441	-895.5	saccade	td
0.00256078	0.0157549	-0.0288069	0.033231	-886.5	saccade	td
0.00135495	0.0140548	-0.0258829	0.0289893	-877.5	saccade	td
-3.52981e-05	0.0126595	-0.0247034	0.0248815	-868.5	saccade	td
-0.00196851	0.0121962	-0.026484	0.0217238	-859.5	saccade	td
-0.00433982	0.0119796	-0.0290608	0.0183521	-850.5	saccade	td
-0.00675838	0.0120366	-0.0307967	0.0158937	-841.5	saccade	td
-0.00834019	0.0122442	-0.032421	0.0153461	-832.5	saccade	td
-0.00904525	0.0125247	-0.0333055	0.0162131	-823.5	saccade	td
-0.00833259	0.0123676	-0.0330525	0.0153196	-814.5	saccade	td
-0.00642178	0.012529	-0.0305241	0.0183855	-805.5	saccade	td
-0.00381506	0.0124491	-0.0286583	0.0202145	-796.5	saccade	td
-0.00127026	0.0121636	-0.0263048	0.0211166	-787.5	saccade	td
0.00115448	0.0115938	-0.0210287	0.0241162	-778.5	saccade	td
0.00327536	0.0114531	-0.0178333	0.0271082	-769.5	saccade	td
0.00396328	0.0113502	-0.0186567	0.0266073	-760.5	saccade	td
0.00257846	0.0109227	-0.0194021	0.0236543	-751.5	saccade	td
0.00215872	0.0109111	-0.0187182	0.023884	-742.5	saccade	td
0.00333876	0.0106056	-0.0186013	0.023328	-733.5	saccade	td
0.00579242	0.0103855	-0.0141629	0.0263602	-724.5	saccade	td
0.00781733	0.0100211	-0.0109855	0.0281044	-715.5	saccade	td
0.0092468	0.0101016	-0.0118275	0.0283815	-706.5	saccade	td
0.0097444	0.00981753	-0.00884001	0.029856	-697.5	saccade	td
0.00931099	0.00981896	-0.0112403	0.0275144	-688.5	saccade	td
0.00691625	0.00957613	-0.0111872	0.026246	-679.5	saccade	td
0.00438901	0.0096704	-0.0155144	0.0227754	-670.5	saccade	td
0.00357879	0.00944773	-0.0141371	0.0229601	-661.5	saccade	td
0.0028634	0.00966113	-0.0158207	0.0221929	-652.5	saccade	td
0.000195457	0.00936321	-0.0188363	0.0182071	-643.5	saccade	td
-0.00137501	0.00933555	-0.0193353	0.017452	-634.5	saccade	td
-0.0047184	0.00915521	-0.0225027	0.0134007	-625.5	saccade	td
-0.00688026	0.00927627	-0.0243931	0.0120804	-616.5	saccade	td
-0.00856196	0.00938349	-0.0279658	0.00927348	-607.5	saccade	td
-0.00917232	0.00916859	-0.0273846	0.00833933	-598.5	saccade	td
-0.00540322	0.00869566	-0.0229138	0.0111458	-589.5	saccade	td
0.000295583	0.00861707	-0.0165135	0.0171758	-580.5	saccade	td
0.00717883	0.00880685	-0.0098766	0.0245967	-571.5	saccade	td
0.0103914	0.00885464	-0.00666109	0.0276449	-562.5	saccade	td
0.00913368	0.00863868	-0.00831436	0.025796	-553.5	saccade	td
0.00323262	0.00818935	-0.0124283	0.0196857	-544.5	saccade	td
-0.00146856	0.00808789	-0.0170787	0.014753	-535.5	saccade	td
-0.00657804	0.00806943	-0.022559	0.00920917	-526.5	saccade	td
-0.00919021	0.00803052	-0.0245855	0.00649531	-517.5	saccade	td
-0.00975662	0.00807663	-0.025739	0.00603535	-508.5	saccade	td
-0.00670881	0.00797333	-0.0224468	0.00918672	-499.5	saccade	td
-0.000731434	0.00791286	-0.0178475	0.0137257	-490.5	saccade	td
0.00514067	0.00785899	-0.00958259	0.0213511	-481.5	saccade	td
0.00535597	0.00799692	-0.00994871	0.0212269	-472.5	saccade	td
0.00494052	0.00769783	-0.00968894	0.0204804	-463.5	saccade	td
0.00338579	0.00769071	-0.0112352	0.019069	-454.5	saccade	td
8.62011e-05	0.00757361	-0.0149814	0.0149784	-445.5	saccade	td
-0.00683748	0.00747966	-0.021577	0.00770767	-436.5	saccade	td
-0.00944139	0.0077758	-0.0251632	0.00536294	-427.5	saccade	td
-0.00348672	0.0077447	-0.0182068	0.0121883	-418.5	saccade	td
0.00486901	0.00754019	-0.00991839	0.0196713	-409.5	saccade	td
0.00919107	0.00751193	-0.00484845	0.0248162	-400.5	saccade	td
0.0140015	0.00742024	-0.000320942	0.0290654	-391.5	saccade	td
0.0154054	0.0075861	0.000445872	0.0302331	-382.5	saccade	td
0.0121722	0.00761582	-0.00335106	0.02631	-373.5	saccade	td
0.00461393	0.00748353	-0.0100745	0.0192037	-364.5	saccade	td
-0.00697443	0.00740718	-0.022414	0.00669539	-355.5	saccade	td
-0.0161736	0.00777616	-0.0315055	-0.00125544	-346.5	saccade	td
-0.0133052	0.00752503	-0.0281912	0.00111355	-337.5	saccade	td
-0.00297511	0.00767965	-0.0182384	0.0122042	-328.5	saccade	td
0.00299332	0.00801457	-0.0125239	0.0191084	-319.5	saccade	td
0.00520746	0.00814429	-0.0109996	0.0209748	-310.5	saccade	td
0.00474193	0.0080024	-0.0107681	0.0208437	-301.5	saccade	td
0.00486235	0.00831198	-0.0115743	0.021019	-292.5	saccade	td
0.00509467	0.00849322	-0.0112118	0.0220998	-283.5	saccade	td
0.00557817	0.00866907	-0.0113702	0.0227497	-274.5	saccade	td
0.00725148	0.009049	-0.0112981	0.0243389	-265.5	saccade	td
0.0088165	0.00921481	-0.00946049	0.0271903	-256.5	saccade	td
0.00785532	0.0091409	-0.00957804	0.0263862	-247.5	saccade	td
0.00431788	0.0090721	-0.0135333	0.0220854	-238.5	saccade	td
-0.000202643	0.00924174	-0.0176576	0.0187749	-229.5	saccade	td
-0.00388559	0.00917579	-0.022605	0.0133417	-220.5	saccade	td
-0.00604124	0.00912139	-0.0241136	0.0117359	-211.5	saccade	td
-0.00635894	0.00951032	-0.0253346	0.0115688	-202.5	saccade	td
-0.00514028	0.00940978	-0.0246903	0.0122417	-193.5	saccade	td
-0.000743367	0.0097112	-0.0200867	0.0183466	-184.5	saccade	td
0.00527127	0.00965876	-0.0144845	0.0233176	-175.5	saccade	td
0.0126725	0.00955535	-0.00651995	0.031088	-166.5	saccade	td
0.0247189	0.00982014	0.00513672	0.0440083	-157.5	saccade	td
0.0393451	0.00951423	0.0203932	0.0579226	-148.5	saccade	td
0.0519174	0.00948903	0.0333871	0.0705206	-139.5	saccade	td
0.060905	0.00961615	0.042741	0.0805435	-130.5	saccade	td
0.0668818	0.0102707	0.047409	0.0879803	-121.5	saccade	td
0.0660285	0.00993181	0.047046	0.0860927	-112.5	saccade	td
0.0623121	0.00970853	0.043908	0.0826694	-103.5	saccade	td
0.0551522	0.00961168	0.0357267	0.0732486	-94.5	saccade	td
0.0464233	0.00974015	0.0274182	0.0655696	-85.5	saccade	td
0.0362683	0.00967622	0.0175337	0.0554639	-76.5	saccade	td
0.0261124	0.00968531	0.00809538	0.0459893	-67.5	saccade	td
0.0171217	0.00965241	-0.00168478	0.0363432	-58.5	saccade	td
0.00861958	0.00964034	-0.0114364	0.027116	-49.5	saccade	td
0.000475528	0.00964662	-0.0180195	0.0197024	-40.5	saccade	td
-0.00399268	0.009254	-0.0223912	0.0133341	-31.5	saccade	td
-0.00518021	0.00902466	-0.023143	0.0127013	-22.5	saccade	td
-0.00503518	0.00924925	-0.0236127	0.0123987	-13.5	saccade	td
-0.00474212	0.0114342	-0.0266289	0.0178594	-4.5	saccade	td
0.0152503	0.0470393	-0.0756833	0.121115	-895.5	perception	td
0.0147889	0.0469264	-0.0800281	0.115345	-886.5	perception	td
0.0146468	0.04544	-0.0805691	0.106097	-877.5	perception	td
0.0146775	0.0442361	-0.0722897	0.107955	-868.5	perception	td
0.0147626	0.0431795	-0.0686882	0.107679	-859.5	perception	td
0.0147711	0.041804	-0.066767	0.106547	-850.5	perception	td
0.0146135	0.0406969	-0.062915	0.10506	-841.5	perception	td
0.0145396	0.0393004	-0.0624053	0.096198	-832.5	perception	td
0.014608	0.0381262	-0.0658682	0.0906225	-823.5	perception	td
0.0146338	0.0372684	-0.0567756	0.0963251	-814.5	perception	td
0.0146025	0.0363842	-0.0569491	0.0942815	-805.5	perception	td
0.0146071	0.0352106	-0.0507922	0.0937031	-796.5	perception	td
0.0145216	0.0343363	-0.0483912	0.093292	-787.5	perception	td
0.0142627	0.0335499	-0.0487811	0.0883469	-778.5	perception	td
0.0138979	0.0325722	-0.0499916	0.0852961	-769.5	perception	td
0.0133793	0.0316616	-0.0468076	0.0838465	-760.5	perception	td
0.0126062	0.0306198	-0.0461864	0.0787133	-751.5	perception	td
0.0116619	0.0295687	-0.044203	0.075541	-742.5	perception	td
0.0101533	0.0282594	-0.0456193	0.0698568	-733.5	perception	td
0.00843988	0.0275506	-0.0454798	0.0689023	-724.5	perception	td
0.00690288	0.0265324	-0.047274	0.0610216	-715.5	perception	td
0.00535344	0.0255069	-0.0455767	0.0585409	-706.5	perception	td
0.00401526	0.0244564	-0.0437496	0.0549621	-697.5	perception	td
0.00272369	0.0237608	-0.0449635	0.0513721	-688.5	perception	td
0.00126738	0.0228133	-0.0441821	0.0494207	-679.5	perception	td
-0.000198046	0.0220899	-0.0478275	0.0422944	-670.5	perception	td
-0.00118979	0.0211417	-0.0462092	0.0411065	-661.5	perception	td
-0.0024023	0.0201807	-0.0450021	0.0377166	-652.5	perception	td
-0.00359476	0.0195422	-0.0464108	0.0348593	-643.5	perception	td
-0.00489773	0.0192554	-0.0473801	0.0325447	-634.5	perception	td
-0.00628266	0.0186898	-0.0453911	0.0309768	-625.5	perception	td
-0.00711158	0.0188401	-0.0472304	0.029906	-616.5	perception	td
-0.0079731	0.018567	-0.0451529	0.0296251	-607.5	perception	td
-0.00826747	0.0181424	-0.0434585	0.0306638	-598.5	perception	td
-0.00846831	0.018018	-0.0429825	0.029673	-589.5	perception	td
-0.00861604	0.0177561	-0.0464256	0.0263682	-580.5	perception	td
-0.00822465	0.0173393	-0.0444033	0.0257526	-571.5	perception	td
-0.00775676	0.0171002	-0.0441218	0.0255525	-562.5	perception	td
-0.00693067	0.0169727	-0.0456372	0.0237757	-553.5	perception	td
-0.00597795	0.0165153	-0.0423519	0.0251674	-544.5	perception	td
-0.00498041	0.0162164	-0.0378828	0.0283707	-535.5	perception	td
-0.0039377	0.0162069	-0.0373711	0.0293501	-526.5	perception	td
-0.0024322	0.0158576	-0.0337203	0.0304802	-517.5	perception	td
-0.000649458	0.0157204	-0.0337379	0.0304433	-508.5	perception	td
0.00139204	0.0152228	-0.0301855	0.0315956	-499.5	perception	td
0.00474227	0.0149823	-0.025719	0.0365799	-490.5	perception	td
0.0096512	0.0152598	-0.0196459	0.043026	-481.5	perception	td
0.0156441	0.0155636	-0.0127433	0.0493306	-472.5	perception	td
0.0220886	0.0165718	-0.00608711	0.0588483	-463.5	perception	td
0.0293087	0.0176926	-0.000232885	0.0651694	-454.5	perception	td
0.0365168	0.019837	0.00401026	0.0771834	-445.5	perception	td
0.042783	0.0217871	0.00703042	0.0852805	-436.5	perception	td
0.0481046	0.0233778	0.00950373	0.0952308	-427.5	perception	td
0.0527329	0.0248926	0.00978016	0.100641	-418.5	perception	td
0.0568556	0.0258891	0.0125853	0.10845	-409.5	perception	td
0.0597642	0.0268649	0.01448	0.112045	-400.5	perception	td
0.0616239	0.0278055	0.0135477	0.114661	-391.5	perception	td
0.0631646	0.0284035	0.0139391	0.117782	-382.5	perception	td
0.0650347	0.0293472	0.016193	0.122048	-373.5	perception	td
0.0672021	0.0300548	0.0173971	0.126777	-364.5	perception	td
0.0691838	0.030429	0.016552	0.127756	-355.5	perception	td
0.0711174	0.0309613	0.0187187	0.132062	-346.5	perception	td
0.0722397	0.0311356	0.0193639	0.134386	-337.5	perception	td
0.0722585	0.0312255	0.0185458	0.133268	-328.5	perception	td
0.0711396	0.0308881	0.0172514	0.129297	-319.5	perception	td
0.0687254	0.0296275	0.0173902	0.126252	-310.5	perception	td
0.0659138	0.0287116	0.0172656	0.122694	-301.5	perception	td
0.0627921	0.0276678	0.0138758	0.115664	-292.5	perception	td
0.057549	0.0258421	0.0134033	0.108877	-283.5	perception	td
0.0522451	0.0244251	0.0115871	0.0999706	-274.5	perception	td
0.047313	0.0227886	0.0108936	0.093144	-265.5	perception	td
0.0431107	0.0216451	0.00851318	0.0888552	-256.5	perception	td
0.0402607	0.0205561	0.00613913	0.0818484	-247.5	perception	td
0.0389426	0.019883	0.00633002	0.0795496	-238.5	perception	td
0.0396296	0.0199729	0.00754084	0.0801248	-229.5	perception	td
0.0405637	0.0198679	0.00603395	0.0790467	-220.5	perception	td
0.040221	0.0197142	0.00780938	0.0787669	-211.5	perception	td
0.0387404	0.0192229	0.00767037	0.076049	-202.5	perception	td
0.0358217	0.0184695	0.00611119	0.0729052	-193.5	perception	td
0.031897	0.0170622	0.00362709	0.0660216	-184.5	perception	td
0.0270292	0.0159099	0.00131798	0.05939	-175.5	perception	td
0.022054	0.0147508	-0.00281535	0.0516663	-166.5	perception	td
0.0161134	0.0135483	-0.00855662	0.0447081	-157.5	perception	td
0.00997506	0.0124207	-0.012194	0.0368456	-148.5	perception	td
0.00428398	0.0119166	-0.0198406	0.0281728	-139.5	perception	td
-0.000356138	0.0116947	-0.0252552	0.0233257	-130.5	perception	td
-0.00350822	0.0122561	-0.0293247	0.021016	-121.5	perception	td
-0.00608826	0.0124233	-0.0333133	0.0170975	-112.5	perception	td
-0.00838707	0.0126242	-0.0333497	0.0169206	-103.5	perception	td
-0.00975193	0.0129343	-0.0384432	0.0140584	-94.5	perception	td
-0.0101752	0.0127932	-0.0372819	0.0141819	-85.5	perception	td
-0.010002	0.0126309	-0.0375674	0.0124914	-76.5	perception	td
-0.00944878	0.0122042	-0.0343511	0.0153072	-67.5	perception	td
-0.00909936	0.0121396	-0.0365556	0.013008	-58.5	perception	td
-0.00817711	0.0119166	-0.0344309	0.0141807	-49.5	perception	td
-0.00673615	0.011949	-0.0326571	0.0156403	-40.5	perception	td
-0.00382923	0.0120381	-0.0298847	0.0191167	-31.5	perception	td
-0.000609923	0.0128279	-0.0276667	0.0256901	-22.5	perception	td
0.00244364	0.0139685	-0.0253067	0.0305038	-13.5	perception	td
0.00357886	0.0161098	-0.0294877	0.0363391	-4.5	perception	td

## Sheet: EXP3_average_functions
D	type	w	se
-895.5	perception	0.0262027	0.00829456
-886.5	perception	0.0274528	0.00849405
-877.5	perception	0.0276282	0.00859358
-868.5	perception	0.0276977	0.00860398
-859.5	perception	0.0277281	0.00851882
-850.5	perception	0.0277374	0.00836313
-841.5	perception	0.0274642	0.00814856
-832.5	perception	0.0271295	0.0078498
-823.5	perception	0.0267093	0.007528
-814.5	perception	0.0262573	0.00717432
-805.5	perception	0.0257807	0.00677275
-796.5	perception	0.0253405	0.00633868
-787.5	perception	0.0249448	0.00595329
-778.5	perception	0.02463	0.00562839
-769.5	perception	0.024435	0.00547341
-760.5	perception	0.024281	0.00546708
-751.5	perception	0.0240594	0.00560574
-742.5	perception	0.0240097	0.00588281
-733.5	perception	0.0239084	0.0062547
-724.5	perception	0.0239607	0.00669155
-715.5	perception	0.0239874	0.0070274
-706.5	perception	0.0238455	0.00739478
-697.5	perception	0.0237649	0.00767749
-688.5	perception	0.0236313	0.007936
-679.5	perception	0.0236006	0.00824264
-670.5	perception	0.0239113	0.00856943
-661.5	perception	0.024579	0.00883634
-652.5	perception	0.0255757	0.00938501
-643.5	perception	0.0265996	0.0100953
-634.5	perception	0.027884	0.0110666
-625.5	perception	0.0293238	0.0122067
-616.5	perception	0.0313751	0.0134588
-607.5	perception	0.0335057	0.014798
-598.5	perception	0.0356527	0.0159633
-589.5	perception	0.0378379	0.0170138
-580.5	perception	0.0398443	0.0178011
-571.5	perception	0.0418022	0.0182708
-562.5	perception	0.0438257	0.0186323
-553.5	perception	0.0457189	0.0188318
-544.5	perception	0.0475766	0.0190573
-535.5	perception	0.0491368	0.0192187
-526.5	perception	0.050431	0.0193546
-517.5	perception	0.0518079	0.0194733
-508.5	perception	0.0533493	0.0196449
-499.5	perception	0.0546738	0.0196917
-490.5	perception	0.0558843	0.0193177
-481.5	perception	0.0576557	0.0188108
-472.5	perception	0.0599473	0.0183424
-463.5	perception	0.0624722	0.0179437
-454.5	perception	0.0655153	0.0175626
-445.5	perception	0.0689124	0.0174275
-436.5	perception	0.0723084	0.0175588
-427.5	perception	0.0754661	0.0177778
-418.5	perception	0.0784519	0.0180591
-409.5	perception	0.0811855	0.0184361
-400.5	perception	0.0829239	0.0185434
-391.5	perception	0.0836341	0.0184292
-382.5	perception	0.083843	0.0181489
-373.5	perception	0.0835368	0.0175467
-364.5	perception	0.0826984	0.0166996
-355.5	perception	0.08126	0.015593
-346.5	perception	0.0794069	0.0144132
-337.5	perception	0.0772959	0.0133786
-328.5	perception	0.0747671	0.0125367
-319.5	perception	0.071957	0.011925
-310.5	perception	0.068925	0.0114279
-301.5	perception	0.0653641	0.0106169
-292.5	perception	0.0614898	0.00959462
-283.5	perception	0.0568911	0.00859045
-274.5	perception	0.0520835	0.00759013
-265.5	perception	0.0471773	0.00672909
-256.5	perception	0.0420434	0.0058086
-247.5	perception	0.0373923	0.00523065
-238.5	perception	0.0334946	0.00510039
-229.5	perception	0.0303292	0.00549812
-220.5	perception	0.0277476	0.00612018
-211.5	perception	0.0254522	0.00636098
-202.5	perception	0.0232593	0.00622122
-193.5	perception	0.0209835	0.00574072
-184.5	perception	0.0186922	0.00505825
-175.5	perception	0.016418	0.00413798
-166.5	perception	0.0143032	0.00323666
-157.5	perception	0.0117587	0.00247426
-148.5	perception	0.00913316	0.00228056
-139.5	perception	0.00677349	0.00246762
-130.5	perception	0.0044899	0.00287744
-121.5	perception	0.00245836	0.00300032
-112.5	perception	0.000566184	0.00302126
-103.5	perception	-0.0011925	0.00313243
-94.5	perception	-0.00252428	0.00318216
-85.5	perception	-0.00357402	0.00303426
-76.5	perception	-0.00444468	0.00286387
-67.5	perception	-0.00552075	0.00262755
-58.5	perception	-0.00667072	0.0025624
-49.5	perception	-0.00789754	0.00282432
-40.5	perception	-0.00881603	0.00346294
-31.5	perception	-0.00957569	0.00465797
-22.5	perception	-0.00973715	0.00571671
-13.5	perception	-0.00952346	0.00656377
-4.5	perception	-0.00929819	0.00670566
-895.5	saccade	-0.0188483	0.00787607
-886.5	saccade	-0.0191266	0.00814312
-877.5	saccade	-0.0148434	0.00588132
-868.5	saccade	-0.00982945	0.00336796
-859.5	saccade	-0.00471285	0.00140469
-850.5	saccade	-0.00135704	0.00188339
-841.5	saccade	-0.000269118	0.00241726
-832.5	saccade	-0.00117463	0.00240077
-823.5	saccade	-0.00250205	0.00229705
-814.5	saccade	-0.0028618	0.00205211
-805.5	saccade	-0.00244883	0.0017597
-796.5	saccade	-0.00164839	0.00125802
-787.5	saccade	-0.00104684	0.000973698
-778.5	saccade	-0.000231358	0.00127855
-769.5	saccade	0.000875656	0.00153849
-760.5	saccade	0.00147862	0.00190699
-751.5	saccade	0.00248584	0.00121763
-742.5	saccade	0.00266437	0.000890461
-733.5	saccade	0.00221623	0.000788665
-724.5	saccade	0.00234984	0.00209705
-715.5	saccade	0.00283026	0.00311802
-706.5	saccade	0.00355624	0.00353848
-697.5	saccade	0.00343737	0.00328679
-688.5	saccade	0.0015715	0.00280728
-679.5	saccade	-0.0011702	0.0029186
-670.5	saccade	-0.00145138	0.00252232
-661.5	saccade	-0.000479867	0.00183297
-652.5	saccade	0.000581053	0.00122876
-643.5	saccade	-0.000388025	0.00178534
-634.5	saccade	-0.00111441	0.00166301
-625.5	saccade	-0.00174358	0.00199949
-616.5	saccade	-0.000661071	0.00268342
-607.5	saccade	-2.62512e-05	0.00337676
-598.5	saccade	-0.000541248	0.00351403
-589.5	saccade	-0.000439567	0.00244758
-580.5	saccade	-0.000353391	0.00198195
-571.5	saccade	-5.42277e-05	0.00314112
-562.5	saccade	0.00140016	0.00304518
-553.5	saccade	0.0020644	0.00255723
-544.5	saccade	0.000612966	0.00198116
-535.5	saccade	-3.10216e-06	0.00300762
-526.5	saccade	-0.00123978	0.00366987
-517.5	saccade	-0.00250075	0.00251778
-508.5	saccade	-0.00289228	0.00233793
-499.5	saccade	-0.00168862	0.00194762
-490.5	saccade	3.31324e-06	0.00108946
-481.5	saccade	0.0020296	0.00187982
-472.5	saccade	0.00316953	0.00283751
-463.5	saccade	0.00225882	0.00342675
-454.5	saccade	-0.000369516	0.00356458
-445.5	saccade	-0.00217206	0.00252775
-436.5	saccade	-0.00422128	0.00134319
-427.5	saccade	-0.00412901	0.00194653
-418.5	saccade	-0.00124028	0.00140966
-409.5	saccade	0.00195358	0.00133452
-400.5	saccade	0.00355774	0.00198215
-391.5	saccade	0.00492407	0.00321789
-382.5	saccade	0.00554443	0.00355353
-373.5	saccade	0.00542289	0.00272508
-364.5	saccade	0.00327189	0.00267969
-355.5	saccade	0.000572437	0.00390342
-346.5	saccade	-0.00144712	0.00557637
-337.5	saccade	0.000525183	0.00487301
-328.5	saccade	0.00378593	0.0028203
-319.5	saccade	0.00482371	0.00267284
-310.5	saccade	0.00549518	0.00265422
-301.5	saccade	0.00501122	0.00263756
-292.5	saccade	0.00503214	0.00245636
-283.5	saccade	0.00620014	0.00118136
-274.5	saccade	0.00688639	0.000710484
-265.5	saccade	0.00691186	0.00103649
-256.5	saccade	0.00591005	0.00212058
-247.5	saccade	0.00457	0.00222971
-238.5	saccade	0.00300088	0.00157072
-229.5	saccade	0.000242004	0.00123878
-220.5	saccade	-0.00283124	0.00200249
-211.5	saccade	-0.00535948	0.00361353
-202.5	saccade	-0.00624163	0.00496607
-193.5	saccade	-0.0045577	0.00562314
-184.5	saccade	0.000430615	0.0054111
-175.5	saccade	0.00842702	0.00481954
-166.5	saccade	0.0177889	0.00497427
-157.5	saccade	0.0287783	0.00497881
-148.5	saccade	0.0403507	0.00545945
-139.5	saccade	0.0503877	0.00643138
-130.5	saccade	0.0577077	0.0071499
-121.5	saccade	0.0613991	0.00617548
-112.5	saccade	0.060323	0.00474462
-103.5	saccade	0.0559102	0.00483238
-94.5	saccade	0.0491552	0.00563891
-85.5	saccade	0.0404025	0.00675917
-76.5	saccade	0.0308529	0.00729758
-67.5	saccade	0.0215818	0.00732444
-58.5	saccade	0.0141258	0.00606338
-49.5	saccade	0.00884742	0.00377886
-40.5	saccade	0.00534799	0.00221619
-31.5	saccade	0.0042471	0.00363389
-22.5	saccade	0.00405457	0.0041588
-13.5	saccade	0.00347337	0.00348049
-4.5	saccade	0.00307436	0.00305239

## Sheet: EXP3_windows_onsets_offsets
type	p	blob_start_D	blob_end_D	id
saccade	0.00801019	-148.5	-49.5	gm
perception	0.0164673	-742.5	-652.5	gm
perception	0	-625.5	-184.5	gm
saccade	0.0164673	-166.5	-76.5	hc
perception	0	-625.5	-238.5	hc
saccade	0.000221901	-184.5	-49.5	ml
perception	0	-571.5	-229.5	ml
saccade	0.00801019	-157.5	-58.5	td
perception	1.9984e-15	-445.5	-166.5	td
