# Supplementary material for: Perceptual decisions and oculomotor responses rely on temporally distinct streams of evidence
Source: Commun Biol. 2022 Mar 1;5:189. doi: 10.1038/s42003-022-03141-1 (PMC8888581; doi:10.1038/s42003-022-03141-1)
Supplement: Supplementary file 8 — Supplementary Data 5 [file 42003_2022_3141_MOESM8_ESM.xlsx]

## Sheet: Exp3_statistics
id	SD_radial	SD_tangential	SD_radial_se	SD_tangential_se	id_code	SD_xy	SD_xy_se	N_eff	N_lb	N_ub
gm	1.54463	1.79702	0.0431234	0.037936	sj301	1.67082	0.0287174	1.12245	1.16206	1.08484
hc	1.12378	1.52633	0.0295269	0.0325472	sj302	1.32505	0.0219725	1.78469	1.84539	1.72694
ml	1.39317	1.42658	0.0512059	0.0399316	sj303	1.40988	0.0324676	1.5764	1.65159	1.50623
td	1.1154	1.88099	0.027144	0.0356795	sj304	1.4982	0.0224155	1.39602	1.43875	1.35516

## Sheet: prediction
predicted_N_eff	lb	ub
1.43835	2.03569	1.06998

## Sheet: Exp3_saccade_locations
id	id_code	error_X	error_Y	centroid_x	centroid_y
td	sj304	-2.09953	-3.88534	9.3679	5.0142
td	sj304	-2.64323	-3.41068	9.5229	4.4242
td	sj304	-1.40347	0.503387	10.8709	0.316
hc	sj302	-4.01545	1.66943	10.7235	-1.8117
td	sj304	-1.30884	-3.40761	9.079	5.0221
td	sj304	-0.714371	1.00585	10.3448	-1.8017
td	sj304	-3.86302	-2.09251	10.1232	2.7893
gm	sj301	-2.61235	-3.0216	9.3524	4.7742
td	sj304	-2.20888	-0.659479	10.609	0.5922
td	sj304	-3.9877	-0.0898882	10.864	0.4994
td	sj304	-3.78906	-1.00744	10.353	1.7534
td	sj304	-1.56759	-1.61586	10.1241	3.9723
td	sj304	-5.14982	-1.4063	10.4059	1.4061
hc	sj302	-3.06733	-0.57478	10.5624	-1.1563
td	sj304	-3.13915	-0.8734	10.5419	1.3298
td	sj304	-1.39229	3.51268	9.0462	-4.8206
td	sj304	-1.34976	0.494353	10.4301	-2.6049
td	sj304	-1.68104	-1.00384	10.3274	1.8989
td	sj304	-3.31347	-3.87541	9.4502	4.283
td	sj304	-2.39098	-2.95438	-8.0934	-3.6428
td	sj304	-1.49107	-2.80333	9.5486	4.3687
td	sj304	-4.36286	-1.24719	10.4319	1.1982
hc	sj302	-0.339885	0.866163	9.8677	-4.5721
td	sj304	-2.58133	0.907589	-9.2121	1.7425
td	sj304	-3.52703	-0.604341	10.3305	0.9653
hc	sj302	-1.818	1.80207	9.6862	-4.3679
td	sj304	-2.17968	-0.475363	10.4285	1.227
td	sj304	-2.70768	0.668956	10.5092	-1.5675
td	sj304	-0.848377	2.66726	9.2619	-5.2076
td	sj304	-0.666263	1.88532	9.7063	-4.9055
hc	sj302	-2.46535	0.0722287	10.3569	0.6207
td	sj304	-1.01866	0.987094	10.2522	-2.27
td	sj304	-2.62247	-3.04277	9.6935	4.0368
td	sj304	-3.71139	2.57062	-9.093	2.7523
td	sj304	-2.94659	1.94744	10.2132	-2.9311
hc	sj302	-0.600842	-1.21725	10.0532	-4.4658
td	sj304	-2.30851	-1.99183	9.5877	3.6261
hc	sj302	-2.14581	-0.995271	10.6623	-1.3742
td	sj304	-4.7364	-1.30475	10.7821	1.4222
td	sj304	-2.03744	3.00273	9.6639	-4.9885
gm	sj301	-0.143454	1.4884	10.3021	-3.8572
td	sj304	-3.58781	2.28057	10.3908	-2.7577
td	sj304	-0.152506	-0.274127	-8.9683	-1.6861
hc	sj302	-3.15868	1.20651	10.2747	-2.1659
td	sj304	-2.29407	-1.56846	-9.2321	-1.633
ml	sj303	-1.2348	1.52963	-8.915	2.4683
td	sj304	-4.07684	-4.39088	9.4782	4.2206
td	sj304	-2.59154	-2.9892	-8.4878	-3.9818
td	sj304	-0.710284	0.474593	10.6122	-0.5313
td	sj304	-2.10868	2.6326	9.5469	-4.6645
td	sj304	-2.61942	1.08529	10.4031	-2.1623
td	sj304	-1.21718	0.628405	10.2225	-0.7569
td	sj304	-1.33312	-0.2614	-8.9551	-3.5293
ml	sj303	-0.881515	2.20126	10.4249	-3.5116
td	sj304	-0.6749	0.263708	-9.1608	-1.2844
td	sj304	-2.47133	-1.67661	-9.1688	-1.9574
td	sj304	-1.49987	-1.1501	-8.867	-1.5441
td	sj304	-1.92783	0.371809	10.6154	-0.4635
hc	sj302	-0.663975	0.102383	10.4775	-0.6939
td	sj304	-2.60564	-2.75923	9.8539	3.6276
hc	sj302	-1.34417	-1.80328	10.5672	1.1115
td	sj304	-1.46035	-1.56951	10.0154	3.5486
td	sj304	-2.10498	-0.724694	-9.3464	-0.7376
td	sj304	-2.7881	-3.47405	9.666	4.9844
td	sj304	-4.07504	2.09766	10.8077	-2.0504
td	sj304	-3.85301	1.93686	10.19	-2.5345
td	sj304	-2.21393	0.239648	-9.486	0.5235
hc	sj302	-1.45347	0.610778	9.8432	-4.3225
hc	sj302	-1.46715	-1.57424	-8.6425	-3.9453
hc	sj302	-2.89917	1.15083	-8.9964	2.6388
hc	sj302	-1.49769	1.7865	9.5755	-3.6582
td	sj304	-3.00974	0.648824	10.2382	-1.6823
td	sj304	-4.12299	-0.329102	-9.1232	-0.2015
hc	sj302	-1.58371	0.435437	-9.47	0.7601
hc	sj302	-1.54986	1.37254	9.0474	-5.0789
td	sj304	-3.3193	-1.13207	10.3501	1.7708
hc	sj302	-3.28844	0.532007	10.666	-1.3449
td	sj304	-2.58794	1.19367	-9.2726	1.385
td	sj304	-3.45243	0.704773	10.2157	-0.8436
td	sj304	-2.20057	1.58522	10.3968	-2.7347
td	sj304	-3.54944	2.3745	9.8783	-3.1731
td	sj304	-0.335654	1.34284	-8.3306	3.4072
td	sj304	-3.46905	1.01845	10.5377	-1.3632
td	sj304	-2.62651	0.680285	10.3253	-1.9101
td	sj304	-0.535126	-0.62399	-8.2785	-3.5319
td	sj304	-2.2428	-0.797102	10.6943	1.0976
td	sj304	-2.58335	-0.548133	-9.0104	-2.5907
td	sj304	-2.40425	-1.58945	10.2533	2.265
td	sj304	-2.70933	2.2795	-8.9016	3.3196
td	sj304	-4.55622	-2.24861	9.9833	2.3248
td	sj304	-4.04008	1.21878	-9.2655	1.4313
td	sj304	-3.69243	0.249507	-9.7493	0.151
td	sj304	-4.84283	-1.00915	10.824	1.0571
td	sj304	-4.12286	2.87672	9.8971	-3.1141
td	sj304	-2.14347	-1.13065	-8.2938	-3.4957
td	sj304	-2.56816	3.86078	-8.5518	4.4176
td	sj304	-2.88258	3.33381	-8.4227	3.8247
td	sj304	-3.85735	-0.300423	-9.3611	-0.5178
td	sj304	-2.47267	3.23102	-8.5834	4.0723
td	sj304	-2.51595	-2.41317	9.8872	3.5359
td	sj304	-2.27362	-1.19461	10.4932	0.3919
td	sj304	-4.28788	1.54852	10.0893	-1.8104
hc	sj302	-2.77875	-4.41463	9.3963	4.6871
td	sj304	-1.35384	-0.427755	10.1728	1.2594
td	sj304	-3.93488	-0.20476	10.9974	-0.2622
td	sj304	-1.03527	1.49902	9.4541	-5.3755
td	sj304	-4.06253	0.313736	-9.3724	0.2389
gm	sj301	-1.81687	-1.9467	10.4129	2.673
td	sj304	-2.80707	-4.50862	9.5135	5.2697
td	sj304	-2.32454	0.765595	-9.3389	0.8264
hc	sj302	-2.71748	-3.20255	9.7685	4.1805
td	sj304	-2.55512	0.685179	10.1661	-2.6288
td	sj304	-2.54037	0.861262	-9.5769	0.9651
td	sj304	-5.08821	-1.99923	10.6853	2.0249
td	sj304	-3.23847	0.114235	10.6116	-0.5425
td	sj304	-5.94986	1.71208	10.422	-1.2816
hc	sj302	0.454	-0.531719	8.9371	-5.0201
td	sj304	-0.377869	-2.48934	9.29	4.8945
td	sj304	-2.05871	-2.75379	10.3665	3.6807
td	sj304	-1.6101	1.82928	-8.8728	3.7312
td	sj304	-3.76739	0.448473	-9.3459	0.744
td	sj304	-3.21828	-0.563621	10.6076	0.6166
td	sj304	-2.73139	3.78113	-8.6775	4.4465
td	sj304	-3.07893	4.05824	9.8396	-4.9186
td	sj304	-3.71259	1.44119	10.1325	-2.2321
td	sj304	-3.3522	-1.87082	10.0804	2.4569
td	sj304	-2.32525	1.31166	10.053	-3.0326
td	sj304	-2.01052	0.0151373	-9.7504	-0.0181
td	sj304	-1.28218	-0.94296	-9.5215	-2.1004
td	sj304	-3.62859	1.73285	-9.3484	2.2927
hc	sj302	-3.52611	-0.37886	10.5004	0.0464
hc	sj302	-0.911008	-2.32145	9.9247	3.7949
hc	sj302	-5.25239	-1.22483	10.4289	1.2242
td	sj304	-3.79903	3.40824	9.7983	-3.7752
td	sj304	-2.68922	2.04016	-8.7933	3.2522
td	sj304	-1.6224	1.14477	-8.7639	3.6678
td	sj304	-3.45646	-0.380037	10.3307	0.9626
td	sj304	-2.62145	-2.26504	-8.6075	-3.0305
td	sj304	-1.39665	1.06846	9.8208	-4.0562
hc	sj302	-3.75976	3.10532	9.9114	-3.4676
hc	sj302	-2.47367	-1.70564	9.6136	3.5569
hc	sj302	-1.43733	-2.42996	9.2991	4.6018
hc	sj302	-0.837334	0.902741	-9.0669	-3.2311
td	sj304	-3.02828	-3.1336	9.6462	3.8211
td	sj304	-0.767584	2.61525	-7.9969	4.13
hc	sj302	-1.40239	-1.8978	9.9506	2.4613
td	sj304	-4.04049	0.560611	-9.4751	0.6938
hc	sj302	-2.34336	0.316258	-8.9875	0.4814
td	sj304	-5.93272	2.52571	10.614	-2.3706
td	sj304	-2.85621	3.89015	-8.3578	4.2481
gm	sj301	-0.457212	-0.445565	10.1661	-1.3126
td	sj304	0.0192931	-1.06874	-8.2907	-3.1681
hc	sj302	-0.806832	1.6041	-8.2869	4.646
ml	sj303	-0.328526	-1.35916	-8.5178	-3.2742
td	sj304	-2.83851	-0.197724	10.786	1.3921
td	sj304	-3.71158	1.14099	10.2535	-1.5866
td	sj304	-2.45679	-2.89208	9.6642	4.7091
td	sj304	-2.21342	0.901236	-9.2099	1.7541
td	sj304	-3.71572	1.42211	-9.0983	1.6704
hc	sj302	-1.7931	1.11955	-9.5286	-2.0679
hc	sj302	-2.34876	1.1187	-9.3316	0.905
hc	sj302	-1.93782	-0.242134	-9.2711	-2.0747
td	sj304	-0.636889	1.12049	-8.6136	3.7018
td	sj304	-3.52906	-1.28537	10.3756	1.6143
hc	sj302	-2.04479	2.18783	9.5041	-3.8398
td	sj304	-2.90355	1.83652	-8.8932	2.5457
td	sj304	-2.82776	2.11819	10.0973	-3.3083
hc	sj302	-2.93877	-1.20676	10.2484	0.206
td	sj304	-2.24193	2.54098	-8.7195	3.7721
td	sj304	-3.56339	5.13839	-8.4955	4.5249
td	sj304	-3.02969	2.22266	-9.0314	2.5165
hc	sj302	-1.86432	1.63084	9.7213	-3.6258
ml	sj303	-0.185064	0.849569	-7.8083	4.4764
ml	sj303	-0.571904	-2.22222	9.8854	3.8962
td	sj304	-2.30108	-2.86591	-8.3262	-4.3096
td	sj304	-1.75344	-1.4562	-9.1926	-3.2508
hc	sj302	-2.73663	-1.08504	10.5156	1.5244
td	sj304	-3.53707	-1.45945	-8.9219	-1.9165
td	sj304	-2.12608	-0.562481	-9.3326	-0.8946
td	sj304	-2.55532	1.2617	-9.0546	1.8932
td	sj304	-2.3148	2.51759	-9.1627	3.334
ml	sj303	-2.26391	1.42895	-8.9911	1.5599
td	sj304	-3.93511	-0.655438	-9.4554	-0.9235
td	sj304	-3.70128	1.85602	10.6398	-2.7939
hc	sj302	-2.4373	0.130038	10.8051	-1.2354
hc	sj302	-2.51867	0.595045	-8.997	1.5253
td	sj304	-3.28316	-2.13163	10.5376	2.69
td	sj304	-2.52858	-0.0885721	10.2217	0.7676
td	sj304	-1.81423	-0.565123	-9.0884	-0.8216
hc	sj302	-1.26838	-2.25459	9.3776	4.1391
td	sj304	-2.97465	-1.42657	10.475	2.418
td	sj304	-3.23107	1.10829	-9.4664	1.7423
td	sj304	-2.35855	3.55854	-8.4198	4.4006
td	sj304	-1.85149	-0.760401	-9.234	-2.2342
td	sj304	-0.665937	-2.07783	9.3696	4.4565
hc	sj302	-1.46253	-1.68828	9.5536	4.3576
hc	sj302	-3.38476	1.17322	-9.0917	1.7064
td	sj304	-3.38275	1.51609	10.262	-1.5303
td	sj304	-2.72877	0.318767	-9.106	0.5951
td	sj304	-2.9208	-2.88848	10.0186	3.8988
td	sj304	-3.7331	2.05406	9.9573	-2.4342
td	sj304	-2.29136	2.87493	-8.2965	3.8001
td	sj304	-2.07987	-3.49985	9.0254	4.8594
td	sj304	-2.88794	1.13952	-9.4356	1.1078
gm	sj301	-3.24026	-0.87713	-9.1904	-1.0524
td	sj304	-2.17313	3.18779	-8.6321	3.9681
gm	sj301	-5.41593	-2.97444	9.9491	2.9438
td	sj304	-2.26204	-1.72412	10.2583	3.6116
td	sj304	-1.09144	0.375259	-8.4806	-3.3693
ml	sj303	-1.77402	0.792609	-8.0766	3.9719
td	sj304	-2.73682	-1.64769	-8.7774	-2.9202
td	sj304	-3.30624	1.40579	-9.393	2.1025
hc	sj302	-3.48195	-2.3806	10.2398	3.2741
hc	sj302	-2.09956	-2.32898	-8.8175	-3.186
hc	sj302	-2.05713	-0.126633	-8.7101	-1.7049
hc	sj302	-4.45838	-1.52887	10.2868	1.3533
ml	sj303	-3.08003	0.863386	10.3652	-0.4625
ml	sj303	-0.873158	-0.708235	10.1102	2.8361
td	sj304	-3.44442	0.549744	-9.7288	0.65
td	sj304	-2.89282	-0.879193	-9.3158	-1.0555
td	sj304	-2.96742	-0.146671	10.5003	0.0668
td	sj304	-2.40845	-1.20167	10.4626	0.8914
ml	sj303	1.14751	0.969251	-8.7731	1.344
td	sj304	-3.05738	-0.739958	-9.0539	-1.8964
td	sj304	-3.59843	-3.37405	9.9568	3.71
td	sj304	-2.49302	1.33097	-9.3048	2.4637
td	sj304	-0.816241	-1.43185	-8.7876	-1.2451
td	sj304	1.0161	1.8373	-9.4998	-0.1083
td	sj304	-1.68339	0.562531	-9.1062	1.6269
hc	sj302	-3.71261	-0.724889	-9.2148	-0.8106
hc	sj302	-1.67626	-0.659244	-8.7416	-3.0257
td	sj304	-2.64269	1.13366	-9.0261	2.0247
td	sj304	-0.848469	-1.26314	-8.5652	-2.326
hc	sj302	-2.50587	0.344829	-9.4185	-1.2451
td	sj304	-5.83299	-3.00378	10.7007	2.5509
hc	sj302	-4.06545	0.803957	10.4556	-0.9702
td	sj304	-0.387431	0.194443	-9.4131	1.2851
hc	sj302	-1.24967	2.20847	-9.0278	2.5291
hc	sj302	-1.24645	0.86189	-9.1636	-1.2647
gm	sj301	-1.85976	1.42188	-8.2041	4.2736
td	sj304	-1.99692	-0.236879	-8.9992	-0.1461
td	sj304	-4.00764	-2.72953	10.2793	3.148
td	sj304	-3.6985	-1.02358	-9.6679	-1.2662
td	sj304	-1.94693	0.227198	-9.5499	-1.9674
hc	sj302	-3.02468	-2.65281	-8.673	-3.5606
hc	sj302	-1.54031	-1.12683	-9.1812	-2.8904
hc	sj302	-2.28994	-3.53191	8.9886	4.9273
hc	sj302	-0.146839	-1.52851	10.0626	3.0006
hc	sj302	-2.51391	1.89367	9.7035	-4.3294
gm	sj301	-0.747284	-0.502797	10.3422	-1.8165
td	sj304	-4.08836	-3.33442	9.8914	3.5242
hc	sj302	-2.06209	-1.38244	-8.6714	-2.8426
ml	sj303	-0.589468	-0.218886	-9.4979	-0.2201
ml	sj303	-1.07749	1.41589	-8.6331	2.0596
td	sj304	-1.94146	-2.20408	9.9604	2.9053
td	sj304	-1.53242	1.61978	-8.8765	3.7226
hc	sj302	-2.04867	0.424952	10.3419	-1.8179
td	sj304	-1.66864	-1.3356	10.393	1.4984
hc	sj302	-2.13796	3.6429	-7.5956	4.3447
hc	sj302	-1.8547	-1.30938	-8.7557	-3.352
td	sj304	-1.56492	-0.0902444	-9.1134	-0.4681
hc	sj302	-3.2474	0.536716	-9.6208	-0.2997
ml	sj303	-0.641045	0.121851	10.8432	-1.8537
ml	sj303	-1.4293	-0.672925	-8.6821	-1.0912
td	sj304	-0.989601	-0.451727	-8.241	-3.6184
hc	sj302	-0.25842	-1.14258	-8.6696	-4.1817
td	sj304	-1.72586	0.568087	-9.1776	1.1583
td	sj304	-2.56686	0.362686	-8.9071	1.2923
hc	sj302	-1.22807	2.59412	-8.1109	4.4478
gm	sj301	-0.73395	0.488166	10.3737	-1.6271
td	sj304	-2.14174	2.40301	9.8698	-2.7673
hc	sj302	-3.0884	-0.723333	10.9485	-1.068
hc	sj302	-1.27202	1.13255	-9.4114	-2.0186
hc	sj302	-1.75132	-2.01736	-8.7624	-3.9837
hc	sj302	-0.906854	-1.60959	10.4862	0.5471
hc	sj302	-3.10108	2.31512	-9.1254	1.5155
gm	sj301	-2.44966	1.52764	-9.0715	2.3679
gm	sj301	-1.70252	-2.70054	9.3596	4.1796
td	sj304	-4.74328	1.63754	10.3622	-1.6987
td	sj304	-3.37883	-1.8168	-8.9598	-2.7607
hc	sj302	-0.981347	1.08554	-9.4909	-0.4265
hc	sj302	-1.89387	1.57301	-9.4316	-1.1417
td	sj304	-3.01452	-2.57289	-9.0353	-3.3185
td	sj304	-1.64305	-1.03255	-9.4166	-2.5295
td	sj304	-0.818894	1.3021	-8.4548	4.3329
td	sj304	-1.35662	2.44855	-8.1997	4.5457
hc	sj302	-3.82745	-0.270034	10.7359	0.5601
td	sj304	-2.98979	0.407606	-9.4969	-0.2575
td	sj304	-0.170798	3.11342	-8.3963	4.4452
td	sj304	-0.718006	0.728646	-8.4207	2.8045
td	sj304	-2.96517	-1.0808	10.7708	2.2364
hc	sj302	-1.94906	0.879991	-9.4382	-1.0858
hc	sj302	-3.84487	-1.23756	-9.244	-1.5642
gm	sj301	-0.816521	1.40144	-8.6628	2.8686
hc	sj302	-0.724614	-1.71051	10.5237	1.4669
td	sj304	-3.02658	-1.21311	-9.389	-1.4511
td	sj304	-1.82831	-0.869328	-9.2915	-1.2517
td	sj304	-2.36695	1.55755	-8.6991	2.7565
td	sj304	-1.58974	-2.3364	9.981	4.3192
hc	sj302	-2.16718	2.16956	9.4829	-3.5495
ml	sj303	-0.42967	-1.84914	-9.1196	-2.175
td	sj304	-0.647174	0.507146	-9.3473	-0.7253
hc	sj302	-2.1015	1.91927	9.4239	-4.0327
hc	sj302	-1.21359	-0.11774	9.8284	-3.3247
ml	sj303	0.30287	-1.28021	10.1419	4.8699
td	sj304	-1.3728	-0.799983	-9.259	-1.473
hc	sj302	-1.15674	0.890211	-9.146	1.3858
ml	sj303	-1.09541	-2.10613	9.2108	4.7762
hc	sj302	-3.02341	2.08763	-8.3783	2.5247
hc	sj302	-0.342025	-1.40427	-9.165	-2.9414
td	sj304	-1.73929	2.10711	9.5415	-4.6755
td	sj304	-0.859012	0.0276023	-9.1904	-1.0522
td	sj304	-1.44703	-0.752533	-8.1026	-4.1978
td	sj304	-1.43823	2.03017	-7.9441	4.2307
td	sj304	-2.44151	-2.78138	10.1043	3.6709
hc	sj302	-2.36567	2.86809	-8.3717	2.9475
td	sj304	-1.72489	1.43587	-8.9495	3.1881
td	sj304	-1.90211	1.82732	9.6802	-5.2254
td	sj304	-2.26943	1.18974	-9.0055	2.1145
td	sj304	-3.06313	1.12882	-8.7346	1.5749
td	sj304	-1.73404	-0.163777	-9.7469	0.261
hc	sj302	-2.0277	0.476936	-9.7477	-0.2327
hc	sj302	-2.15747	1.17668	-9.4969	-0.2586
hc	sj302	-1.92366	-0.849332	10.2993	1.2551
hc	sj302	0.0290918	-0.474914	9.5985	-3.9395
td	sj304	-1.01834	0.809688	9.7766	-3.8313
td	sj304	-3.61632	0.747917	10.3699	-1.6511
td	sj304	-2.26525	-0.13727	-9.7484	-0.1982
hc	sj302	-1.15203	1.96462	-9.1818	2.8886
hc	sj302	-2.59643	-0.0412591	-9.1153	-2.6775
hc	sj302	0.592252	3.34781	-8.0809	4.2393
hc	sj302	-2.19722	2.18391	10.2426	-3.6559
td	sj304	-1.4395	-2.12639	-8.0342	-4.585
td	sj304	-1.85949	2.37852	-7.9497	3.9465
hc	sj302	-5.55876	3.81117	10.0887	-2.9118
hc	sj302	-2.25889	-1.92017	-8.0346	-3.7706
hc	sj302	-1.48558	-2.21575	-8.3408	-4.0002
hc	sj302	-1.99206	-0.935947	-8.6484	-2.4924
hc	sj302	-1.02894	1.38076	-9.3286	-1.7986
ml	sj303	-3.018	0.943965	-8.9161	2.4645
gm	sj301	-0.695705	0.0151498	10.6011	0.7197
ml	sj303	0.137531	-0.579455	-9.2459	0.2892
td	sj304	-3.26222	0.786501	-8.8377	0.8171
hc	sj302	-2.7637	2.46997	-8.5471	3.1968
hc	sj302	-0.565889	-1.87287	9.4203	5.1799
ml	sj303	-0.171803	-0.26462	-9.0853	-0.8552
td	sj304	-3.10714	-0.615161	10.2386	0.4924
td	sj304	-2.57684	2.02376	-9.354	2.7521
td	sj304	-1.3621	-1.09849	-8.9706	-2.258
td	sj304	-1.46692	1.30561	-9.146	2.5709
hc	sj302	-2.05148	2.3392	-8.8666	2.637
hc	sj302	-0.900559	-1.65629	10.1891	1.9578
hc	sj302	-2.36354	0.959099	-9.4641	-0.8303
ml	sj303	-0.957985	2.39445	9.2105	-5.298
td	sj304	-2.63824	0.362675	-8.9843	-0.5374
td	sj304	-0.956767	-0.746773	-9.4287	-1.1651
hc	sj302	-3.62497	2.36822	9.9407	-2.972
td	sj304	-3.07003	-0.63384	-9.6099	-0.5463
td	sj304	-0.962799	0.498613	-9.0299	2.5218
td	sj304	-0.512841	0.80519	-8.8547	4.0823
hc	sj302	-0.793747	1.68785	-9.0938	0.7594
hc	sj302	-2.81668	2.36449	9.7673	-4.1833
gm	sj301	-1.75109	-1.06792	10.3165	2.5436
hc	sj302	-2.17963	-2.46872	-8.328	-4.572
hc	sj302	-0.575857	-0.422	-9.1354	-2.6081
ml	sj303	-0.717296	-0.214867	10.6504	1.4634
td	sj304	-3.65062	-3.82047	-9.0133	-3.719
td	sj304	-3.77307	1.43745	-8.9943	1.5416
hc	sj302	-0.12313	-1.39142	10.294	1.2979
hc	sj302	-2.72286	0.257314	10.5366	-1.3711
hc	sj302	-0.778803	1.2688	9.1532	-4.6143
ml	sj303	-1.12354	-1.94093	-8.9406	-3.5657
hc	sj302	-2.07246	-2.79317	10.3878	3.6201
hc	sj302	-1.4429	-1.6515	-8.5194	-4.4798
ml	sj303	-0.493321	-1.59679	9.8448	3.2758
td	sj304	-4.77556	-2.8757	-8.7975	-2.4244
td	sj304	-2.44664	-1.47554	-9.1701	-1.9513
td	sj304	-1.58429	2.34149	-8.7265	4.3497
td	sj304	-3.12816	-3.43313	10.0155	4.5497
hc	sj302	-2.13035	1.21215	-9.3634	0.4739
ml	sj303	-0.19668	1.00565	-8.5536	4.6805
gm	sj301	-7.11195	-0.707361	10.4852	0.5666
gm	sj301	-3.90995	0.293323	10.3632	-0.505
td	sj304	-3.78512	2.40198	-9.1356	2.6074
td	sj304	-2.79462	1.11938	-9.0433	1.9464
td	sj304	-2.32993	0.09299	-9.7504	0.0138
td	sj304	-2.10522	-1.02894	-9.1159	-0.4175
gm	sj301	-2.45086	-0.603422	10.3253	1.0187
td	sj304	-2.55073	-0.171783	-9.0002	-0.0653
td	sj304	-1.29544	0.209847	10.6936	1.9809
hc	sj302	-0.891258	0.510494	-8.3724	-4.4901
hc	sj302	-4.34266	-4.38618	9.9273	4.4414
td	sj304	-1.1544	0.0931689	-9.609	-0.5621
hc	sj302	-1.61304	0.822373	10.0322	-2.6468
hc	sj302	-2.47516	-0.594958	-9.6205	-0.3085
gm	sj301	-1.42114	-1.70343	10.0082	2.7362
td	sj304	-1.3211	0.956904	9.7793	-4.4653
hc	sj302	-3.92472	0.18576	-9.3552	-0.6149
hc	sj302	-2.6348	-1.18221	9.8164	2.9513
hc	sj302	-3.04296	-0.336348	10.4712	0.7837
gm	sj301	-6.61904	-0.0602784	10.495	-0.3385
td	sj304	-1.07437	0.945246	-8.8725	1.5121
td	sj304	-0.41773	0.0662992	-9.3719	0.256
td	sj304	-0.739328	-1.89201	9.73	3.6023
hc	sj302	-2.94908	0.89745	-9.4759	0.6825
hc	sj302	-1.87783	0.932428	-8.9318	2.8499
hc	sj302	-3.07072	0.898106	-9.32	1.8427
td	sj304	-1.48441	2.30246	-8.4781	4.0025
td	sj304	-0.761201	2.71353	-8.668	3.2304
td	sj304	-2.47132	1.61563	9.8119	-4.393
td	sj304	-3.39646	0.788323	10.2309	-1.7258
td	sj304	-3.21097	2.18351	9.9871	-2.8123
td	sj304	-3.3089	-1.04249	-9.4536	-1.8109
ml	sj303	-2.2535	-3.5607	-8.0263	-4.3419
td	sj304	-1.93282	0.963124	-9.0312	2.9489
hc	sj302	-3.31064	-0.253107	-9.4613	-0.8613
hc	sj302	-1.51625	2.98201	-8.1037	4.4609
hc	sj302	-1.44549	2.50835	-9.0033	3.0331
hc	sj302	-2.1899	2.10426	-9.46	2.3621
ml	sj303	-1.59575	0.875556	10.4901	-2.8697
td	sj304	-1.70718	-0.524109	-9.2217	0.7286
hc	sj302	-1.89416	-2.28119	-8.1243	-4.4234
gm	sj301	-2.00903	1.56976	-9.1189	1.5544
td	sj304	-2.8837	1.08011	-9.372	1.5566
td	sj304	-0.737207	-1.52887	-9.2209	-0.7384
td	sj304	-1.09411	-0.494094	10.4338	-1.1817
hc	sj302	-2.27352	1.03319	-9.2438	-0.3491
ml	sj303	-0.974382	1.79846	-8.0218	4.0815
td	sj304	-1.87422	-3.839	8.9908	5.1785
hc	sj302	-2.12506	-1.74822	-9.1084	-3.4797
gm	sj301	-5.55254	-2.57082	-9.1991	-2.3737
gm	sj301	-2.20418	0.179962	-9.406	-1.3364
td	sj304	-3.48663	4.86032	-8.123	4.1582
td	sj304	-0.806862	-0.138542	-8.3857	-3.5989
hc	sj302	-3.46052	-2.80177	9.9102	3.0721
hc	sj302	-1.50758	0.391444	-9.3349	-0.8704
gm	sj301	-0.465038	-0.870838	-8.5535	-4.1347
gm	sj301	-1.52133	-1.77422	10.1609	2.6488
td	sj304	-0.870666	0.206951	-8.245	-4.194
td	sj304	-1.46053	-1.64732	9.3104	4.8555
td	sj304	-5.08489	-1.13402	10.3133	1.1345
hc	sj302	-2.19943	-1.17506	10.4197	2.0812
hc	sj302	-0.877756	1.16495	9.8755	-3.9212
gm	sj301	-1.78845	1.07597	-9.0268	2.9624
td	sj304	-0.270407	-0.803202	-8.8435	-2.2508
hc	sj302	-2.96796	-1.48518	-8.4358	-3.1375
hc	sj302	-1.48226	0.66498	-8.0293	-4.3363
hc	sj302	-1.26806	-1.64739	-8.5312	-4.4573
td	sj304	-0.377736	2.19079	-7.8837	4.3422
td	sj304	-1.99888	-1.87069	10.0235	3.1288
td	sj304	-5.28398	1.99267	-9.488	1.621
td	sj304	-1.68038	-1.00935	-9.1152	-2.1936
td	sj304	-2.53831	0.91404	-9.4381	1.0864
td	sj304	-2.95364	1.19048	10.3438	-1.8072
hc	sj302	-2.62861	0.159875	-9.739	-0.4725
hc	sj302	-2.20684	1.45929	-8.6996	2.3075
hc	sj302	-0.694234	-2.0528	-8.0678	-4.5256
gm	sj301	-3.58968	0.426638	-9.3527	0.6518
td	sj304	-2.68753	0.475642	-9.2085	0.8793
td	sj304	-1.82571	1.18967	10.5952	-2.4533
td	sj304	-2.00747	-1.56885	-8.1908	-3.4181
hc	sj302	-2.37434	2.444	-8.5886	3.7596
hc	sj302	-1.3365	0.363329	10.2177	-2.4205
td	sj304	-1.18582	-1.54556	-8.9082	-2.493
td	sj304	-4.17438	-0.66553	10.7332	0.6089
hc	sj302	-1.83522	1.85568	-8.3845	4.4674
hc	sj302	-1.58623	1.19379	9.5545	-4.045
hc	sj302	-0.789546	-0.187441	-7.9557	-3.9344
hc	sj302	-2.58869	-3.97139	-7.7802	-4.2711
hc	sj302	-1.50769	2.3399	-9.2149	2.781
gm	sj301	1.01827	-0.104543	10.6166	-0.4348
td	sj304	-2.54465	-0.578132	9.9866	-2.8139
td	sj304	-1.7952	1.58792	-8.5702	3.1343
td	sj304	-0.273213	1.89361	-8.3737	3.6269
td	sj304	-2.57127	-2.73652	9.9618	3.3199
hc	sj302	-3.01479	-0.0373921	-9.3177	-1.0391
hc	sj302	-1.30779	-1.40944	-8.5594	-4.4028
gm	sj301	-4.01644	1.50197	-9.0792	1.7715
td	sj304	-2.8614	-0.798979	-9.1573	-1.3095
td	sj304	-2.6562	-1.39654	-8.7564	-2.9826
hc	sj302	-3.06859	1.27562	-8.8622	1.5711
hc	sj302	-2.73665	1.71691	-9.3576	1.6414
hc	sj302	-2.99005	-1.19945	10.4457	1.0715
hc	sj302	-3.03419	-2.7289	9.8831	3.5475
ml	sj303	-0.861732	-2.08007	-8.5109	-4.2218
td	sj304	-0.361999	0.416731	-8.8963	-1.3649
td	sj304	-2.82172	-1.29999	10.5556	1.2162
td	sj304	-0.534561	0.236278	10.1887	-3.4299
hc	sj302	-4.72287	5.26555	9.6954	-4.9271
hc	sj302	-2.24518	1.37037	-8.936	2.8366
ml	sj303	-1.62406	2.03683	-8.5538	3.179
gm	sj301	-2.07399	-2.5524	-8.2705	-3.8565
hc	sj302	-0.826397	-2.05199	-7.9358	-4.5051
hc	sj302	-1.88455	0.988091	-8.9314	2.4085
hc	sj302	-2.99246	-3.45523	9.6738	4.0839
gm	sj301	-1.52466	-0.752935	-9.305	-1.9171
gm	sj301	-1.47295	2.35308	9.8118	-4.0778
td	sj304	-4.02774	3.94692	9.4512	-3.9683
td	sj304	-2.75376	2.82012	-8.604	3.3972
hc	sj302	-1.90167	-1.74132	-8.5875	-3.762
hc	sj302	-1.7852	3.21317	-8.058	4.5429
hc	sj302	-1.62769	-1.8548	9.9082	3.0787
gm	sj301	-1.7764	-3.16748	-8.3879	-4.4611
gm	sj301	-1.04184	-1.56286	9.8858	2.7097
td	sj304	-1.97023	3.59307	-8.4733	4.8243
hc	sj302	-2.11604	0.165776	10.1806	-2.0014
ml	sj303	-0.83415	-0.401774	-9.1209	-0.2875
hc	sj302	-1.19732	2.47522	-8.6882	3.8437
hc	sj302	-2.07481	3.38352	-7.8017	4.4879
hc	sj302	-1.11307	1.3527	-9.108	0.5628
td	sj304	-2.83434	0.0512254	10.8454	-1.8406
td	sj304	-0.0314416	2.52799	-8.4537	4.8586
hc	sj302	1.35169	0.407981	-8.6763	-3.2082
td	sj304	-4.6161	2.80773	-9.0231	2.546
td	sj304	-2.87344	-0.383811	-9.1972	-0.9909
td	sj304	-3.8786	0.467167	10.3733	-0.2131
td	sj304	-2.01382	-1.40096	-8.2812	-4.6562
hc	sj302	-5.04651	4.63025	9.7912	-3.7938
hc	sj302	-2.77552	0.531767	10.5233	-1.47
hc	sj302	-0.839825	0.211135	-8.1471	-4.3813
hc	sj302	-2.61386	-0.70687	10.2488	0.1841
ml	sj303	-1.14287	0.749549	-8.9454	1.8038
td	sj304	-2.7717	2.49871	-8.7777	3.294
td	sj304	-2.27929	1.99001	-8.4722	3.038
hc	sj302	-0.295239	0.977674	-9.5342	1.3223
ml	sj303	-1.72525	-1.52336	11.0244	1.4968
td	sj304	-1.46153	-0.000772333	-9.1413	1.4169
ml	sj303	-5.8955	2.32761	-9.1306	2.1285
gm	sj301	-3.20543	1.39218	-8.9034	2.5099
td	sj304	-4.07447	0.227605	10.4869	-0.5331
td	sj304	-2.20807	1.17659	9.5001	-4.1712
td	sj304	-0.272057	1.68475	9.5588	-4.3461
hc	sj302	-2.34041	-0.843549	-9.1449	-2.0662
hc	sj302	-1.04068	1.2155	-9.0471	1.1927
hc	sj302	-1.96519	0.899128	-9.5683	-1.0473
hc	sj302	-0.898936	0.233687	-8.9994	0.1364
ml	sj303	0.589172	-0.450748	-8.8539	0.6168
gm	sj301	-1.45592	1.7043	10.1216	-3.6229
td	sj304	-3.60109	-1.09953	-9.2441	-1.5638
td	sj304	-2.1886	-2.63613	-8.1955	-4.5533
hc	sj302	-1.78105	-1.36989	-8.3514	-4.2606
hc	sj302	-3.0244	1.80451	-9.5592	1.9215
hc	sj302	-0.227485	0.402031	-8.8407	-2.7226
td	sj304	-2.5478	4.34785	-8.251	4.7095
td	sj304	-2.60857	2.32181	-8.8417	3.1181
td	sj304	-2.50622	3.45963	-8.1445	4.1158
td	sj304	-4.74626	4.81475	9.431	-4.3252
hc	sj302	-1.78135	-0.741538	-8.8133	-3.1976
hc	sj302	-1.98636	0.00369493	10.4811	0.637
hc	sj302	-1.12105	-0.787627	-9.5985	-1.7149
hc	sj302	-3.28974	1.26	10.1469	-2.1659
hc	sj302	-2.36019	0.354814	-9.4358	1.1065
ml	sj303	-0.922729	-1.89602	-8.4327	-4.0974
hc	sj302	-2.25279	0.369458	-9.1133	-0.47
hc	sj302	-4.39436	-1.40677	-9.3823	-1.4938
ml	sj303	-0.12809	0.84908	-9.17	2.9257
gm	sj301	-2.42578	-0.790454	-8.5859	-3.0911
td	sj304	-1.166	-0.435016	-9.3754	-0.009
td	sj304	-3.43442	2.61261	-8.7875	2.8897
hc	sj302	-2.2327	0.870946	10.3619	-2.3518
hc	sj302	-3.02629	-0.613456	-9.6461	-1.4227
hc	sj302	-2.37613	-0.488897	-9.3934	-2.1008
gm	sj301	-0.620268	0.202403	10.2386	-0.4938
td	sj304	-3.24675	-0.988341	10.4474	1.0548
hc	sj302	-1.94946	0.0840764	10.3747	0.1264
td	sj304	-3.33885	-2.30479	10.497	2.3206
hc	sj302	-2.95907	-0.137871	10.4834	-0.5983
td	sj304	-2.15203	-0.209744	9.7311	-3.2214
td	sj304	-0.502677	0.555622	-8.1456	3.5246
td	sj304	-1.13518	1.27973	-9.336	0.8585
hc	sj302	-0.98192	-0.3512	-8.3949	-4.709
hc	sj302	-3.31828	-0.226023	-8.4973	-3.6561
gm	sj301	-2.82167	0.687688	-8.9591	0.8615
gm	sj301	-1.30382	-0.280581	10.147	1.453
td	sj304	0.204872	0.223768	-8.4806	-4.2823
td	sj304	-1.79789	-2.69665	10.3962	3.193
hc	sj302	-2.01626	4.23832	-8.4321	4.6421
hc	sj302	-1.57499	-1.11659	10.3886	2.2313
hc	sj302	-3.78516	0.901404	-9.7243	0.7142
hc	sj302	-1.99898	-1.41002	10.3057	2.5871
hc	sj302	-1.18743	-0.71337	-8.2549	-4.4448
hc	sj302	-1.76949	2.36584	-8.8866	2.5688
td	sj304	-3.88538	0.26534	10.7181	-0.8338
td	sj304	-4.41268	-4.14001	9.7829	4.1468
hc	sj302	-0.509106	1.06451	-8.8754	0.0188
ml	sj303	-0.28986	0.917805	-8.4007	3.8729
td	sj304	-0.694995	0.396053	-9.1188	0.3476
td	sj304	-2.58206	-0.175308	-9.3432	-1.7213
td	sj304	-1.10328	2.20566	-8.9259	3.2538
hc	sj302	-1.70046	1.1599	-9.0816	0.893
hc	sj302	-3.43122	-1.49585	-9.2401	-2.6962
hc	sj302	-2.96795	-1.07187	-9.4828	-1.6512
gm	sj301	-4.09181	-2.70816	-8.4888	-2.591
gm	sj301	-1.5924	-1.54607	-8.1681	-4.3419
gm	sj301	0.592654	1.48965	9.3522	-5.0434
gm	sj301	-4.26081	0.663132	-9.0895	0.809
gm	sj301	-5.58778	0.483331	10.4891	-0.4883
hc	sj302	-3.55243	0.301993	-9.2455	-0.301
td	sj304	-3.67676	2.21338	-8.9624	2.7521
hc	sj302	-1.91392	0.88522	-9.2997	-1.1895
hc	sj302	-3.10012	-1.22624	-9.2031	-1.7893
hc	sj302	-2.13562	-2.1846	-8.4566	-3.7491
ml	sj303	-0.60211	0.938976	-8.1375	3.8457
ml	sj303	-3.61653	3.87956	-8.5041	3.947
gm	sj301	-2.31136	-3.29091	-8.3737	-4.4878
td	sj304	-2.30539	1.61727	-9.0939	3.1544
ml	sj303	-1.32995	0.188282	10.2389	0.4874
gm	sj301	-0.474127	0.0286384	10.2447	0.344
td	sj304	-1.60717	1.57088	-8.8113	2.3735
hc	sj302	-2.4707	-1.02832	-9.0833	-3.1848
hc	sj302	-2.49386	0.0964061	-8.7109	-3.7918
hc	sj302	-0.978502	1.32853	-8.2429	4.7236
hc	sj302	-0.332609	2.06171	-9.5004	-0.015
hc	sj302	-0.804386	-0.00548588	-8.4266	-4.1099
ml	sj303	-3.20156	-1.65619	10.5392	2.1208
hc	sj302	-1.90321	-0.976299	10.435	1.1708
gm	sj301	-2.13203	3.23406	-8.4343	4.094
td	sj304	-1.91983	-0.0285585	-9.48	-0.6229
td	sj304	-0.907648	-0.899819	9.2087	4.7803
td	sj304	-3.24004	-0.790716	10.5381	1.3595
hc	sj302	-3.59377	-0.191394	10.1242	-2.2694
hc	sj302	-1.60402	-0.271393	9.8629	-2.2909
hc	sj302	-2.01519	1.63608	-8.3995	4.165
td	sj304	-3.33201	-2.28354	9.8087	4.0853
hc	sj302	-2.24409	-1.59707	-9.2445	-2.1904
hc	sj302	-2.88708	-1.57669	10.5967	2.4469
ml	sj303	-1.33796	-0.475173	-8.1444	3.5272
ml	sj303	-1.68512	1.8011	-8.8742	3.0244
td	sj304	-1.63212	0.877595	10.6826	-1.206
td	sj304	-1.86839	1.04321	10.6498	-1.468
td	sj304	-2.94534	2.75117	-8.6714	3.2213
td	sj304	-2.6105	1.38057	-9.0983	1.6706
hc	sj302	-0.852318	1.61748	-9.2074	2.8058
hc	sj302	-3.49581	0.875668	-9.4998	0.1103
hc	sj302	-0.640445	-1.64431	-8.4617	-4.5879
hc	sj302	-2.32646	0.160443	-9.7281	-0.6596
ml	sj303	-0.294201	-0.15349	-9.2868	-1.2862
td	sj304	-2.46275	3.40213	9.4496	-5.1262
td	sj304	-2.0811	-3.06737	9.8033	4.0984
td	sj304	-3.25862	4.82239	-8.4795	4.8135
td	sj304	-2.48339	3.67357	-8.3213	4.3191
td	sj304	-0.218271	0.729151	-9.3382	-0.835
hc	sj302	-1.79112	-2.3141	9.5727	3.6655
hc	sj302	-2.92828	0.143626	-9.2335	-0.5593
hc	sj302	-1.23104	-0.286951	10.234	-1.7077
td	sj304	-2.78714	0.165858	-9.2955	-1.2217
td	sj304	-1.872	-1.17515	-9.0742	-1.7967
td	sj304	-2.99309	-2.28297	9.8965	3.1161
hc	sj302	-1.74131	1.65545	-9.3137	1.0737
hc	sj302	-3.63437	1.5421	-9.1343	2.1125
gm	sj301	-1.50146	0.62414	-9.3709	0.2919
td	sj304	-2.90655	-3.1705	9.8317	4.0298
td	sj304	-2.55404	-0.918367	10.5307	1.4159
td	sj304	-2.16559	1.22467	-8.8395	1.6944
hc	sj302	-2.00747	1.08853	-9.2528	3.0752
hc	sj302	-2.60834	2.63398	-8.8289	3.5085
hc	sj302	-0.64647	0.886208	-7.8049	-4.4823
hc	sj302	-1.55659	-2.0857	-8.3946	-4.7096
hc	sj302	-2.98651	0.269772	-9.2239	1.6788
hc	sj302	-2.28518	-0.0995614	-9.3118	-1.0905
ml	sj303	-1.72306	1.11986	-8.8542	1.6154
ml	sj303	-3.98651	-0.391598	-9.6253	-0.044
gm	sj301	-1.41286	0.0180252	10.2031	-0.9842
gm	sj301	-1.85655	0.0743551	-9.3418	-0.7934
td	sj304	-3.24332	2.20685	9.9882	-2.8082
td	sj304	-1.70644	-1.31879	-8.785	-2.8971
td	sj304	-2.41672	-3.36378	9.7647	4.4971
td	sj304	-1.28572	-0.960947	-8.7399	-1.5449
hc	sj302	-2.05017	2.02584	-8.9024	2.9404
hc	sj302	-1.28517	0.570512	-9	2.6265
hc	sj302	-1.12977	0.416676	-9.3603	-0.5316
td	sj304	-0.497198	-2.69121	9.3016	4.8724
hc	sj302	-4.39675	-2.53524	10.0291	2.6585
hc	sj302	-1.17266	1.36261	-9.309	1.1144
hc	sj302	-2.07271	3.04317	-8.5447	4.4314
hc	sj302	-1.84537	1.72293	-9.4532	-0.9464
hc	sj302	-4.60672	-0.188387	-9.623	-0.218
hc	sj302	-1.24388	-0.306798	-9.6573	-1.3447
hc	sj302	-1.9262	0.732117	-9.1238	3.0667
ml	sj303	-3.2575	-1.63287	-8.926	-1.8971
td	sj304	-2.26754	-2.93663	9.1833	4.5541
td	sj304	-1.32768	1.91559	-8.0988	4.2051
td	sj304	-3.40681	1.09675	-8.7968	1.9038
hc	sj302	-1.95363	0.537922	-9.6077	-0.5845
ml	sj303	-1.70508	-0.456658	10.4323	1.1949
td	sj304	-3.28365	1.67159	-9.0646	2.394
td	sj304	-2.52197	-0.568492	10.4822	-0.6186
ml	sj303	-1.50135	1.77288	-8.6207	2.9927
ml	sj303	-1.08686	1.49536	-8.5036	2.0636
gm	sj301	-1.09865	-0.377794	10.0328	-2.1013
td	sj304	-3.20366	2.45701	-8.9819	3.0959
ml	sj303	-1.83585	-0.7786	-9.639	-1.4702
gm	sj301	-1.42463	-0.0375333	10.1331	-2.7533
hc	sj302	-2.21669	2.41275	-9.4328	1.9159
hc	sj302	-1.72518	-0.830268	-8.5829	-4.0733
ml	sj303	-0.94063	-0.0126452	-8.985	-0.5256
gm	sj301	-3.62669	-0.666099	-8.9399	-1.0418
td	sj304	-1.23158	-1.27855	-8.4554	-3.7518
td	sj304	-2.62724	-0.685785	-9.1593	-1.2953
hc	sj302	-2.05844	2.20398	-9.0767	3.2035
ml	sj303	0.294492	-0.0407312	-7.9648	-4.1915
td	sj304	-3.32183	-3.40221	9.7899	4.1302
td	sj304	-2.84651	-2.62768	9.6353	3.4975
td	sj304	-2.61673	0.509291	10.0774	-3.7443
hc	sj302	-1.6631	-0.501627	-8.5125	-4.7549
td	sj304	-2.15492	-0.211022	10.7273	-0.7053
td	sj304	-0.330758	0.786332	-8.5559	2.7935
td	sj304	-2.0734	0.918051	9.7465	-4.8251
hc	sj302	-1.43922	-0.940656	-8.3759	-3.6219
hc	sj302	-4.68842	-0.275575	-9.4966	-0.2712
hc	sj302	-1.48038	1.47305	-8.6344	3.6531
ml	sj303	-0.0667936	2.05688	-8.6233	3.9871
gm	sj301	-1.28401	1.50033	9.6575	-3.4358
td	sj304	-6.71164	1.71727	10.7831	-1.415
td	sj304	-4.80738	0.044861	-9.5003	0.051
hc	sj302	-3.33438	2.13624	-9.3849	2.6448
hc	sj302	-2.29356	2.77213	-8.258	4.4389
td	sj304	-3.32217	-0.104419	-9.0778	-0.9306
td	sj304	-1.39373	2.04475	9.4526	-4.8528
td	sj304	-1.97803	-1.02402	10.2868	3.8979
td	sj304	-1.89747	2.66306	-8.2759	3.8448
hc	sj302	-3.05957	1.84235	-9.1336	2.1158
hc	sj302	-2.47503	-1.92956	-8.7478	-3.3725
ml	sj303	-2.16643	1.0492	-9.7787	1.379
gm	sj301	-4.24268	-1.79911	-8.9433	-1.8138
hc	sj302	-1.44851	0.193555	-8.9518	-3.1817
ml	sj303	0.141033	-0.468279	-9.1519	-1.3466
hc	sj302	-4.63385	-2.92492	10.0857	2.922
hc	sj302	-1.50756	-0.251784	10.6098	-1.7337
hc	sj302	-0.83409	1.39689	-8.6075	4.0211
hc	sj302	-0.741613	0.399333	-9.024	-2.9708
ml	sj303	-1.7951	2.50073	-8.9843	-0.5385
ml	sj303	-0.0857766	-0.81547	-8.3072	3.4637
td	sj304	-1.6809	0.784277	-9.0088	1.454
td	sj304	-3.51281	0.110424	10.5635	-1.1462
hc	sj302	-2.33798	0.987211	-9.234	2.2342
hc	sj302	-2.12382	-1.90336	10.1726	3.0689
td	sj304	-3.80472	-1.27899	-9.2539	-1.5049
hc	sj302	-1.36929	0.965933	-9.7458	-0.3024
hc	sj302	-2.40124	-0.0706232	-9.4929	-0.3793
hc	sj302	-3.91494	2.75306	-8.5982	2.6604
hc	sj302	-2.74239	0.609927	-9.5668	1.0604
td	sj304	-3.13287	-1.66906	-8.974	-2.714
hc	sj302	-1.17196	1.35138	-8.8112	3.2032
hc	sj302	-1.24006	-2.85069	8.8783	5.1232
hc	sj302	-1.97058	0.837766	-9.5859	0.8711
gm	sj301	0.401337	0.249538	10.4603	-2.481
gm	sj301	-0.949898	-1.13646	9.8063	4.0912
td	sj304	-1.98006	1.07204	10.2434	-3.6535
td	sj304	-2.50558	2.89587	-8.6566	3.9142
hc	sj302	-2.20009	3.91117	-8.3538	4.7816
hc	sj302	-3.28041	-1.257	10.4768	0.704
td	sj304	-1.28699	2.20582	-8.4118	3.8487
gm	sj301	-0.908082	-2.06184	-8.1469	-4.3816
gm	sj301	-0.624155	-2.50246	10.0394	3.0774
hc	sj302	-0.752381	1.09646	-9.667	-1.2729
hc	sj302	-2.92122	-0.436208	-9.3661	-2.2194
hc	sj302	-1.18257	1.67144	-8.8326	3.4991
hc	sj302	-1.6591	-2.97169	9.3729	4.1498
hc	sj302	-2.53194	1.09819	-9.0506	1.1661
hc	sj302	0.887397	-0.0910781	-8.3438	-4.5431
ml	sj303	-3.69508	2.51191	9.7799	-2.6228
td	sj304	-2.67491	-1.88966	-8.6222	-2.5818
td	sj304	-2.40455	-1.61773	-8.5607	-2.7789
gm	sj301	-7.70454	-1.63565	10.6905	1.1344
td	sj304	-2.00404	-1.4861	10.5481	2.6485
hc	sj302	-2.24933	0.965979	-9.116	0.4141
gm	sj301	-1.87724	2.18173	-8.6468	3.6238
hc	sj302	-2.03981	-1.33334	10.6221	-0.2686
hc	sj302	-2.50909	-0.0941432	-9.7298	-0.6334
gm	sj301	-2.19476	0.584487	-9.4182	-1.9864
td	sj304	-2.17545	-0.814278	10.8669	-0.4321
td	sj304	-4.39211	-1.03285	10.9633	0.9041
hc	sj302	-2.1901	1.57489	-9.1367	1.4459
hc	sj302	-2.36656	0.404088	-9.4965	0.274
hc	sj302	2.08314	1.75186	-9.5002	-0.0623
hc	sj302	-0.466236	1.71801	-8.232	4.7426
hc	sj302	-1.4779	-1.23927	9.8027	3.3998
hc	sj302	-1.77976	-0.734325	-9.0476	-2.4577
hc	sj302	-1.42552	0.929475	9.1385	-4.6433
gm	sj301	-0.284793	-1.53088	10.2022	2.4852
td	sj304	-2.44107	-3.1014	9.4772	4.8045
gm	sj301	-3.16679	-3.18064	-8.8468	-3.463
gm	sj301	-5.6707	1.83687	-9.3234	1.8256
td	sj304	-3.64695	2.09279	-8.9541	2.3226
td	sj304	-2.69998	4.01208	9.095	-4.7278
td	sj304	-2.282	3.14375	-8.5997	4.0378
hc	sj302	-3.41224	0.358946	-9.2313	0.595
ml	sj303	-2.17803	1.77851	-8.2173	3.9685
ml	sj303	-1.71439	-1.34129	10.1444	2.1775
td	sj304	-0.609263	-1.299	9.7483	4.5326
gm	sj301	-3.32879	1.59726	-8.9224	1.9139
ml	sj303	-1.74874	-1.94576	9.4293	3.6897
gm	sj301	-2.24568	-2.93421	-8.5869	-4.065
td	sj304	-1.67922	0.58756	-9.2287	0.6338
td	sj304	-1.67996	-0.412676	-8.6358	-3.65
hc	sj302	-0.674209	-0.659523	-9.1292	-2.6299
ml	sj303	-1.63364	1.94324	-8.7084	4.3857
ml	sj303	-2.04696	-1.12861	-9.2892	-1.2683
td	sj304	-2.26141	-0.221066	-9.5003	-0.0531
gm	sj301	-2.43869	0.180656	-8.9477	0.9724
hc	sj302	-1.588	0.507207	-9.5565	-1.1496
ml	sj303	-3.26418	0.259942	-8.9951	-0.3078
gm	sj301	-5.36797	-5.29237	9.9572	3.7087
gm	sj301	-2.51661	-1.05322	-9.5344	-1.3207
gm	sj301	-1.81607	0.0673426	10.2365	-0.5344
td	sj304	-3.84912	-0.871117	-9.4358	-1.1065
hc	sj302	-0.975554	0.526421	-9.3693	0.3392
hc	sj302	-1.23279	0.572771	10.1758	-1.2347
ml	sj303	-2.10186	-0.763841	10.3688	1.6576
td	sj304	-2.71591	4.07135	-8.6101	4.5758
td	sj304	-2.89371	-1.8978	9.9812	3.6436
td	sj304	-1.46404	2.30759	-8.7219	4.0716
gm	sj301	0.553909	-0.451192	9.9702	-2.8713
gm	sj301	-2.90041	-2.5258	-8.2054	-3.3828
gm	sj301	-1.92943	0.347545	-9.241	-2.2051
hc	sj302	0.234591	1.30493	-8.202	4.5415
ml	sj303	-2.05285	1.88707	-9.2269	3.5197
gm	sj301	-1.5576	0.497999	10.4135	-1.3484
ml	sj303	-1.0524	0.344711	-8.8915	-1.3959
gm	sj301	-2.04409	-1.15014	-8.8532	-2.2122
gm	sj301	-1.28261	0.294045	9.9644	-2.8916
ml	sj303	-2.51269	3.80308	-8.2667	4.4227
ml	sj303	-1.11365	-0.466036	9.3702	4.7391
ml	sj303	-2.47723	1.51433	-9.1863	2.4229
gm	sj301	-2.53439	3.45009	-8.3177	4.0479
td	sj304	-1.88947	2.71834	-8.5567	3.8317
gm	sj301	-1.0469	-1.02891	10.0716	2.4927
gm	sj301	-3.05956	-3.19595	-8.9997	-3.7519
gm	sj301	-4.89798	-1.99209	10.4287	2.0357
td	sj304	-2.10968	-0.744195	-9.2098	-2.332
td	sj304	-5.39728	-0.566837	10.7355	0.5666
gm	sj301	-1.97568	1.02516	-9.1695	2.4858
hc	sj302	-2.29791	0.844976	-9.4678	0.7863
hc	sj302	-1.54551	-0.168393	-8.8858	-1.432
ml	sj303	0.726221	1.27068	-8.382	4.2
ml	sj303	-1.45606	-1.58848	-9.2181	-2.2988
gm	sj301	-3.96489	-0.563303	-9.5925	-0.7954
gm	sj301	-2.2106	0.212749	-9.4192	2.5197
td	sj304	-2.29853	-3.91087	9.1772	4.8404
ml	sj303	-2.1285	1.40919	-8.1657	4.6065
gm	sj301	-1.05845	1.56282	9.7196	-3.6303
td	sj304	-2.03543	0.631866	10.364	-2.3425
td	sj304	-2.65386	1.21387	10.6104	-1.7299
hc	sj302	-2.70336	0.860475	10.0645	-2.5213
hc	sj302	-1.45009	1.3782	-9.1144	2.6807
ml	sj303	-0.864777	-1.20284	-8.6417	-4.2391
gm	sj301	-3.10677	-0.416472	10.7489	0.187
gm	sj301	-2.6943	0.648092	-9.6254	0.0334
td	sj304	-3.42156	1.18607	-9.1578	1.3057
ml	sj303	0.121426	1.68995	-8.2913	4.3763
ml	sj303	-2.57395	-2.31193	-8.8736	-2.6134
ml	sj303	-1.71141	1.86874	-9.2501	2.6617
gm	sj301	-1.56872	-2.90577	9.5237	4.9873
td	sj304	-3.33776	0.0143119	10.4997	0.1314
td	sj304	-2.4655	1.42979	10.1249	-2.2663
hc	sj302	-2.28827	1.85293	9.7681	-3.8529
hc	sj302	-2.12972	-0.828776	10.0784	-0.9748
gm	sj301	-2.41025	0.774069	-9.2504	0.0117
ml	sj303	-1.87799	0.216389	-8.8289	0.9076
gm	sj301	0.238826	0.882266	-9.3695	2.2047
gm	sj301	-2.17973	-0.592077	10.2774	-1.4229
td	sj304	-2.79097	1.54839	10.4191	-2.6485
td	sj304	-2.15839	-2.67778	10.2477	3.9995
td	sj304	-3.02374	-2.40676	9.8315	2.9008
hc	sj302	-1.5335	-1.48318	-8.2768	-4.4037
hc	sj302	-1.65333	0.768386	-9.3086	-1.1171
hc	sj302	-1.45816	0.848063	-9.6227	-0.228
ml	sj303	-2.02273	1.99001	-9.2905	2.9592
ml	sj303	-2.21028	-1.43545	-9.2822	-2.5475
hc	sj302	0.032586	-1.49408	-8.644	-4.5113
ml	sj303	-0.273992	0.97708	10.3513	-0.7081
ml	sj303	-2.33099	1.00238	-9.1556	2.0182
td	sj304	-2.79242	-3.37086	9.5256	4.4184
hc	sj302	-0.53531	1.93595	-8.8981	3.3289
hc	sj302	-0.784553	0.608385	-9.1056	-0.6011
ml	sj303	-4.36656	-2.72754	-9.1059	-2.7092
gm	sj301	-0.912992	0.159822	10.3234	-1.0385
td	sj304	-2.76279	-0.819096	-9.195	-1.8305
td	sj304	-1.71217	0.196525	-9.2121	0.8412
hc	sj302	-0.654208	-2.53702	-8.5813	-4.6296
hc	sj302	-2.33469	-1.75106	10.4845	1.7252
gm	sj301	-3.84694	0.176854	-9.5004	-0.0265
hc	sj302	-1.94233	0.511535	-8.8382	0.8116
hc	sj302	-0.279411	1.32218	-9.3016	-1.9334
hc	sj302	-1.19531	-0.665863	-9.0061	-3.0245
ml	sj303	-2.42323	1.49205	-8.7855	1.9551
ml	sj303	-0.233916	-1.10881	10.7312	1.7658
gm	sj301	-1.76474	1.29778	-9.5682	1.0482
hc	sj302	-1.07984	1.72176	-9.2238	1.6793
ml	sj303	-3.70858	-2.55138	-9.3211	-2.8615
ml	sj303	-2.64969	-1.68351	-9.0354	-1.983
td	sj304	-3.95947	-0.411898	-9.1154	-0.4264
td	sj304	-2.71975	-0.750217	10.328	1.8953
td	sj304	-3.59519	-3.29757	9.871	3.5809
td	sj304	-2.38503	1.03042	-9.042	1.2313
hc	sj302	-2.40155	0.411504	-9.4447	-1.028
td	sj304	-1.23624	2.31495	-9.0861	1.7357
hc	sj302	-0.676909	-0.979318	-8.625	-4.2729
ml	sj303	-0.361091	0.769798	-8.9257	2.4295
ml	sj303	-1.91743	-0.610933	9.6967	2.9154
td	sj304	-4.38568	-1.89758	10.6702	2.1034
ml	sj303	-0.816282	0.708583	-8.8803	4.0264
gm	sj301	-3.60037	-0.237893	-8.9998	-0.106
td	sj304	-1.99723	1.30079	9.89	-3.5282
td	sj304	-1.99287	-2.91073	9.1471	4.6264
hc	sj302	-1.72139	1.69857	-8.6199	3.6873
hc	sj302	-1.95935	-0.400261	-8.7243	-3.4329
hc	sj302	-1.52691	0.69795	-9.3737	0.1786
gm	sj301	-5.85059	-4.91347	9.3016	4.5968
td	sj304	-1.47905	0.272829	-8.4519	3.4408
td	sj304	-2.89981	-0.764689	10.4475	1.0533
hc	sj302	-2.1312	1.10985	-9.4914	0.4149
gm	sj301	-3.07789	-1.50574	10.4411	1.9709
td	sj304	-2.38904	-2.35801	9.7233	3.9645
hc	sj302	-1.407	1.82737	-9.1254	2.6429
hc	sj302	-0.0881442	1.09553	-8.7604	3.3398
ml	sj303	-2.22129	2.65175	-8.0812	3.9625
ml	sj303	-4.14437	0.779637	-9.4718	0.7375
gm	sj301	-1.44677	-1.11675	10.3755	0.0037
gm	sj301	-7.07422	0.562412	10.8604	-0.5723
td	sj304	-2.19688	-0.588338	-9.4126	-2.013
ml	sj303	-0.67459	1.18153	10.8417	-0.8563
ml	sj303	-5.64371	-3.68718	10.1724	3.4778
gm	sj301	-1.7965	-1.43281	-8.804	-1.8699
gm	sj301	-2.17985	-1.83275	-9.0235	-2.9722
gm	sj301	-3.74752	0.507209	-9.622	0.2573
hc	sj302	-0.881938	1.79741	-9.3109	2.4405
hc	sj302	-0.199431	1.74729	-8.7254	4.064
hc	sj302	-3.10229	0.455013	-9.4974	0.2407
gm	sj301	-3.58273	0.908727	-9.3241	0.9798
hc	sj302	-1.00344	-0.719355	10.2828	1.3839
hc	sj302	-1.08156	0.311772	-9.5859	-0.871
gm	sj301	-2.36396	0.820938	9.8721	-2.7591
gm	sj301	-2.85804	-4.8341	9.4298	5.4181
td	sj304	-3.31762	0.137883	-9.6224	0.2403
td	sj304	-1.55007	-0.124806	10.4219	-1.282
hc	sj302	-2.14475	0.811132	10.2812	-2.1346
ml	sj303	-3.39855	1.75991	-9.6417	2.136
hc	sj302	-1.33091	2.01487	-9.0946	2.7472
ml	sj303	-1.62539	-1.05413	9.7032	4.9117
ml	sj303	-1.39813	-2.97265	9.2677	4.9366
hc	sj302	-3.71641	-0.241099	10.4955	-0.3228
hc	sj302	-2.6815	0.575129	10.5599	-1.1784
ml	sj303	-2.08821	1.42689	-7.7673	4.2944
gm	sj301	-2.03868	2.39941	9.2184	-4.4826
td	sj304	-3.5421	2.94177	-8.8154	3.1919
td	sj304	-1.11787	-0.473393	10.6131	0.513
td	sj304	-2.24688	2.683	9.2754	-5.1833
hc	sj302	-3.03442	-0.0902287	-8.3047	-4.3509
ml	sj303	0.920534	0.822749	-9.4996	-0.1275
ml	sj303	-0.493058	0.992633	-8.9818	1.6128
td	sj304	-3.29027	-1.48705	10.431	1.206
gm	sj301	-1.8799	-2.70868	9.3912	4.4109
gm	sj301	-1.14916	-1.0288	10.1719	1.2668
hc	sj302	-3.01721	1.19614	9.8603	-3.6104
hc	sj302	-0.265379	2.24945	-8.5855	3.7667
hc	sj302	-2.75924	0.971592	-9.3108	2.8948
gm	sj301	-2.44695	2.30582	9.7649	-3.1175
gm	sj301	0.369468	0.0425989	-8.6088	2.6261
gm	sj301	-2.31896	-1.09394	-9.1981	-2.3778
gm	sj301	-2.0003	0.801258	-9.3682	-0.3685
gm	sj301	-3.08356	-2.42069	9.9761	2.851
gm	sj301	-2.0895	2.27634	-8.9821	3.4599
gm	sj301	-1.89433	0.786382	-9.6254	0.001
hc	sj302	-2.34815	1.56308	-8.8388	3.1265
gm	sj301	-1.84159	-2.94923	-8.6009	-4.3213
gm	sj301	-2.4039	-1.11828	-9.044	-3.2948
hc	sj302	-3.95909	-1.50838	10.1816	1.1861
ml	sj303	-1.29151	0.953449	-9.4212	1.2241
ml	sj303	-1.78864	-0.502592	-9.339	-0.8254
gm	sj301	-1.79551	-0.441936	10.8712	1.6817
gm	sj301	-3.06022	2.9973	-8.457	3.4282
td	sj304	-2.14587	0.767684	-9.0452	2.9056
td	sj304	-3.65689	-2.7039	10.3034	3.0682
hc	sj302	-3.40505	0.781698	-9.231	1.6391
gm	sj301	0.355713	1.06015	9.4826	-4.51
gm	sj301	-2.0121	-0.994468	10.3992	1.4552
ml	sj303	-0.859001	0.29849	9.6803	-4.3809
ml	sj303	-2.60464	-1.5505	-9.5659	-1.8883
hc	sj302	-4.80731	2.96615	9.8469	-2.8481
hc	sj302	-3.48912	-1.58066	-9.2094	-1.7568
hc	sj302	-1.47685	-0.618732	-9.3241	-2.8519
ml	sj303	-4.67212	1.95328	-9.4357	1.9017
gm	sj301	-0.986807	0.24566	10.1216	-2.7951
gm	sj301	-2.59305	0.667985	10.6472	-1.4865
hc	sj302	-2.71023	-0.569546	10.1529	-2.6794
ml	sj303	-1.59704	-0.116705	-9.2342	-0.5483
ml	sj303	-2.16371	0.462242	-9.5629	1.0956
ml	sj303	-2.19967	3.37184	-8.1008	3.9223
gm	sj301	-0.915716	-1.77697	9.9472	3.7355
td	sj304	-2.17565	2.85861	-8.4155	3.8405
hc	sj302	-0.820346	2.8083	-8.1799	4.5813
gm	sj301	-0.802786	-0.115582	10.1005	-3.2985
gm	sj301	-3.49141	-3.3783	-8.9229	-3.6099
td	sj304	-0.725093	0.34663	-8.9074	-1.2909
hc	sj302	-1.28071	2.04454	-8.7524	4.0056
ml	sj303	0.113639	-0.982185	-8.4675	-3.402
gm	sj301	-2.80792	1.31239	-9.6467	1.4185
gm	sj301	-2.32274	2.28638	-8.5227	3.9066
gm	sj301	-1.93349	3.25784	9.0165	-4.876
td	sj304	-3.59782	0.796768	-9.4414	1.057
td	sj304	-4.50962	0.745964	10.2256	-0.7136
td	sj304	-3.02239	0.101427	-9.2495	-0.1323
td	sj304	-2.31122	2.04545	-9.2502	3.0829
hc	sj302	-2.15388	0.174232	-9.1894	3.2596
gm	sj301	-3.41692	3.48085	-8.8724	3.7322
gm	sj301	0.0614733	-0.289173	10.3623	1.6979
hc	sj302	-2.29165	2.5865	-8.9012	3.663
hc	sj302	-1.93081	0.836844	-9.4585	0.8921
gm	sj301	-2.20769	-1.06844	-8.8108	-2.3756
gm	sj301	-1.50679	0.675978	10.0916	-2.4106
ml	sj303	-1.67496	-0.485867	-8.9893	-0.4473
ml	sj303	1.40543	0.506085	9.5853	-4.8678
gm	sj301	-2.27984	-0.757949	-9.0412	-1.9564
gm	sj301	-2.86106	-1.76127	10.2885	2.0993
gm	sj301	-0.849777	-0.437866	10.5961	-0.7899
td	sj304	-3.77679	1.73105	10.6437	-2.2333
td	sj304	-0.369708	-1.88287	-8.3757	-4.2126
td	sj304	-3.97056	-1.27973	10.1358	1.5292
td	sj304	-2.20928	2.96994	-8.9614	3.8426
td	sj304	-2.56806	0.513151	-9.4778	0.6558
hc	sj302	-2.40618	1.40559	10.1868	-3.0215
hc	sj302	-1.29944	-1.85648	-8.5116	-3.9308
ml	sj303	-0.711652	-0.210066	10.5346	2.1435
gm	sj301	-2.07082	3.04454	9.3084	-4.5831
gm	sj301	-4.92408	5.37481	9.7868	-4.4488
td	sj304	-3.82525	0.428962	-9.6033	0.652
gm	sj301	-1.23633	1.6696	-8.2389	3.3006
gm	sj301	-3.10909	0.598761	-9.2748	2.0584
hc	sj302	-2.20009	1.5152	-9.4348	1.1145
hc	sj302	-0.825664	1.59937	-8.4501	4.8649
hc	sj302	-3.03677	0.605065	-9.612	0.5081
ml	sj303	-0.840121	3.01886	9.2821	-4.636
td	sj304	-0.268553	-0.0265363	-8.5989	-4.5967
td	sj304	-3.77295	-3.49675	9.9454	3.7402
td	sj304	-2.26701	2.40305	-8.2102	3.3711
ml	sj303	-1.56312	1.04872	-8.484	3.3607
ml	sj303	-1.13278	0.746151	-8.2833	3.5206
gm	sj301	-0.788052	0.52697	10.3133	-1.1345
td	sj304	-1.43637	-3.02858	9.645	5.0249
td	sj304	-2.32556	1.40382	-9.1761	2.4613
hc	sj302	-3.11071	1.28672	-8.4831	3.992
hc	sj302	-0.551151	-0.986482	10.1183	-0.3806
hc	sj302	-0.337706	-0.0965491	9.0536	5.0678
hc	sj302	-0.990129	0.681915	-9.3546	-0.6241
hc	sj302	-2.15982	1.9589	-9.1798	2.4472
ml	sj303	-0.66817	1.28737	-8.2638	3.8707
gm	sj301	-4.35534	1.29996	-8.9064	1.2975
hc	sj302	-3.67206	0.665041	-9.2484	0.192
hc	sj302	-2.82762	2.48451	9.4565	-3.9557
ml	sj303	-1.32591	1.42701	-9.3358	1.7612
hc	sj302	-3.19842	0.931802	-9.2199	0.7503
hc	sj302	0.117002	1.09709	-8.6219	-3.6826
ml	sj303	-2.13332	0.275374	-9.7452	0.3202
ml	sj303	-2.17612	-2.60693	9.5572	4.0387
gm	sj301	-2.04894	-0.311006	10.4971	0.266
td	sj304	-1.80295	-0.35942	-9.3718	-0.2616
gm	sj301	-4.24031	3.36647	-8.6766	3.2072
hc	sj302	-1.09742	-0.0590316	-9.2941	-1.2321
hc	sj302	-2.06397	0.791187	9.9357	-2.5205
td	sj304	-1.83	0.108423	10.5989	-0.7515
td	sj304	-0.630963	2.07131	-8.147	4.6395
hc	sj302	-1.94219	1.64805	9.1364	-4.9171
hc	sj302	-2.30858	-1.51734	9.6965	3.3242
ml	sj303	-3.33798	-3.60923	9.5705	4.007
td	sj304	-3.31026	4.58902	9.3058	-4.8643
td	sj304	-1.12965	0.094042	-8.7445	3.0173
hc	sj302	-0.975523	0.801282	-9.2129	1.7382
gm	sj301	0.348616	0.600849	10.1121	-3.263
gm	sj301	-1.39358	-0.810749	-9.2372	-2.2207
gm	sj301	-1.33838	0.696512	-9.2436	0.3555
hc	sj302	-3.86169	-0.853645	10.4814	0.6334
gm	sj301	0.0955894	0.542924	10.9931	-0.4044
gm	sj301	-4.15632	-1.33067	-9.6564	-1.3511
hc	sj302	-1.19709	-1.37566	10.1783	3.05
ml	sj303	-1.64661	-1.62559	-9.3238	-1.8234
gm	sj301	-0.603379	0.258554	-8.766	-3.6627
gm	sj301	-4.76064	3.10933	-9.1792	2.8967
gm	sj301	-3.16044	0.769938	10.7001	-1.0391
td	sj304	-2.8415	-1.63893	-9.1734	-2.4712
hc	sj302	-3.20069	0.708058	10.515	-1.5281
hc	sj302	-2.14367	-0.662337	-9.1343	-1.461
hc	sj302	-1.86916	1.94364	-9.6783	1.1839
ml	sj303	1.31936	0.191994	10.0381	4.4996
gm	sj301	-1.25397	0.649665	9.0398	-5.0923
hc	sj302	-2.3801	-1.98967	9.8465	2.8494
gm	sj301	-2.33044	3.18424	9.0593	-4.796
gm	sj301	-0.190516	0.536604	-8.6075	-4.0211
hc	sj302	-2.36807	0.487686	-9.3342	-0.8785
gm	sj301	-1.58509	-2.9855	9.5496	4.6591
gm	sj301	-2.7856	2.77249	-8.8284	3.5096
gm	sj301	-3.00342	-0.913256	-9.1215	-1.5387
td	sj304	-1.99662	-0.896329	10.7075	0.9604
hc	sj302	-0.990614	2.00419	-8.8414	3.4767
hc	sj302	-0.597058	-0.489467	-8.643	-2.9277
hc	sj302	-3.3938	1.97324	-9.2394	2.2116
ml	sj303	-0.694498	0.501515	-9.4089	2.0301
gm	sj301	-2.13415	1.89371	-8.6044	4.0278
gm	sj301	-1.37545	-1.76768	9.9622	2.414
hc	sj302	-2.30163	-0.770928	-9.1638	-2.9451
ml	sj303	-0.656821	0.705471	-8.7554	2.5722
td	sj304	-1.71249	-1.32873	10.412	2.6766
hc	sj302	-2.19972	0.763233	10.0262	-3.1201
hc	sj302	-2.55227	0.735264	10.4375	-1.1485
ml	sj303	-1.41918	-1.41048	-8.8743	-1.5011
ml	sj303	-1.20554	-2.55951	-8.4572	-4.3283
gm	sj301	0.866004	0.680165	9.8125	-4.3918
gm	sj301	-1.44139	0.554912	10.2379	-0.5064
hc	sj302	-1.06256	0.289088	-9.2326	-0.5745
gm	sj301	-1.27261	-3.82634	9.0327	5.1049
gm	sj301	-2.04527	0.366426	-9.494	-0.3484
ml	sj303	-1.41249	0.548662	-8.3988	3.877
ml	sj303	-0.545603	-1.52056	9.8297	4.0345
gm	sj301	-5.24346	-1.96729	-9.5109	-1.4806
gm	sj301	-1.42247	2.04496	-8.2555	4.7016
gm	sj301	-3.90237	-0.77765	-9.3198	-1.0194
td	sj304	-4.54025	-3.11912	10.2642	3.1969
ml	sj303	-1.95993	-0.942992	10.2426	1.6551
ml	sj303	-0.794352	-0.327299	10.0626	3.0008
ml	sj303	-0.449355	-1.31635	-8.3703	-4.2234
ml	sj303	-1.8771	-2.68218	9.338	4.8023
gm	sj301	-2.65441	-3.83528	-8.3936	-4.4503
ml	sj303	-1.83398	-2.0517	-8.5349	-2.8572
ml	sj303	-0.538657	1.66663	-8.4701	3.0439
ml	sj303	-2.81196	-0.335074	-9.339	-0.826
gm	sj301	-1.59587	-1.09191	10.2973	1.2715
gm	sj301	-1.65071	-2.11974	-8.5598	-3.5071
gm	sj301	-3.60907	2.93113	-8.8515	3.0902
td	sj304	-1.61254	-1.80558	9.6465	4.1478
ml	sj303	-1.48426	1.88495	-8.539	3.8709
gm	sj301	-2.93519	2.30216	-9.0301	2.9523
gm	sj301	-1.65757	-0.323051	10.4945	0.3553
td	sj304	-3.59684	-0.174665	-8.8857	-1.4326
ml	sj303	-0.259627	0.280564	10.0361	2.0855
gm	sj301	-0.339519	-1.11006	10.1723	1.2638
ml	sj303	-0.915126	-0.238924	-9.1271	3.0571
hc	sj302	-3.09394	0.0622123	-9.7018	-0.9723
gm	sj301	-3.25363	1.16345	-9.1354	1.4543
gm	sj301	-2.94518	-3.79109	9.5689	4.324
gm	sj301	-3.41279	-0.710345	-9.0831	-0.8782
gm	sj301	0.778008	0.815894	-9.2422	-1.5751
hc	sj302	-1.68443	1.90319	9.5198	-4.126
ml	sj303	0.50576	-0.149606	10.1079	4.0133
ml	sj303	-0.955181	-0.493369	-9.261	-1.4605
gm	sj301	-3.1061	2.3402	-8.9209	2.8839
td	sj304	-1.08206	-0.722517	9.4404	5.3995
gm	sj301	-0.88506	-1.02845	10.3199	2.5297
gm	sj301	-1.65536	2.55363	-8.0564	4.2857
hc	sj302	0.377814	1.99901	-8.9553	3.5287
hc	sj302	-1.60014	1.58691	10.089	-2.9105
ml	sj303	-0.237868	1.78806	-8.9422	3.2087
gm	sj301	-2.14327	0.642671	10.2775	-1.4227
ml	sj303	0.0281585	-0.792823	9.6804	4.0683
gm	sj301	-0.552597	2.8686	-8.1676	4.6032
ml	sj303	-1.18146	0.606295	-8.1431	4.6463
gm	sj301	-1.36254	-3.04958	9.334	4.81
td	sj304	-3.481	0.376266	11.0005	0.0318
hc	sj302	-2.33832	3.03149	-9.2851	2.537
gm	sj301	-0.0371136	2.56988	9.9521	-2.9338
gm	sj301	-2.16313	0.977732	-9.0848	0.8596
gm	sj301	-2.2024	3.39654	-8.1591	4.3588
hc	sj302	-1.33966	-0.853451	-8.2704	-4.4158
ml	sj303	-2.16712	-3.95201	9.9027	4.1845
gm	sj301	-0.771912	-2.1228	9.0465	4.82
td	sj304	-0.907919	0.473149	-8.9257	-1.1572
td	sj304	-2.37563	0.156193	-9.6077	1.6621
hc	sj302	-1.72608	-0.771261	10.3701	-0.3331
hc	sj302	-1.93584	-0.466787	-9.3726	-2.688
hc	sj302	-1.96978	-1.93195	-8.3201	-4.0431
ml	sj303	-1.78853	0.421813	-9.4258	1.1887
hc	sj302	-3.53214	-0.0391137	-9.4702	-0.757
hc	sj302	-2.33805	1.88059	-9.4146	2.5369
ml	sj303	-2.12576	-0.594788	-8.8125	-1.0549
gm	sj301	-2.37501	2.51639	-8.3845	3.9077
gm	sj301	-4.1883	2.63409	-9.2509	2.6589
gm	sj301	-3.06536	-0.193957	10.8736	0.2024
td	sj304	-2.76567	-2.99087	9.9647	3.6885
ml	sj303	-2.22627	0.864377	-9.2393	0.4528
gm	sj301	-0.849574	-0.781926	-8.8373	-0.8215
hc	sj302	-2.16623	-2.4882	9.6473	3.4642
gm	sj301	-1.74478	-1.41397	10.8144	1.1511
gm	sj301	-2.59194	2.14963	-9.0835	3.1841
gm	sj301	-1.43899	0.596672	-9.0324	-2.9452
td	sj304	-3.67458	-4.97644	9.3786	4.9943
hc	sj302	-0.389211	-1.43372	-8.2487	-4.7136
hc	sj302	-1.88757	2.00108	-9.0595	1.8698
hc	sj302	-1.38737	0.0367843	-9.3188	-1.0287
td	sj304	-2.94094	-3.94638	9.3546	4.4879
ml	sj303	-2.0124	-1.08811	9.859	3.2328
gm	sj301	-6.18098	-0.80797	-9.6177	-0.3866
gm	sj301	-2.22593	-3.68532	-8.3731	-4.7476
gm	sj301	-1.73117	1.14674	-9.3741	0.156
td	sj304	-3.70139	-0.760995	10.3255	1.0168
hc	sj302	-1.69102	0.929441	-8.3169	-3.7554
hc	sj302	-2.4184	1.61789	-8.8152	3.1923
ml	sj303	-1.49074	2.86702	-8.7533	4.0037
gm	sj301	-2.38921	3.76931	-7.776	4.2786
gm	sj301	-1.57099	1.30542	-9.4691	1.728
gm	sj301	-2.101	0.541885	-9.6751	1.2099
td	sj304	-3.30966	-3.02155	10.215	3.7324
hc	sj302	-0.750114	2.07738	-8.1061	-4.4566
gm	sj301	-4.37853	-0.218132	10.4921	0.4205
hc	sj302	-0.91791	0.938364	9.6854	-4.9467
ml	sj303	0.0942409	-0.690444	9.511	4.1463
td	sj304	-1.49228	1.28427	-9.1276	1.5024
hc	sj302	-1.99143	1.71344	-9.5002	0.0703
ml	sj303	-1.72578	-1.2202	-9.5437	-1.9972
ml	sj303	-0.41888	-1.61668	-8.5022	-4.2392
ml	sj303	-1.36021	-1.53709	-8.3465	3.6891
hc	sj302	-2.12794	-0.444468	10.3595	-0.5762
ml	sj303	-2.06095	0.0615964	-9.4954	0.3099
gm	sj301	-3.11711	-1.48631	-9.1965	-1.8231
ml	sj303	-2.11071	0.758069	-9.6254	0.0051
ml	sj303	1.07059	0.0779499	-8.3701	4.4944
gm	sj301	-1.32584	-0.293283	10.1811	-1.1903
gm	sj301	-5.05113	1.36719	-9.0253	1.3479
td	sj304	-1.00591	1.54894	9.6012	-4.2518
td	sj304	-3.64727	1.47337	-9.3575	1.6416
hc	sj302	-2.70752	-1.55053	10.4151	1.336
hc	sj302	-2.06702	1.92272	-9.0016	3.0379
ml	sj303	-0.234053	-0.424561	9.7688	4.4882
ml	sj303	-1.54944	2.22951	-8.5361	3.2261
hc	sj302	-2.12414	-0.0204359	-9.5892	-0.8349
hc	sj302	-2.02959	-0.483261	10.4531	-0.9965
gm	sj301	-1.8068	-1.02224	10.1937	2.9981
hc	sj302	-2.30778	0.0485353	-9.7209	0.7586
gm	sj301	-0.724027	0.279656	-9.3302	1.7905
gm	sj301	-1.00528	0.234505	10.7072	-0.9643
ml	sj303	-0.728984	-0.711073	9.3435	4.5111
gm	sj301	0.386681	-2.87002	9.3745	4.4462
gm	sj301	-1.74315	0.810268	10.4024	-1.4319
td	sj304	-0.486194	1.64352	-8.0381	4.0492
hc	sj302	-2.00302	1.19229	-9.3805	2.1574
td	sj304	-3.20064	-2.78166	10.1459	3.5544
ml	sj303	-1.84217	1.88836	9.5895	-5.1301
ml	sj303	-0.247361	0.0634462	10.1788	1.2099
ml	sj303	-1.94376	-2.59773	-8.6353	-3.961
ml	sj303	-5.05768	-2.07045	10.4257	2.0506
gm	sj301	-4.09709	-1.45214	-9.1243	-1.522
hc	sj302	-1.48833	-0.488784	10.0872	-2.4287
ml	sj303	-0.649524	-0.852635	10.2068	0.9456
hc	sj302	-0.106098	0.532418	9.2666	-4.6669
ml	sj303	-0.68439	-0.706231	10.5152	3.2313
td	sj304	-1.84969	2.07058	10.1201	-3.238
hc	sj302	-4.152	-0.976541	-9.179	-1.147
hc	sj302	-1.68271	-1.45853	-9.1127	-3.4685
gm	sj301	-0.341362	2.13104	9.3183	-4.5628
hc	sj302	-2.18874	-1.55398	10.1984	1.9088
ml	sj303	-0.15698	1.43684	-8.7573	3.6836
gm	sj301	-2.77419	1.32174	-9.147	2.5672
gm	sj301	-4.21018	-1.95482	-9.0329	-1.9942
gm	sj301	-2.2872	0.67791	-9.4883	0.4791
gm	sj301	-2.98917	0.753806	-9.1066	0.5859
gm	sj301	-3.32764	-0.708899	-9.4672	-0.7942
hc	sj302	-1.25348	0.354179	-9.0072	1.4639
td	sj304	-0.556571	1.48817	9.7404	-4.2457
ml	sj303	-0.291538	-0.290504	-8.3495	-3.982
gm	sj301	-2.09476	-1.4989	10.1996	2.4956
td	sj304	-2.30488	-1.78679	-8.2676	-3.5573
hc	sj302	-2.18082	-0.182491	-9.2406	-2.2067
ml	sj303	-1.17821	-0.293637	-9.3402	0.8119
gm	sj301	-1.05487	-1.62889	-8.2161	-3.6746
ml	sj303	-2.22983	-0.616566	-9.6191	-1.5952
hc	sj302	-0.433044	-0.0824923	-8.2225	-4.5043
hc	sj302	-1.58223	0.518644	-8.5691	4.384
hc	sj302	-1.9529	-2.3698	9.654	3.0539
gm	sj301	-2.54014	-1.45146	-9.2213	-2.2862
gm	sj301	-2.32791	0.713126	-8.9001	2.5215
td	sj304	-1.09162	-2.33631	9.3703	4.1556
ml	sj303	-1.04119	-0.473152	-8.9911	-0.4096
gm	sj301	-2.57057	0.19305	10.6204	-0.3302
gm	sj301	-1.69317	2.39856	-8.6748	4.4518
hc	sj302	-3.92778	-0.265457	10.2479	-0.23
hc	sj302	-1.62376	-0.960554	10.2422	0.4112
ml	sj303	-0.800032	-0.367604	-8.9231	3.2612
gm	sj301	-5.55264	5.1536	9.3426	-4.5129
td	sj304	-3.42491	1.98599	-8.9083	1.9786
ml	sj303	-0.390962	-0.0438598	-8.5236	3.9048
gm	sj301	-1.21851	1.0107	9.6855	-3.3562
hc	sj302	-3.58358	2.81162	-9.0081	3.0187
ml	sj303	0.271915	0.255063	-8.7357	3.7344
gm	sj301	-2.35398	1.19157	-9.2949	1.9656
ml	sj303	-0.317457	-1.03146	-9.1892	-1.0625
ml	sj303	-1.87412	-0.285173	10.4314	1.2028
gm	sj301	-2.07574	2.25926	9.9773	-2.8468
hc	sj302	-2.50486	-0.523412	10.3282	-0.9891
ml	sj303	0.483293	-0.379429	-8.7078	-3.4745
gm	sj301	-0.781677	-0.949071	-8.8545	-2.2069
gm	sj301	-2.91966	4.24744	9.3008	-4.874
td	sj304	-3.85884	-0.305408	10.3588	0.5882
hc	sj302	-2.54458	-2.63053	9.7883	3.8012
ml	sj303	-2.83531	-2.74469	-8.8498	-3.4553
ml	sj303	-0.0881695	0.731045	-9.1685	2.4895
gm	sj301	-1.9954	-1.25476	-8.5146	-2.917
gm	sj301	-1.82929	0.699062	-9.4479	0.9973
gm	sj301	1.05406	-1.08693	10.3671	1.6681
hc	sj302	-1.18796	1.12253	-8.6573	4.2071
hc	sj302	-1.0854	-1.56312	-8.4383	-4.0857
hc	sj302	-3.37867	-0.0376855	-9.4777	-0.6574
gm	sj301	-4.86276	-3.95763	10.1279	3.9626
gm	sj301	-1.31278	-1.95655	10.181	2.5704
gm	sj301	-1.60637	0.367208	-9.4319	1.1389
td	sj304	-3.42961	0.509041	10.4767	-0.7064
hc	sj302	-1.53014	-0.457316	10.1909	2.5311
gm	sj301	-6.10491	1.4388	-9.6506	1.3919
td	sj304	-4.31007	-0.324373	-9.1195	-0.3295
hc	sj302	-2.59375	1.5412	-8.8687	3.0406
hc	sj302	-0.900204	-1.29696	-8.3657	-4.5025
gm	sj301	-3.3297	3.02604	-9.138	3.4012
gm	sj301	-3.69722	2.93022	-8.8542	3.0825
hc	sj302	-1.50082	0.968726	-9.1041	2.2391
hc	sj302	-0.684681	1.06126	9.566	-4.0178
gm	sj301	-1.89874	1.98537	-8.4293	4.3823
gm	sj301	-3.16269	2.95927	9.7958	-3.4194
hc	sj302	-2.97034	-2.94687	-8.5806	-3.456
gm	sj301	-1.55068	2.56927	-8.9712	3.8195
hc	sj302	-3.82057	-2.62262	-8.9552	-2.7754
td	sj304	-2.90389	-2.87932	9.663	3.7786
hc	sj302	-0.258588	0.0715781	-8.4614	-4.32
hc	sj302	-3.28733	-2.49226	10.058	2.5468
hc	sj302	-3.14674	-0.305786	-9.2504	0.0093
ml	sj303	0.671903	0.085676	10.0216	4.5364
gm	sj301	-1.24386	2.00139	-8.2715	4.4136
ml	sj303	-0.196793	-0.444776	10.2902	2.0907
ml	sj303	-3.43621	0.934475	10.4476	-1.0525
gm	sj301	-1.00722	-1.33998	10.0814	1.8542
hc	sj302	-1.78747	0.194378	10.0072	-1.5432
hc	sj302	-1.98731	2.08952	-8.4556	3.7514
gm	sj301	-2.60717	2.54527	10.2339	-3.6801
gm	sj301	-1.24865	-0.206571	-9.0045	-2.611
hc	sj302	-1.42537	-0.211767	-9.4588	-1.7835
hc	sj302	-1.6473	-0.0975063	-9.3013	-1.9349
ml	sj303	-1.13074	0.385246	-9.0697	-1.0069
gm	sj301	-3.70991	-2.20917	-9.2637	-2.6141
gm	sj301	-4.09822	-1.67214	-9.1905	-1.853
hc	sj302	-2.3592	2.2673	-8.9583	2.7654
gm	sj301	-0.649255	2.40534	-8.4697	3.7195
ml	sj303	-0.620411	-0.19758	9.4401	4.3052
gm	sj301	-5.29881	3.29338	-8.8988	2.9513
gm	sj301	-1.83415	1.43821	-8.5192	3.9144
gm	sj301	-3.76489	-1.66788	-8.8036	-1.8717
gm	sj301	-2.39132	-3.58575	9.2893	4.6216
hc	sj302	-1.42246	-1.13339	-9.2062	-2.8097
hc	sj302	-1.94888	0.607075	-9.8392	-0.8454
hc	sj302	-2.23188	-1.03329	10.3175	1.0951
ml	sj303	0.209088	0.0969868	-9.0585	-1.1028
gm	sj301	-1.04161	1.69346	-9.3956	-2.0906
gm	sj301	-2.58638	0.314019	10.3459	-0.7833
hc	sj302	-2.91295	-0.281704	-9.492	-0.4013
hc	sj302	-3.42111	-0.537158	10.6189	-0.3725
ml	sj303	-2.24572	-0.533131	-9.4983	0.1992
gm	sj301	-1.41397	-2.799	-7.8419	-4.1566
hc	sj302	-1.94919	-0.248267	10.3745	0.1406
ml	sj303	0.247343	-0.828306	-9.0411	-1.2375
ml	sj303	-0.640847	0.975651	-8.7889	2.4553
gm	sj301	-1.78722	0.85237	10.2547	-1.5782
gm	sj301	-1.38786	1.8588	10.1919	-3.0043
hc	sj302	-1.02338	-0.0286034	-8.5119	4.2198
hc	sj302	-1.69009	2.16782	-9.3097	1.8939
hc	sj302	-0.765637	-0.623741	-9.7253	-0.6998
ml	sj303	-1.43609	0.24221	-9.0004	0.0034
ml	sj303	-0.0413251	-0.149775	-8.2568	-4.1708
gm	sj301	-1.22477	-0.785692	10.3546	-1.7443
td	sj304	-3.5613	4.15085	-8.7819	4.2367
td	sj304	-2.89407	1.30803	10.3736	-2.8215
hc	sj302	-3.04015	-2.62212	-8.7656	-3.3261
hc	sj302	-1.8121	0.558944	10.0393	-3.8453
ml	sj303	-0.590714	1.78493	-9.1856	2.8765
gm	sj301	-1.66469	2.3362	-9.0191	2.9855
gm	sj301	-4.36428	2.39633	10.4053	-2.7024
hc	sj302	-2.39921	-0.918033	-9.4107	-1.3026
hc	sj302	-0.338395	-0.366646	-8.4774	-4.8172
ml	sj303	-1.95396	-0.645009	9.9683	2.3886
ml	sj303	-0.490621	1.64422	9.2875	-4.0333
gm	sj301	-2.57681	-0.860827	-9.4672	-1.7382
hc	sj302	-3.41509	-0.500393	10.3736	0.1968
hc	sj302	-1.55307	-0.216263	10.2772	-1.4248
ml	sj303	-0.903617	0.345509	-9.0522	-1.1537
ml	sj303	-1.49257	-1.66809	9.6023	4.2492
gm	sj301	0.723828	1.51841	9.5047	-4.1608
gm	sj301	-4.01703	-0.634118	-8.8449	-0.7349
gm	sj301	0.956649	2.37149	10.0502	-3.0419
gm	sj301	-1.91852	1.0455	-9.2686	1.4115
gm	sj301	-1.96367	0.385787	-9.4173	1.9909
ml	sj303	0.0910435	0.0939315	-8.9982	3.048
ml	sj303	-4.3082	1.07927	-8.9327	1.1023
gm	sj301	-2.14939	3.48054	-8.6078	4.3076
hc	sj302	-3.3676	0.4306	-9.8661	0.4306
gm	sj301	-3.25505	1.63765	10.3592	-2.3639
gm	sj301	-1.04833	-0.570405	10.4959	-0.3083
hc	sj302	-3.68815	-1.63181	-9.0664	-1.8359
gm	sj301	-2.58802	-1.20595	-8.5684	-2.7549
hc	sj302	0.221953	0.280905	-8.8117	-3.2021
hc	sj302	-4.58887	-1.80125	10.4787	1.7602
hc	sj302	-1.60634	-0.559129	-8.366	-4.502
ml	sj303	-1.2885	-0.258464	10.6855	1.1807
gm	sj301	-2.67457	-2.56869	-8.9499	-3.1871
gm	sj301	-2.59504	2.56751	-8.9842	3.4545
gm	sj301	-1.83101	-0.387534	10.3653	0.46
ml	sj303	-2.17398	0.130903	-9.6174	0.3941
gm	sj301	-1.85389	-1.70194	10.5933	1.8319
gm	sj301	-0.819421	-1.52282	-8.4996	-4.5173
ml	sj303	-0.463794	0.0626471	-9.4177	1.2514
ml	sj303	-0.64491	-0.0925646	-8.971	3.8199
ml	sj303	-0.914051	-1.14545	-8.8923	-2.5491
ml	sj303	-1.46659	-2.25045	9.554	4.6499
gm	sj301	-5.21307	-0.114516	10.6251	0.086
td	sj304	-3.03194	2.58129	-8.8949	2.9629
gm	sj301	-1.57139	1.67359	10.2345	-2.3486
hc	sj302	-2.42556	3.86066	-8.4805	4.2825
ml	sj303	-1.70144	-2.80195	9.4091	4.3726
ml	sj303	-0.212067	1.67556	-9.2081	3.2067
td	sj304	-2.74455	-0.786745	-8.9903	-1.5645
ml	sj303	-2.62033	-0.261711	10.4842	-0.5838
gm	sj301	-1.83224	-0.989894	-8.2488	-4.456
gm	sj301	0.685694	-0.689532	10.1894	-1.1177
td	sj304	-2.65092	0.644905	10.5979	-1.8046
ml	sj303	-0.403629	-2.90812	-8.2398	-4.7291
hc	sj302	-1.2698	1.24601	-8.8283	-3.51
ml	sj303	-2.16415	1.66378	-8.9614	3.1546
gm	sj301	-2.62069	2.81124	-8.5887	3.0835
gm	sj301	-4.10647	3.1864	-8.6886	3.1746
gm	sj301	-2.88734	-2.14567	-8.7975	-2.8591
gm	sj301	-1.9159	0.169819	10.4581	-2.49
gm	sj301	-2.50278	-1.1322	-9.5297	-1.3545
td	sj304	-1.49796	-1.27981	10.1946	-2.9951
ml	sj303	-0.0501011	1.35947	-9.0148	2.5751
gm	sj301	-4.23457	2.3244	9.9236	-2.5678
gm	sj301	-1.68107	-0.0875798	-9.556	-1.1538
hc	sj302	-1.19331	1.57531	-8.4171	4.6693
gm	sj301	-3.8049	3.89072	-8.6578	3.9116
gm	sj301	-1.01849	2.0807	10.0887	-3.3346
ml	sj303	0.809283	0.219422	-8.7601	-3.6767
hc	sj302	-0.798192	1.71963	-8.6705	4.4603
gm	sj301	-0.400633	-0.192257	10.2323	-3.2975
gm	sj301	-2.08931	-1.8017	-8.7643	-3.6669
td	sj304	-2.51546	-0.314748	-9.4767	-0.6707
gm	sj301	-2.05133	-1.87539	9.925	2.5626
hc	sj302	-2.09277	-0.530451	-9.2827	-2.9836
gm	sj301	-1.67113	1.22003	10.842	-1.8606
gm	sj301	-2.50191	-2.91168	9.9512	3.3518
gm	sj301	-1.06365	-3.44852	9.0617	5.0533
ml	sj303	-3.89663	2.92994	10.0212	-3.1363
gm	sj301	-2.30566	-1.26578	-8.9673	-2.7362
hc	sj302	-2.78397	0.76596	-9.3558	0.6065
gm	sj301	-2.33978	0.684815	-9.4945	-0.3347
hc	sj302	-1.89255	1.07837	-9.0254	2.9665
gm	sj301	-1.27737	-1.93469	10.2435	4.0101
hc	sj302	-0.930214	0.866452	-8.4323	-4.3765
gm	sj301	-3.07559	-2.12222	-9.21	-2.7974
gm	sj301	-4.47707	-1.08487	-9.4343	-1.1191
gm	sj301	-1.88635	0.79466	-9.4995	-0.1321
gm	sj301	-2.48024	0.32825	10.2033	-1.8823
hc	sj302	-2.14877	0.90552	10.2164	-3.7283
hc	sj302	-2.171	-0.428764	-9.3359	-0.86
hc	sj302	-2.44887	-1.81254	-8.8377	-3.1294
gm	sj301	0.962787	1.85335	9.4882	-5.3151
hc	sj302	-0.567812	0.848192	-9.3619	0.5031
ml	sj303	-0.0217	1.01899	-8.7667	2.5333
ml	sj303	-3.73075	-2.73266	-9.4316	-2.9274
gm	sj301	-4.05915	-2.91234	-9.1641	-2.9442
gm	sj301	-4.60983	-0.228371	-9.2472	-0.2447
hc	sj302	-0.864068	1.34285	-9.3631	1.6093
gm	sj301	-1.54928	-2.32794	10.3484	2.4107
ml	sj303	-2.05209	-1.00529	10.2318	2.36
ml	sj303	-2.00581	-2.18356	10.3545	2.8907
gm	sj301	-2.78002	4.3475	9.2406	-4.987
gm	sj301	-3.04935	-0.598717	-9.2421	-2.2005
hc	sj302	-0.0206206	-0.530822	9.171	-4.5787
ml	sj303	-0.723268	-0.555933	-9.3609	-0.5223
ml	sj303	-0.482166	-1.00295	-9.5912	-0.8108
ml	sj303	-0.555403	-0.585922	-8.9966	-3.4221
gm	sj301	-2.53665	-1.42221	10.1334	2.2281
hc	sj302	-2.00351	-1.72713	-8.6201	-3.3562
hc	sj302	-0.374044	-1.70871	-8.9134	-3.9525
ml	sj303	-2.45116	-0.963407	-9.3325	-0.896
td	sj304	-2.02365	2.40461	9.3888	-4.7021
hc	sj302	-3.39499	1.44203	-9.1327	1.4709
hc	sj302	-0.805673	-0.706782	10.4987	-0.1915
ml	sj303	-1.86319	0.173094	-9.2046	0.9196
hc	sj302	0.987999	-0.193366	-8.6233	-3.6794
gm	sj301	-0.205567	1.28655	9.8095	-3.3799
gm	sj301	-1.48572	-2.76066	9.2681	4.9358
td	sj304	-2.62955	-1.15257	-9.5764	-0.9706
gm	sj301	-2.81005	1.62011	-8.6805	1.8499
hc	sj302	-3.00611	-1.67792	10.1747	2.0314
ml	sj303	-2.45547	-1.13742	11.0175	1.5463
ml	sj303	-1.06113	-0.273863	-9.749	0.1653
gm	sj301	-1.43867	0.647813	-9.4692	0.7694
hc	sj302	-2.0168	0.455316	10.5207	-1.4888
hc	sj302	-1.43662	1.65805	-8.4783	4.2868
ml	sj303	-1.84805	1.28339	10.3914	-2.2179
gm	sj301	-3.62378	0.0609722	-9.6251	0.0765
hc	sj302	-1.66068	0.724873	10.3335	-2.9651
ml	sj303	-0.903427	0.147856	10.25	0.1002
gm	sj301	-3.80215	-0.4201	-9.3274	-0.9479
gm	sj301	-2.41675	0.22173	10.3007	-1.2436
gm	sj301	0.387704	-2.41703	9.3785	5.2551
gm	sj301	-4.15946	-0.446198	-9.3625	-0.4929
td	sj304	-2.2086	1.10575	10.2769	-2.6993
ml	sj303	-3.52948	-0.318988	10.744	0.3746
ml	sj303	-1.13154	0.633444	-9.6296	1.5302
ml	sj303	-0.0276441	-1.5283	-8.3468	-4.7938
ml	sj303	-2.48974	-0.279917	-9.4952	-0.316
gm	sj301	-1.30234	-3.46079	9.8767	4.8437
gm	sj301	-2.50101	0.304389	-9.4876	-0.493
ml	sj303	-1.00002	-0.272587	-8.8134	2.3657
gm	sj301	-1.72272	0.688539	9.9754	-3.279
ml	sj303	-0.93254	1.19961	-8.6942	3.1594
ml	sj303	1.49313	-0.0344307	-9.7348	-0.5518
td	sj304	-3.95899	0.596052	-9.6074	0.5888
hc	sj302	-1.70497	2.61586	-8.3699	4.2241
ml	sj303	-2.20289	-0.703935	-9.0701	-1.0032
ml	sj303	-1.2024	1.19903	-8.2444	4.1952
hc	sj302	-1.46066	1.85216	-9.3195	1.8454
ml	sj303	-0.946174	-3.01212	9.0679	5.0421
ml	sj303	-5.18109	1.81272	10.2156	-1.8146
gm	sj301	-2.79937	-3.52011	9.5511	4.0531
hc	sj302	-2.12745	-0.977658	-9.4556	-0.922
hc	sj302	-2.59494	0.800296	-9.2816	1.3234
hc	sj302	-3.32928	1.87964	-9.4425	2.8921
ml	sj303	-0.848903	-0.803723	-9.1035	-1.6422
ml	sj303	-0.312494	0.502465	-9.0761	3.2052
gm	sj301	-3.30499	-2.57194	-9.2416	-3.1087
td	sj304	-0.0376067	-1.09736	-8.4228	3.8245
ml	sj303	-1.81081	-1.73945	-9.0223	-2.5488
gm	sj301	-2.681	-0.630523	-9.2061	-0.9046
gm	sj301	-2.56216	0.455759	-9.3443	-0.763
gm	sj301	-1.54619	2.10509	-8.335	4.2926
ml	sj303	-2.28416	-0.227002	10.3731	0.2204
ml	sj303	-0.150659	-0.645576	-9.499	-2.2
ml	sj303	0.54001	-0.360055	-8.2744	-3.8482
gm	sj301	-2.39557	-3.64015	-8.3405	-4.549
ml	sj303	-5.70277	-1.53297	10.5236	1.4676
hc	sj302	-1.4017	-0.181892	-9.4996	-0.1283
ml	sj303	0.129869	0.864486	9.3555	4.7681
hc	sj302	-1.83986	0.502188	-9.4861	-0.5213
ml	sj303	-1.87713	2.60559	9.6404	-3.4834
ml	sj303	-1.64245	0.624282	-9.1351	3.0331
gm	sj301	-1.51216	0.23573	10.3621	-0.5259
hc	sj302	-4.22768	-1.19619	10.2598	1.5448
ml	sj303	-2.27227	2.70243	-8.9024	3.9773
gm	sj301	-0.622006	1.62782	9.3954	-4.689
ml	sj303	-2.57906	0.06053	-9.7458	-0.2998
hc	sj302	-1.13358	-0.530493	-9.2169	-1.7168
hc	sj302	-3.01418	0.816857	10.2572	-1.5623
hc	sj302	-1.39931	-1.50873	10.5496	1.2678
ml	sj303	-1.42053	-0.67121	10.0492	2.0211
gm	sj301	-2.02608	-0.32086	-9.7235	-0.7245
hc	sj302	-3.3993	-0.490725	10.6255	0.0071
ml	sj303	-3.15828	1.90789	-9.4768	2.2939
gm	sj301	-3.56049	-0.485938	-9.4668	-0.7988
ml	sj303	-1.43104	-0.590191	-9.4787	-0.6418
ml	sj303	-0.261381	-1.2134	9.1233	4.392
gm	sj301	-6.58842	0.91642	-9.5672	1.0568
gm	sj301	-3.38897	1.63049	10.3348	-1.8582
gm	sj301	-3.12466	1.00564	10.4583	-1.8774
hc	sj302	-1.29789	1.43538	-8.5873	3.7625
ml	sj303	-1.19023	1.52167	-9.4087	2.559
gm	sj301	-4.13921	3.06438	-9.2391	3.1161
gm	sj301	-2.41897	-0.845632	-9.1633	-1.9828
gm	sj301	-3.10885	3.52489	9.4589	-4.2637
hc	sj302	-0.807868	-0.123167	-8.9517	3.5378
gm	sj301	-1.27166	-1.81533	-7.9313	-4.2546
gm	sj301	-0.720617	0.672414	10.2432	-1.6514
gm	sj301	-3.69685	-0.706259	-9.6907	-1.078
ml	sj303	0.077248	0.807244	-8.465	-4.5817
td	sj304	-0.900025	-0.614729	-9.4886	0.4731
gm	sj301	0.265038	-0.0859641	10.4997	0.1291
hc	sj302	-2.18829	1.82878	-9.186	1.8751
ml	sj303	-1.88083	1.4698	-8.9234	1.9097
ml	sj303	-1.56259	-0.409389	-9.6097	-0.5498
gm	sj301	-1.44489	-0.239484	-8.93	-2.8554
hc	sj302	-1.026	0.12068	-8.6586	-4.2045
gm	sj301	-1.3069	-1.74764	-8.7128	-3.7875
gm	sj301	-3.1166	0.021552	-9.4529	-0.9493
gm	sj301	-5.40241	3.17993	-9.2074	2.8058
ml	sj303	-1.20954	2.66933	9.1441	-4.3486
gm	sj301	-3.20529	-0.794885	-9.3614	-1.6193
gm	sj301	-4.85349	1.74597	-9.2173	1.7149
gm	sj301	-0.830829	-1.48665	-9.0799	-2.7951
gm	sj301	-2.62577	1.16578	-8.8684	0.3512
gm	sj301	-3.24202	-1.41601	10.2264	1.7527
gm	sj301	-1.85729	2.08453	-9.1865	1.8728
gm	sj301	-3.91263	0.596586	-9.2416	0.4041
ml	sj303	-0.319068	-0.421872	10.3729	0.2322
ml	sj303	-2.01371	1.30778	-9.1621	3.3356
ml	sj303	0.150401	-0.452252	10.471	0.7859
ml	sj303	-0.68311	-1.9077	-8.6243	-3.9849
gm	sj301	-1.15098	-1.43515	9.7428	3.9163
ml	sj303	-0.521918	-0.117097	-9.4982	-0.2044
ml	sj303	-0.850492	-2.6219	9.3465	4.5048
gm	sj301	-1.37114	2.97803	-8.4799	4.8127
gm	sj301	-2.16767	-1.89427	-8.3088	-3.7731
gm	sj301	-1.00163	-2.655	9.8889	3.8871
hc	sj302	-1.52501	1.07268	9.4844	-4.2067
hc	sj302	-1.45224	0.830794	9.9123	-3.4651
hc	sj302	-0.985395	0.160508	-9.4373	1.0931
gm	sj301	-0.819523	-1.73572	9.7996	3.0066
gm	sj301	0.266331	0.885025	9.3982	-4.0922
gm	sj301	-1.99569	-2.41687	-8.3684	-3.942
gm	sj301	-0.85075	-0.134497	10.4727	0.7638
ml	sj303	-1.53535	-0.864278	-9.0708	-0.9972
gm	sj301	-3.14733	-1.77919	-8.8347	-2.2848
gm	sj301	0.561957	0.279739	-8.02	-3.8017
gm	sj301	-1.30556	-1.7352	-8.7863	-2.8932
hc	sj302	-1.43349	-1.05468	-8.7535	-3.6924
ml	sj303	-2.80233	2.74524	-8.6347	3.3184
ml	sj303	-1.17048	-2.70354	9.1478	4.3408
gm	sj301	-2.56177	-2.85385	9.769	3.4953
ml	sj303	0.160973	-1.2711	-8.3195	-4.3225
hc	sj302	-4.48613	1.312	-9.5153	1.4519
hc	sj302	-2.3663	-1.11829	9.3532	3.8784
ml	sj303	0.00394405	0.825645	9.5828	3.9775
ml	sj303	-2.12996	-0.364138	-9.6004	-0.6935
ml	sj303	-0.389849	-1.29858	-8.3812	-4.4736
gm	sj301	-3.74187	-2.5257	-8.851	-2.6888
gm	sj301	-0.0144307	-0.099363	-9.2254	-1.6705
hc	sj302	-0.0991712	0.646923	-8.1375	4.6562
ml	sj303	-0.364479	-0.905614	9.7912	3.7937
gm	sj301	-2.0063	3.83902	9.2568	-5.2165
ml	sj303	-1.84292	-1.06296	-9.3308	-0.9132
gm	sj301	-2.87616	2.87462	-9.002	3.7463
gm	sj301	-1.54829	1.36898	-9.0447	2.9071
gm	sj301	-0.903566	-1.05051	10.3741	0.1705
gm	sj301	-3.02077	-3.27632	-8.5444	-3.8591
gm	sj301	-2.60427	0.331367	-9.2551	-2.1451
hc	sj302	-1.15632	-0.581048	-9.1055	-2.2337
hc	sj302	-2.86157	-1.22206	-9.076	-3.2054
gm	sj301	-1.21896	2.64138	9.1807	-5.0966
ml	sj303	0.935017	-0.328531	-7.7587	-4.3099
ml	sj303	-2.40176	0.218648	10.4712	-0.7833
ml	sj303	-2.42093	-0.57454	-9.6213	-0.2823
ml	sj303	-2.62696	-0.83713	-9.2697	-1.4038
hc	sj302	-2.79914	-1.56695	10.256	2.2525
hc	sj302	-0.936856	-2.37366	9.1089	5.2239
gm	sj301	-2.11509	-2.235	-8.2235	-4.2362
gm	sj301	-3.49904	-1.92019	-8.8978	-2.5297
gm	sj301	-3.50985	1.27499	-9.2541	1.5035
hc	sj302	-1.78724	1.61041	-9.37	2.2028
hc	sj302	-0.113778	1.10886	9.235	-4.7292
ml	sj303	-1.82333	-0.217478	-9.4407	-1.8768
gm	sj301	-2.95257	1.45243	10.1809	-2
gm	sj301	-2.58417	-2.85848	-8.6218	-3.6828
gm	sj301	-0.872048	0.0285306	10.4941	-0.366
gm	sj301	-0.0824584	1.84131	-9.2348	0.5376
hc	sj302	-1.8259	-1.71005	-8.5265	-3.8984
hc	sj302	-1.03999	0.0506561	-9.2736	-2.0637
ml	sj303	-1.86576	1.26419	-8.4662	3.7274
ml	sj303	0.593494	0.634665	-8.6749	3.5559
ml	sj303	-1.34583	0.806786	10.0338	-3.0955
ml	sj303	-3.43728	-0.671111	10.311	1.1547
gm	sj301	-1.21356	-0.26199	-9.2422	-2.1999
gm	sj301	-2.17721	-3.8466	-8.4663	-4.8366
gm	sj301	-2.75228	1.48808	-9.1601	1.9979
hc	sj302	-1.45649	-1.03795	-9.1	-2.2557
hc	sj302	-2.5908	-0.124323	-9.3571	0.586
ml	sj303	-3.38978	-0.0940084	-9.8687	-0.365
ml	sj303	-2.03009	0.959983	10.7248	-0.7422
ml	sj303	-4.5753	-0.584743	-9.4839	-0.5596
gm	sj301	-1.77339	2.2657	-8.8101	3.877
hc	sj302	-1.21936	-1.31532	-8.3591	-4.5149
ml	sj303	-0.387401	1.8811	8.9755	-4.6868
gm	sj301	-1.62072	2.05323	-9.1879	2.4166
td	sj304	-3.80402	1.43544	-9.2598	1.4678
hc	sj302	-2.13235	2.40479	-8.864	3.4188
gm	sj301	-1.83632	-0.637279	-8.8658	-2.6398
hc	sj302	-2.45922	-0.237134	10.2494	0.1477
ml	sj303	-0.107408	0.273348	-8.8444	2.7105
ml	sj303	-1.38337	1.32036	10.2216	-0.7686
ml	sj303	-1.03968	1.44355	9.8519	-3.6333
ml	sj303	-0.384897	-2.20844	-8.2324	-4.4863
ml	sj303	-0.57141	0.0841732	10.2417	1.6607
gm	sj301	-0.911714	-1.52693	-8.3501	-4.7881
gm	sj301	-1.207	-0.714481	10.7417	0.4342
ml	sj303	-3.09143	0.954001	-9.2986	1.198
gm	sj301	-0.376082	-0.0761824	9.4679	-4.8228
gm	sj301	-2.14665	-2.31372	9.9644	3.3121
gm	sj301	-2.33584	0.684681	-9.6076	0.585
gm	sj301	-0.00230956	1.81933	-9.2166	-1.7186
ml	sj303	-0.219769	0.984594	-8.8361	3.4902
gm	sj301	-1.08276	2.73804	-8.3428	4.2775
ml	sj303	-1.08154	0.727299	-9.0021	2.6194
ml	sj303	-1.15498	2.50284	10.055	-2.5588
gm	sj301	-0.700668	0.55507	10.7743	-2.2193
hc	sj302	-2.75379	2.24496	9.8343	-3.3072
gm	sj301	-0.291109	0.627221	9.4521	-3.966
gm	sj301	-6.11363	-2.62793	-9.0908	-2.2927
ml	sj303	-0.714229	1.46337	-8.7873	3.6114
gm	sj301	-3.43794	0.164532	-9.2445	0.3316
ml	sj303	-1.03548	-0.301732	-9.3005	-1.1831
ml	sj303	-4.03401	0.429754	10.2416	-0.4252
gm	sj301	-3.73314	1.07761	-9.5788	0.9466
gm	sj301	-1.47663	2.00429	-8.9682	3.4957
gm	sj301	-2.47436	-2.00786	-8.7957	-3.2457
ml	sj303	-1.30213	2.10369	10.1134	-3.259
ml	sj303	-0.552076	0.0177231	-9.0799	-2.3354
ml	sj303	-0.443857	0.36322	-9.2293	1.6491
ml	sj303	-0.155782	-2.60953	-8.9058	-3.6517
ml	sj303	-0.679692	-0.238029	-9.4968	0.2639
gm	sj301	-2.07055	-1.57013	-8.8252	-2.7724
gm	sj301	-2.99257	-0.0378869	-9.6118	-0.5114
hc	sj302	-3.14745	-1.92778	-9.1771	-2.4576
gm	sj301	-2.4807	-1.9531	-8.7721	-3.3088
gm	sj301	-1.40651	2.60716	-8.1689	3.7785
ml	sj303	-1.73243	0.416453	10.3532	0.68
gm	sj301	-3.08123	1.65004	-8.8723	2.6178
hc	sj302	-3.6882	-0.764859	10.3494	0.7355
gm	sj301	-2.36464	3.2538	-8.5663	3.8101
ml	sj303	0.0491416	-1.05968	9.6588	4.4281
gm	sj301	-1.47269	-3.66639	9.7202	5.1507
gm	sj301	-5.90667	1.61569	10.4008	-1.4437
ml	sj303	-2.00384	-0.33937	-9.356	0.6037
ml	sj303	-0.274657	-0.881047	-9.4743	-0.7042
gm	sj301	-2.17387	3.29066	-8.4924	4.2587
gm	sj301	-1.58737	-2.4987	-8.6572	-4.4861
ml	sj303	-1.95411	1.6327	-9.6663	2.0217
ml	sj303	-2.54447	0.856628	-9.0734	1.8008
gm	sj301	-4.21431	1.67663	-8.9622	1.7182
ml	sj303	-2.45471	0.285746	-9.4488	0.9889
gm	sj301	-2.8441	2.8691	-8.9989	3.046
gm	sj301	-1.08791	0.502897	-9.2024	0.9416
gm	sj301	-0.948424	2.52714	9.2371	-5.2513
td	sj304	-3.22545	-2.70754	-8.7856	-3.6154
hc	sj302	-1.91071	-2.25802	10.0843	2.4408
gm	sj301	-1.14421	3.29414	9.5797	-4.8788
gm	sj301	-4.02026	0.0227125	-9.2494	-0.1353
hc	sj302	-0.0951289	0.371092	-8.2711	-4.4144
gm	sj301	-1.11508	-1.91103	-8.6893	-4.1406
gm	sj301	-3.63765	2.46139	-9.3094	2.4461
gm	sj301	-2.11796	-2.78948	-8.6318	-4.5346
gm	sj301	-0.0202047	0.128162	10.4613	-0.9059
gm	sj301	-1.20648	1.50706	-8.5261	4.4671
gm	sj301	-3.08384	0.612859	-9.4886	0.4738
gm	sj301	-2.07333	-0.0480715	10.6255	-0.0211
gm	sj301	-0.57016	0.438498	10.545	-1.3051
ml	sj303	0.0164099	-0.969877	9.187	4.8218
ml	sj303	-1.89729	1.68358	10.0482	-2.0264
gm	sj301	-2.27031	2.05305	-9.1371	2.6023
gm	sj301	-0.0286135	0.739857	-9.3696	0.3297
td	sj304	-2.2313	-1.37923	10.7295	0.6718
gm	sj301	-4.98474	-0.00405358	-9.6254	-0.0144
ml	sj303	-2.13187	0.239111	-9.3337	0.8833
ml	sj303	0.303471	0.514573	-9.5974	0.7344
hc	sj302	-3.10534	1.02074	-8.9972	2.1494
gm	sj301	-4.01514	-2.15069	10.0398	2.6179
ml	sj303	-1.28257	-0.775131	10.2557	2.254
gm	sj301	-2.60282	-0.779464	-9.4922	-0.3957
ml	sj303	-0.952415	0.388041	-8.6175	4.2881
gm	sj301	-3.17167	1.28469	-8.9579	2.308
ml	sj303	-4.00138	3.36853	-9.1314	3.4189
gm	sj301	-1.72039	0.845805	-9.512	1.4731
ml	sj303	-3.79932	0.256865	-9.4993	0.1485
td	sj304	-4.05892	-2.59516	10.0989	2.8761
hc	sj302	-2.30506	-0.346734	-9.1354	-1.4544
ml	sj303	-2.38549	0.255543	10.2464	-0.2889
gm	sj301	-0.983708	0.528368	-9.2502	0.0644
ml	sj303	-0.595387	-0.134504	-9.315	-2.8812
hc	sj302	-6.56156	1.21549	10.4423	-1.1037
ml	sj303	-1.43636	1.65168	-8.8184	3.858
ml	sj303	-1.03143	-1.42215	10.0851	3.3453
ml	sj303	-0.907103	0.855481	-8.7204	3.0862
ml	sj303	-0.164519	-0.960201	-9.4851	-0.5396
ml	sj303	-0.0771505	-0.685723	9.9313	3.7775
ml	sj303	-0.818003	0.292731	-9.3826	1.4914
gm	sj301	-5.80987	-1.58882	-9.659	-1.3325
ml	sj303	-1.1248	0.411901	-9.4036	1.3528
gm	sj301	-2.04656	1.87219	9.8698	-3.1996
ml	sj303	-1.22809	0.335347	-8.9732	3.4829
ml	sj303	-3.1558	1.36193	-9.2043	1.7831
gm	sj301	-1.7494	2.031	10.2478	-2.2896
gm	sj301	-2.32989	-1.44999	10.3639	2.8568
gm	sj301	-2.00393	2.54565	-8.2825	3.8306
ml	sj303	-1.71828	1.13253	-9.3507	1.6801
ml	sj303	-1.37022	0.240652	-8.9395	1.8326
gm	sj301	-5.07883	1.97214	10.3214	-1.931
td	sj304	-2.6493	2.38802	-8.644	2.9248
gm	sj301	-3.86552	1.44201	-9.4855	1.6354
hc	sj302	-5.42256	-2.50082	9.9803	2.3381
td	sj304	-2.00676	2.82889	-8.7215	3.44
ml	sj303	-0.961498	2.49153	9.4311	-4.0157
gm	sj301	-4.60462	1.18636	-9.3	1.1868
ml	sj303	-3.60396	-1.36863	-9.2418	-1.5775
gm	sj301	-6.7019	2.19863	10.2043	-1.8771
gm	sj301	-2.89094	-3.50589	9.3062	4.2973
ml	sj303	-5.99639	0.675211	-9.6164	0.4163
ml	sj303	-2.49792	-0.312721	-9.1977	-0.9859
ml	sj303	-6.54166	-2.22341	10.2171	1.8059
ml	sj303	-2.3054	-3.3242	-8.5268	-4.1896
ml	sj303	-3.23843	-0.280827	-9.6254	0.0274
gm	sj301	-5.71296	-1.39685	10.8002	1.2778
ml	sj303	-6.24929	-2.40987	10.155	2.1273
gm	sj301	-0.0226979	-0.105937	8.7671	3.6601
td	sj304	-2.51715	0.610663	9.1404	-1.4227
td	sj304	-4.70997	0.098781	9.2499	-0.0985
td	sj304	-2.91692	-3.52932	8.2556	3.8882
td	sj304	-1.20031	-3.30339	8.2406	4.4711
td	sj304	-1.24786	-0.756244	9.4076	1.3246
td	sj304	-3.26138	0.074005	9.7455	-0.3102
td	sj304	-1.65886	-1.33043	8.5635	4.1139
td	sj304	-1.73545	-2.64251	8.039	4.5766
td	sj304	-2.82271	-0.95957	9.3284	0.9378
td	sj304	-2.06748	-1.45602	-10.3435	-1.8091
td	sj304	-1.75093	-2.26638	8.7607	2.9698
td	sj304	-3.18063	-0.890129	9.3603	0.5332
td	sj304	-1.28258	0.268407	9.3724	-0.2387
td	sj304	-2.09766	-1.44211	8.8959	1.3679
td	sj304	-2.9855	1.42266	9.5296	-1.3549
td	sj304	-1.6564	-2.06926	8.9445	3.2021
td	sj304	-3.01333	0.174815	9.3459	-0.744
td	sj304	-3.38397	-2.24348	9.017	2.0649
td	sj304	-1.07932	-2.68971	8.6493	4.2236
td	sj304	-2.98365	-1.58094	8.8914	2.0531
td	sj304	-2.73746	1.63551	8.8942	-2.5422
td	sj304	-3.12893	-1.85531	9.0781	2.3425
td	sj304	-3.94777	1.64755	9.4618	-1.7671
td	sj304	-2.51638	-2.06519	8.6736	2.8357
td	sj304	-0.726518	-2.05648	8.1921	4.5595
td	sj304	-1.84818	-0.853602	9.139	-1.4314
td	sj304	-1.95383	-2.67453	8.7992	3.5821
td	sj304	-3.15158	1.97233	8.6697	-2.4175
td	sj304	-1.72731	-1.90528	8.7944	2.8685
hc	sj302	-1.14174	-0.460121	9.5692	-1.0391
td	sj304	-4.76636	-0.785422	8.9645	0.8029
td	sj304	-2.09809	-1.55971	9.2777	2.045
td	sj304	-0.914245	1.68026	9.1833	-1.8881
td	sj304	-2.17797	-1.67423	8.884	2.9955
td	sj304	-3.30324	-1.93913	8.8902	2.0585
td	sj304	-3.08538	-2.06312	9.0723	2.8198
td	sj304	-0.957549	1.85637	8.6472	-2.9153
td	sj304	-1.78052	-1.94464	9.109	3.1104
td	sj304	-4.53478	-0.139303	-10.4998	-0.1222
td	sj304	-3.51969	1.21252	9.2378	-1.6005
td	sj304	-1.95036	0.818156	9.0877	-0.8292
td	sj304	-2.3067	1.08768	9.1088	-0.5502
td	sj304	-2.51146	1.15476	9.4184	-1.2461
td	sj304	-3.00386	0.0269427	9.2327	0.5731
td	sj304	-3.08912	3.39788	8.4683	-3.7226
hc	sj302	-2.76528	-1.90405	9.1152	2.1937
td	sj304	-2.78689	0.105775	9.3413	-0.7995
td	sj304	-3.72511	1.05829	9.3863	-1.4683
hc	sj302	-1.03315	-1.22767	8.5137	-3.6175
td	sj304	-4.9717	0.515365	9.1126	-0.4837
td	sj304	-2.41072	2.74136	8.3106	-4.3396
hc	sj302	-1.8329	-0.349552	9.1174	0.3812
gm	sj301	-2.40025	-2.90846	8.3315	3.7228
td	sj304	-1.87745	-0.360845	8.8231	0.9618
td	sj304	-1.3096	1.08684	8.9957	-2.6413
td	sj304	-1.47835	1.24593	8.3666	-4.5009
td	sj304	-2.81191	0.556559	9.3706	-0.2998
td	sj304	-1.93874	-3.14764	8.1685	4.3412
td	sj304	-1.86434	1.13592	9.2672	-2.0921
td	sj304	-0.596318	-0.602759	8.8718	2.1364
td	sj304	-4.13645	-1.15167	9.2703	1.4002
td	sj304	-2.19319	1.03751	8.6685	-2.4217
td	sj304	-2.3976	0.747199	9.5421	-1.2637
td	sj304	-0.840474	-1.45569	8.7253	3.4303
td	sj304	-4.32626	-3.89338	8.7056	3.8041
td	sj304	-1.46691	1.47113	8.1992	-4.0058
td	sj304	-1.44243	1.71728	8.5041	-3.947
td	sj304	-1.8676	-2.61937	8.167	3.7825
td	sj304	-1.51647	-2.42729	8.7664	3.3239
td	sj304	-1.84837	-2.69507	8.5581	4.6722
td	sj304	-1.63087	2.78289	7.9835	-4.42
gm	sj301	-0.966627	-2.74419	8.5485	4.6899
td	sj304	-1.21682	-0.149521	9.5123	-1.4717
gm	sj301	-2.6529	-2.82562	8.4891	3.3478
td	sj304	-1.91195	-2.02293	9.3581	2.738
hc	sj302	-1.28286	-0.415588	8.6464	-3.6248
td	sj304	-1.60878	1.92877	8.5133	-2.9209
td	sj304	-1.38146	1.54549	8.6509	-2.9045
td	sj304	-1.35517	2.08434	8.4914	-4.5326
td	sj304	-1.63314	0.275995	9.287	-1.2847
td	sj304	-2.21762	-0.381099	9.306	1.9124
td	sj304	-3.87245	-2.41254	-10.3571	-2.8815
td	sj304	-4.08468	2.20131	8.8465	-2.2389
td	sj304	-4.77986	-0.603444	8.9766	0.6543
td	sj304	-2.65363	-1.48059	8.7781	2.9181
td	sj304	-2.06641	-0.879528	9.5004	0.0235
hc	sj302	-2.50912	0.183843	9.3456	-0.7466
gm	sj301	-2.20143	-1.20173	9.3797	2.1612
td	sj304	-0.667794	-0.127293	8.7531	2.0952
td	sj304	-1.72271	1.18865	9.296	-2.4966
td	sj304	-2.05713	-0.173133	9.1053	-0.6057
td	sj304	-4.23804	0.0161633	-10.4913	-0.4399
td	sj304	0.186688	-2.40806	8.7384	4.3257
hc	sj302	0.15282	2.05498	7.995	-4.3992
td	sj304	-2.21515	2.56289	8.2523	-3.5926
td	sj304	-3.39762	0.551324	9.2166	-0.7907
td	sj304	-2.91992	1.02517	9.2736	-1.3781
td	sj304	-2.9967	-0.750004	9.4674	0.7921
td	sj304	-1.56579	1.00732	9.3004	-1.1835
td	sj304	-2.26675	2.2127	9.1271	-3.0569
hc	sj302	-1.40379	-1.4772	8.8267	0.9283
td	sj304	-1.77669	-0.578521	9.0867	0.8392
td	sj304	-3.05501	-1.74341	9.125	2.1524
td	sj304	-3.1425	-3.09906	8.8928	3.6833
hc	sj302	-2.82646	0.335002	9.384	-1.483
td	sj304	-2.91053	2.60219	-9.7155	3.2683
td	sj304	-0.754463	-1.84118	8.1193	4.4325
td	sj304	-2.23549	-0.456622	9.4253	1.1921
hc	sj302	-1.55004	-0.625005	9.5002	-0.0693
td	sj304	-1.09873	-0.843193	8.974	0.6894
td	sj304	-1.77701	-1.253	9.1732	1.1931
td	sj304	-1.48373	0.18088	9.6742	1.2172
td	sj304	-1.36198	-1.40455	8.7947	3.2485
td	sj304	-1.16213	2.07151	8.7101	-3.7938
td	sj304	-2.29066	-1.87398	9.2992	2.4847
td	sj304	-2.9461	-1.81808	9.206	2.8103
td	sj304	-2.57366	-2.69094	8.5695	3.8029
td	sj304	-1.95596	2.93005	7.9006	-4.044
td	sj304	-2.21943	0.609766	9.7419	-0.4078
td	sj304	-3.16847	1.62429	-10.2334	1.711
td	sj304	-2.78685	-0.443984	9.2437	0.3519
hc	sj302	-3.28859	0.870337	8.8497	-2.2261
td	sj304	-2.52349	-0.0406496	9.3062	-1.1374
hc	sj302	0.217752	-0.284437	9.0064	-2.1106
hc	sj302	-2.36652	0.00895414	8.8043	-4.1899
hc	sj302	-3.09528	0.59461	9.4775	-0.6597
hc	sj302	-2.67307	-1.99069	8.9824	0.5696
td	sj304	-2.02331	-0.454834	9.6042	1.6824
td	sj304	-3.86981	2.34761	9.3883	-2.6328
td	sj304	-2.51517	-1.79865	8.7875	2.8896
td	sj304	-3.56769	-0.699867	9.0847	0.8609
td	sj304	-1.89686	2.67506	8.2569	-3.8855
td	sj304	-2.58042	-0.708156	9.2066	1.7712
td	sj304	-0.741506	1.54985	8.0839	-4.2337
hc	sj302	-1.72494	-0.461111	9.3375	-0.8424
td	sj304	-2.31465	2.55584	-10.1438	3.5603
td	sj304	-2.43379	-0.978406	9.1843	1.1037
td	sj304	-3.34763	0.804111	9.222	-0.7248
td	sj304	-1.97268	2.00056	9.1623	-2.5119
td	sj304	-0.169593	0.608337	9.14	-2.5919
hc	sj302	-1.95666	-1.19394	9.4855	-0.5322
td	sj304	-3.24595	1.99309	9.1604	-2.5188
hc	sj302	-1.06554	-2.22279	9.0524	1.1521
hc	sj302	-1.71553	-1.22615	8.8111	-1.8362
hc	sj302	-1.19696	-2.4082	8.6218	3.3517
td	sj304	-2.43372	3.75666	8.2544	-4.4457
td	sj304	-2.96607	1.75105	9.3578	-2.2539
td	sj304	-1.97131	1.84829	8.7837	-2.474
td	sj304	-0.962623	1.04976	9.1194	-2.1761
td	sj304	-2.68982	2.62175	8.4012	-3.2291
td	sj304	-2.57128	-1.21793	8.8285	1.7504
td	sj304	-3.07252	-0.520087	9.3715	0.2719
td	sj304	-2.69523	2.3024	9.168	-2.932
td	sj304	-2.32752	-1.68893	8.7638	3.3308
td	sj304	-4.22326	2.79249	-10.2979	3.0866
td	sj304	-2.5823	-1.75938	8.6544	1.9684
td	sj304	-1.71709	2.73016	-9.1513	4.6179
td	sj304	-1.9819	-0.811765	9.4213	1.972
hc	sj302	-2.68788	-2.85026	-9.8182	-3.7233
hc	sj302	-1.74912	0.920281	8.9022	-2.5141
td	sj304	-3.54298	1.57309	9.0725	-1.8056
td	sj304	-3.63469	-2.01154	8.9824	2.2107
hc	sj302	-2.45395	-0.688527	9.0001	-0.0721
hc	sj302	-0.668299	-1.86022	9.2178	0.7761
td	sj304	-2.97923	0.683741	-10.8615	0.5519
hc	sj302	-1.19168	-0.84696	8.985	-0.5269
hc	sj302	-2.10415	-0.421909	8.9966	0.2603
gm	sj301	-3.98022	-3.98828	8.3696	3.9395
gm	sj301	-1.05844	-1.38096	9.3626	2.2341
td	sj304	-2.1313	3.67557	8.2112	-4.5249
hc	sj302	-3.45893	-2.48676	8.5932	2.6765
gm	sj301	-2.51918	-3.08654	8.4033	3.8672
td	sj304	-1.96023	-1.16216	-9.6117	-3.5619
hc	sj302	-0.0962949	-2.21119	8.4784	3.6997
td	sj304	-4.08655	2.09579	8.8704	-2.1422
td	sj304	-4.46757	1.88248	9.0663	-1.8366
hc	sj302	-0.797206	1.51314	9.2979	-2.4897
ml	sj303	-2.15793	0.451615	9.1211	-0.2796
gm	sj301	-2.20177	-3.45603	8.1918	4.2971
td	sj304	-2.40198	3.66334	8.2957	-4.3681
td	sj304	-3.12065	2.03452	8.7733	-2.5105
td	sj304	-3.32782	0.238533	-10.2132	0.8737
hc	sj302	-1.69853	-0.882309	9.476	0.6815
hc	sj302	-1.58884	-1.93408	8.5254	3.5899
hc	sj302	0.218311	-0.094609	8.6423	-4.5146
td	sj304	-2.76464	4.64307	8.1442	-4.6444
td	sj304	-2.02866	1.26885	-10.1808	2.0002
td	sj304	-2.70636	-1.26145	9.501	2.1914
td	sj304	-3.44375	-2.97041	8.9115	3.2929
gm	sj301	0.814831	-1.99031	8.4241	3.5081
td	sj304	-1.67391	-0.882071	9.0199	2.5575
td	sj304	-5.79209	-1.15584	-10.8193	-1.1043
td	sj304	-1.56162	-0.348587	8.9541	0.9114
hc	sj302	-3.04654	-0.641156	9.6232	0.2079
td	sj304	-3.94853	1.95127	9.1099	-2.2153
td	sj304	-2.67993	1.36074	9.2202	-1.6991
td	sj304	-3.13081	1.59464	9.4861	-2.2548
hc	sj302	-1.26095	0.0127819	9.0959	-1.6838
hc	sj302	-1.69374	-1.03524	9.1228	-0.217
gm	sj301	-2.70701	0.746778	9.3517	-0.6669
gm	sj301	-1.78028	1.39126	9.0223	-2.976
td	sj304	-2.10438	-1.93951	9.1353	3.0324
gm	sj301	0.112391	-0.0495828	8.8392	1.6956
td	sj304	-2.94511	0.199518	9.3627	-1.6118
td	sj304	-1.21179	0.0248623	8.9465	1.7981
[truncated: 1,595 more rows]
